# Supplementary material for: TWIRLS, a knowledge‐mining technology, suggests a possible mechanism for the pathological changes in the human host after coronavirus infection via ACE2
Source: Drug Dev Res. 2020 Jul 13;81(8):1004–18. doi: 10.1002/ddr.21717 (PMC7404951; doi:10.1002/ddr.21717)
Supplement: Supplementary file 1 — Supplementary Table S1 [file DDR-81-1004-s009.xlsx]

## Sheet: Sheet1
No.	Classification	Terms	isDrug	ACE2'	ADAM17'	ADK'	AICDA'	AKAP7'	AKT1'	ANPEP'	APCS'	ARF1'	ATF6'	BECN1'	BID'	BNIP3'	BOLL'	BST2'	CALU'	CCL3'	CCL5'	CCL7'	CCL8'	CCR9'	CD1A'	CD200'	CD209'	CD28'	CD68'	CD69'	CD83'	CDC42'	CDK6'	CEACAM1'	CLEC4G'	CLEC4M'	COMP'	CPE'	CTSL'	CXCL1'	CXCL10'	CXCL11'	CXCL2'	CXCL9'	CXCR2'	CXCR3'	DBT'	DDX1'	DEDD'
97	0	designated'	0	170	460	368	487	491	278	408	509	499	472	310	482	330	489	353	68	506	504	337	316	374	457	491	501	484	480	430	346	298	445	571	423	409	331	88	311	465	558	457	429	476	446	505	85	387	227
205	0	ital'	0	508	321	159	245	133	76	158	341	320	217	119	114	403	1	72	404	354	381	65	258	262	364	196	298	399	354	332	83	316	251	424	175	355	378	453	125	278	467	353	300	307	327	357	467	151	195
204	0	isolation'	0	487	536	434	439	411	458	424	548	534	481	412	552	406	64	438	587	580	75	440	409	445	513	447	545	550	569	546	434	514	519	565	453	531	126	49	452	540	335	519	539	574	523	576	190	535	417
314	1	pratelli'	0	298	47	33	49	61	146	202	115	212	119	178	63	50	42	44	195	237	150	216	47	232	114	38	60	183	144	37	240	591	595	117	229	598	210	248	41	49	232	211	128	599	40	201	244	118	220
236	1	martella'	0	405	91	110	128	324	121	62	277	79	134	77	137	83	46	301	172	52	315	290	80	291	63	76	47	352	256	204	248	225	126	212	127	220	276	397	82	36	249	236	43	183	103	143	373	73	116
112	1	elia'	0	401	90	60	77	369	296	47	366	66	132	72	213	76	73	300	227	47	350	289	74	290	45	70	38	417	255	201	126	303	125	210	126	217	275	398	70	35	263	233	39	182	142	142	370	60	115
316	1	pups'	0	425	184	135	299	326	48	73	315	155	168	151	103	139	82	303	265	226	341	107	48	156	75	130	194	432	159	181	333	243	129	283	42	118	98	302	43	340	216	70	342	220	210	294	356	80	168
93	1	decaro'	0	471	142	182	198	371	358	275	386	178	166	517	3	525	142	279	332	43	376	268	513	247	107	520	35	441	306	280	250	449	134	293	207	255	351	449	515	136	305	232	601	187	301	224	435	112	176
45	1	buonavoglia'	0	447	92	198	197	372	356	357	378	583	191	509	198	515	159	278	344	40	383	260	505	246	39	508	31	444	274	249	249	417	174	196	205	216	343	447	506	64	264	260	69	134	204	196	434	55	175
56	1	casamassima'	0	485	179	516	211	373	398	304	404	248	110	205	199	519	203	290	364	140	384	282	507	236	590	512	19	409	346	244	332	428	200	276	217	119	340	466	508	161	347	270	112	185	197	219	456	592	306
368	1	strada'	0	486	85	567	192	374	395	378	401	250	204	172	203	572	207	271	375	147	377	251	567	237	85	569	64	392	337	283	334	440	140	299	189	185	350	467	563	91	348	241	125	135	218	218	462	85	300
404	1	valenzano'	0	503	93	602	188	375	400	351	402	237	198	180	206	600	215	272	383	218	400	252	603	344	588	598	68	442	371	265	335	433	209	298	185	223	366	487	594	96	365	334	105	188	223	285	472	587	303
266	2	nasal'	0	482	351	243	254	387	293	401	473	398	410	153	458	432	468	336	549	536	56	1	317	6	502	192	520	470	457	413	397	453	414	479	298	356	134	42	340	407	97	450	402	433	366	444	189	472	253
358	2	shedding'	0	48	2	359	421	440	378	415	465	485	539	194	470	415	484	413	563	518	461	333	433	442	409	567	450	531	37	456	352	494	489	516	447	445	93	584	228	496	532	529	428	515	509	532	570	484	361
215	2	kyungpook'	0	264	151	543	538	542	227	602	192	76	592	540	154	550	76	549	181	224	167	554	541	228	601	542	95	151	92	171	555	49	153	73	554	39	202	204	227	149	150	102	143	118	151	168	229	604	540
89	2	daegu'	0	266	123	14	138	43	230	102	223	586	54	30	152	34	96	26	184	223	173	24	25	230	106	22	34	180	121	169	33	581	197	209	20	587	229	212	229	118	172	212	106	122	120	197	226	111	36
292	2	pasteurella'	0	274	592	149	548	557	173	607	603	113	597	202	60	564	117	564	168	56	207	567	211	309	605	163	97	91	620	132	238	59	71	126	567	82	8	236	554	589	190	68	598	282	168	174	196	609	556
36	2	bk21'	0	373	154	513	505	506	303	39	290	94	51	506	295	514	107	106	235	151	222	529	502	509	37	94	231	43	179	261	525	119	151	170	526	70	289	213	279	132	247	120	288	167	290	249	327	54	137
412	2	vlasova'	0	305	68	97	616	112	617	30	74	132	165	617	253	618	100	99	219	203	212	620	103	617	27	93	169	177	135	243	616	107	240	278	620	170	194	301	614	154	231	148	78	169	66	139	296	42	112
449	2	diarrheic'	0	430	219	180	579	580	209	264	388	114	309	581	324	581	223	583	388	189	208	588	190	188	122	182	380	289	171	122	592	162	393	260	593	262	46	31	577	335	337	151	277	299	294	215	381	124	586
493	2	sow'	0	475	327	345	226	603	198	590	230	612	360	275	405	603	324	606	399	71	389	243	251	173	442	213	125	129	368	149	181	438	381	232	157	196	87	433	596	230	411	111	258	239	333	325	426	327	214
49	2	calf'	0	498	187	234	591	596	131	279	295	410	104	253	191	248	191	597	370	270	266	187	595	163	572	135	283	391	301	79	361	188	244	201	603	612	7	55	144	40	350	355	327	304	426	354	139	405	599
263	2	mycoplasma'	0	448	236	553	545	551	337	605	432	204	595	301	346	308	317	557	381	447	281	562	203	223	304	156	249	110	223	275	224	259	67	367	263	393	19	424	3	249	377	324	597	378	215	361	409	607	197
482	2	piglet'	0	435	128	270	289	233	589	328	281	221	361	589	292	215	299	593	414	89	368	309	197	3	149	189	295	340	364	300	202	603	607	317	224	341	419	115	206	374	329	118	287	236	596	301	507	174	594
50	2	calves'	0	521	94	319	26	41	271	358	447	259	334	165	296	372	350	23	424	319	417	163	233	142	225	142	358	361	331	294	283	109	458	347	138	330	9	81	253	187	359	105	221	435	448	392	488	433	279
100	2	diagn'	0	547	293	498	338	346	292	436	359	228	485	339	453	499	375	322	449	294	372	283	200	168	434	492	444	239	260	441	208	400	330	447	211	91	506	515	487	342	452	250	436	351	427	394	520	184	324
496	2	swab'	0	512	186	271	498	499	182	412	286	328	178	332	293	197	311	323	481	455	428	523	495	196	206	268	381	386	295	426	323	319	328	444	519	374	143	90	151	377	444	376	366	359	190	384	497	380	354
72	2	colostrum'	0	523	361	352	510	513	304	121	434	334	418	348	448	282	400	193	477	404	402	343	323	200	443	290	378	335	423	351	284	450	213	330	286	338	42	471	330	285	366	288	283	297	279	410	511	395	273
493	2	sows'	0	553	439	392	356	246	229	317	394	223	416	336	450	387	431	205	498	298	498	248	264	280	496	282	446	396	476	342	407	380	348	389	233	400	129	528	263	256	484	407	443	386	430	409	548	389	267
294	2	ped'	0	556	9	374	342	348	286	585	440	310	450	293	456	365	429	352	492	405	465	368	249	175	6	36	461	402	380	415	339	346	408	500	352	242	174	165	337	431	485	416	420	499	440	464	562	348	316
496	2	swabs'	0	431	367	136	74	333	257	3	384	369	487	70	484	280	451	380	524	408	484	60	135	65	493	100	511	6	466	339	282	481	221	485	68	413	90	79	276	489	515	431	415	481	395	426	534	362	381
419	2	wooster'	0	537	308	299	216	296	212	343	364	449	419	233	423	316	391	297	486	453	450	307	356	203	441	277	477	395	405	449	232	328	241	446	213	207	464	97	213	366	478	417	357	370	357	403	516	182	348
346	2	saif'	0	540	356	264	559	354	251	413	430	453	411	227	419	300	426	254	502	465	449	276	379	133	395	250	476	435	374	424	229	370	423	432	269	221	471	96	121	358	503	414	413	371	414	407	521	319	346
134	2	feces'	0	585	353	219	349	321	218	374	426	468	437	352	378	391	445	334	565	509	540	311	352	10	458	219	423	446	460	443	423	457	495	503	416	405	36	137	303	499	531	489	351	478	456	479	273	403	403
131	2	farms'	0	580	453	266	488	492	306	325	466	234	477	340	416	390	485	355	514	486	53	517	193	299	373	380	515	430	481	422	401	406	436	524	208	416	121	124	331	434	533	449	444	442	455	519	556	516	385
481	2	pig'	0	571	28	350	438	427	430	497	513	514	548	435	561	421	563	453	591	560	70	352	420	408	532	427	572	568	565	558	449	477	498	578	459	507	175	189	312	535	589	527	537	580	540	563	530	18	399
41	2	bovine'	0	587	295	372	219	386	452	484	516	454	443	327	486	281	430	227	581	508	479	416	303	388	129	289	527	454	36	531	450	478	510	28	345	463	31	73	372	433	526	460	385	512	528	531	124	441	368
374	2	suckling'	0	586	524	436	387	342	233	327	504	495	500	418	468	413	14	329	556	450	494	434	301	263	482	375	473	498	526	472	424	486	463	546	331	461	573	578	255	461	561	302	526	524	518	506	568	394	398
377	2	swine'	0	610	549	457	445	464	376	508	575	516	36	450	84	464	587	465	610	579	84	477	449	457	11	452	590	595	583	563	473	541	522	597	448	525	52	66	443	557	608	532	556	590	562	597	599	27	396
482	2	piglets'	0	606	535	447	465	377	425	453	560	500	543	387	572	375	551	387	595	595	563	479	372	11	9	434	574	561	572	555	454	3	514	585	486	513	62	162	414	534	591	508	524	570	539	566	602	16	442
449	2	diarrhea'	0	613	35	473	466	482	471	16	581	563	572	457	597	469	601	473	614	608	88	497	462	17	15	454	598	590	74	571	497	17	566	612	501	551	116	76	466	558	613	559	572	611	567	608	610	25	472
481	2	pigs'	0	621	569	472	480	480	488	21	590	557	582	480	607	490	596	486	616	615	615	496	459	16	17	468	611	601	604	579	504	564	560	613	506	561	147	511	476	570	621	566	577	613	578	613	616	559	475
151	2	gastroenteritis'	0	614	571	448	462	473	478	17	577	551	44	471	88	462	572	469	295	590	584	465	447	13	16	455	587	597	602	559	484	21	543	603	468	516	40	106	445	559	609	545	555	582	556	596	608	26	456
408	2	vet'	0	615	568	441	470	467	475	553	576	550	570	458	19	478	583	459	612	598	604	489	13	14	4	444	105	22	71	565	21	551	547	601	483	543	600	60	441	563	579	561	548	588	571	604	142	555	468
312	2	porcine'	0	616	74	469	478	479	490	19	592	554	576	472	92	479	603	487	538	616	395	494	473	9	10	473	605	25	611	580	503	7	561	615	507	550	504	39	473	567	620	570	578	615	577	615	554	30	477
396	3	transgenic'	0	213	386	375	323	240	264	13	441	423	462	404	498	238	502	399	543	528	470	314	318	597	432	358	465	414	515	459	392	420	438	526	230	479	110	564	272	24	537	481	440	497	450	537	559	502	322
199	3	intranasal'	0	433	506	404	366	382	380	476	531	496	489	314	515	408	521	385	130	26	59	404	375	437	475	367	519	482	529	438	420	519	538	69	405	398	149	582	391	29	118	512	19	47	475	36	586	465	393
468	3	lethal'	0	526	560	438	440	417	309	481	552	540	467	444	576	420	554	466	100	593	586	475	292	413	516	419	18	560	573	523	462	512	532	55	480	512	570	600	359	523	98	552	36	70	553	581	601	22	350
470	3	macrophages'	0	605	561	446	357	25	443	536	15	553	549	436	589	441	555	447	152	19	12	460	426	423	522	423	555	573	3	554	461	529	545	92	10	536	85	568	433	33	6	27	33	42	24	53	607	529	454
193	3	inoculation'	0	573	567	445	435	465	485	548	83	542	554	448	581	473	22	471	229	602	89	476	461	454	519	420	566	583	68	25	478	556	530	60	487	517	37	125	447	22	132	549	17	72	6	116	179	530	426
256	3	mouse'	0	619	621	493	20	24	503	576	263	38	619	492	90	16	7	502	620	78	357	82	476	488	569	16	614	21	594	24	509	609	103	15	512	617	538	601	484	18	42	99	21	34	11	22	5	573	483
468	3	lethality'	0	70	106	505	496	496	511	361	60	243	185	240	239	505	229	159	334	333	200	205	493	500	615	284	188	96	321	299	518	238	303	134	167	243	370	388	491	60	416	145	65	195	176	194	455	217	173
247	3	mice'	0	622	623	604	13	109	506	616	567	615	533	493	623	497	5	505	619	31	83	83	480	491	616	89	623	99	612	15	99	610	614	101	513	619	599	623	98	21	22	214	30	19	13	11	614	623	486
62	3	cd3'	0	446	304	193	281	511	217	144	202	152	266	511	280	218	254	519	362	272	139	197	508	222	591	269	20	8	1	7	527	164	233	394	530	585	124	389	509	195	438	261	196	310	118	375	416	339	511
191	3	infiltration'	0	257	551	322	382	264	250	428	518	463	445	428	541	456	541	412	574	16	13	11	369	35	400	430	533	461	7	471	348	325	529	555	329	498	122	592	332	6	7	496	4	14	4	8	452	495	420
144	3	fung'	0	299	428	218	351	322	213	206	400	370	21	6	487	385	343	507	461	173	34	519	482	322	376	341	424	488	440	237	217	291	235	418	215	378	443	489	488	312	81	385	313	348	319	465	502	352	296
470	3	macrophage'	0	413	481	391	322	385	333	468	362	439	469	421	560	264	497	393	534	10	9	7	273	340	403	339	503	501	8	447	260	470	457	497	249	491	162	145	394	387	36	491	23	16	314	19	571	479	436
21	3	balb'	0	612	576	478	453	458	477	539	559	539	564	459	586	460	579	472	154	75	80	469	428	461	541	463	582	582	576	5	472	524	554	53	466	537	556	565	464	545	96	562	564	29	570	71	609	542	450
436	3	astrocyte'	0	314	55	98	574	577	580	137	185	100	143	578	122	1	166	581	218	123	265	90	130	577	93	280	138	233	213	41	590	85	94	328	589	249	228	317	573	131	40	89	192	1	49	13	107	95	584
47	3	c57bl'	0	607	553	421	396	433	383	517	555	493	530	358	555	336	515	377	582	22	72	426	396	404	501	361	421	16	531	522	254	533	512	68	367	475	201	589	410	31	54	471	447	25	489	24	525	515	414
165	3	h7v'	0	275	189	102	609	614	613	324	167	45	1	611	100	272	123	341	315	168	4	131	617	613	216	611	43	134	249	48	614	105	36	270	101	86	231	266	607	69	24	1	73	107	322	202	288	38	613
210	3	kapil'	0	344	164	86	610	615	141	170	331	46	150	612	101	614	69	614	251	97	11	96	618	115	24	613	159	222	84	49	107	220	171	156	617	159	45	238	267	146	31	34	137	175	97	12	294	166	615
472	3	microglial'	0	325	190	103	622	621	623	34	80	182	83	621	310	108	59	95	602	220	20	5	110	621	31	622	173	78	290	57	622	136	41	146	622	20	277	233	621	79	165	37	229	139	72	187	257	46	152
155	3	glia'	0	340	147	63	120	135	115	326	274	71	133	73	160	78	118	70	174	273	247	109	76	75	52	72	366	206	152	226	79	296	52	247	73	35	324	293	75	183	336	121	40	174	225	203	336	64	79
280	3	ns2'	0	268	159	226	47	1	222	70	272	284	240	232	59	240	74	182	12	121	126	39	44	40	228	35	146	60	107	198	225	149	69	203	38	48	256	254	39	141	255	67	611	162	167	214	246	79	218
63	3	chemokine'	0	483	492	256	297	298	523	437	32	461	417	338	517	395	467	395	125	2	1	342	257	271	430	401	434	428	38	491	329	378	499	505	354	415	566	577	329	1	1	4	1	2	1	1	528	436	372
305	3	pkr'	0	139	227	559	551	560	560	586	158	285	3	558	181	117	86	566	317	181	16	569	558	555	584	562	26	298	348	276	576	157	6	106	569	142	240	297	155	609	34	280	147	215	608	296	275	304	559
195	3	inrs'	0	315	224	155	534	538	543	305	151	197	5	535	221	287	197	364	329	259	10	180	537	113	161	125	93	120	228	131	553	209	177	265	273	168	303	344	537	585	30	8	593	133	324	236	344	602	536
349	3	sarma'	0	346	148	72	85	101	84	78	269	295	136	87	67	134	162	78	190	137	287	74	119	117	84	112	255	7	5	164	91	302	131	104	83	102	309	348	89	272	218	72	256	124	217	147	386	203	127
389	3	thymic'	0	343	170	88	615	617	616	186	159	51	257	616	278	617	48	617	313	130	112	100	619	255	26	616	130	185	134	227	615	115	186	223	619	93	88	255	613	135	268	242	281	229	158	73	302	216	618
321	3	rag1'	0	421	165	298	51	62	49	74	398	136	317	47	182	166	242	151	346	1	2	2	331	43	141	298	291	64	335	289	52	244	228	199	43	232	371	377	156	172	5	142	612	4	175	3	425	336	54
223	3	lerner'	0	497	125	164	3	3	285	178	361	258	373	188	202	267	293	38	71	372	28	346	39	110	168	176	412	383	341	308	267	362	236	412	33	87	452	462	334	255	13	3	295	9	288	9	501	115	183
22	3	barthold'	0	429	595	273	196	505	193	591	176	173	602	216	207	512	290	515	298	116	385	196	501	507	366	184	133	359	400	231	212	129	344	343	225	230	319	381	499	274	396	153	311	271	277	367	459	590	200
469	3	lymphocytic'	0	171	408	506	497	497	270	246	308	372	177	242	165	242	169	511	412	376	326	522	494	184	297	500	100	364	16	287	207	256	80	316	254	122	23	310	492	301	239	80	297	199	50	211	377	326	178
217	3	lamontagne'	0	444	379	344	239	202	545	313	353	175	193	541	371	551	241	181	416	91	369	176	234	298	198	168	110	34	277	225	556	391	392	235	555	133	118	410	189	9	62	445	285	315	257	306	464	188	541
472	3	microglia'	0	489	400	249	68	173	124	610	12	274	339	64	374	135	318	60	347	365	327	150	113	60	608	226	268	398	28	391	71	364	446	414	137	340	425	490	60	354	498	276	401	403	252	363	499	371	243
221	3	leibowitz'	0	438	354	377	391	124	246	146	207	331	279	160	359	404	273	135	320	427	361	67	79	80	165	237	336	382	365	274	84	195	201	337	260	257	397	479	81	294	368	268	330	407	98	305	29	281	411
264	3	myelin'	0	516	311	335	179	59	43	349	14	80	253	44	382	157	302	164	437	310	355	323	364	170	208	374	377	223	24	382	49	56	108	358	134	161	465	438	138	325	460	253	345	247	386	350	504	248	50
15	3	armand'	0	500	329	289	163	503	192	369	217	245	11	215	392	295	259	369	458	340	21	203	500	320	285	263	263	284	317	315	182	234	313	400	317	187	414	460	497	209	49	10	203	364	417	380	140	213	502
140	3	frappier'	0	501	330	290	165	527	195	370	218	246	12	217	393	298	260	371	459	341	22	204	526	321	287	265	264	286	318	317	184	237	314	401	318	188	415	461	525	212	50	11	204	365	418	381	141	214	529
30	3	biologiques'	0	499	420	250	152	131	22	303	187	388	365	25	402	31	274	115	491	385	352	152	241	25	298	276	217	312	283	376	28	415	301	335	17	329	440	118	152	282	421	277	363	347	311	379	494	287	33
436	3	astrocytes'	0	524	194	385	208	215	200	383	424	125	260	579	397	3	410	203	468	407	358	210	281	578	291	360	357	330	356	292	206	248	341	440	210	333	461	155	299	365	37	2	361	10	83	7	161	96	341
381	3	talbot'	0	515	455	260	148	172	155	375	368	374	13	162	408	339	356	337	506	415	36	98	115	394	200	267	353	318	298	327	148	280	331	404	292	259	442	469	47	290	60	13	275	399	400	408	91	422	110
390	3	thymus'	0	228	197	331	87	254	87	419	213	86	433	197	328	94	228	81	454	264	285	114	171	310	288	252	332	12	257	324	92	401	114	280	85	90	132	442	91	381	395	349	409	313	296	401	441	453	91
366	3	spleen'	0	582	566	409	390	437	451	518	481	519	555	411	569	402	11	416	576	578	564	468	445	431	507	381	535	571	15	4	12	472	513	588	391	467	82	608	407	506	104	21	487	26	524	64	536	524	424
2	3	adoptive'	0	517	369	272	190	500	513	265	429	292	387	347	353	217	337	286	409	243	14	6	338	190	343	318	420	325	453	16	519	418	329	471	311	334	153	152	493	273	61	400	404	483	133	14	503	461	304
143	3	fulminant'	0	555	459	362	489	352	343	464	391	330	235	496	501	150	294	280	485	410	413	518	177	341	333	414	428	275	391	1	160	215	412	463	272	298	156	514	124	19	41	398	390	523	309	48	159	279	334
23	3	bergmann'	0	575	426	330	5	183	410	449	381	442	377	362	410	275	438	131	504	21	41	371	106	264	367	249	485	339	465	11	26	414	322	491	118	365	514	533	348	446	18	14	407	5	348	6	198	411	278
469	3	lymphocytes'	0	589	505	431	379	435	392	467	506	488	518	442	521	430	540	376	575	9	33	319	388	7	451	370	546	15	6	19	442	498	470	589	372	500	71	428	8	455	8	22	547	13	7	15	595	533	400
415	3	weiss'	0	531	527	411	341	5	312	444	507	509	453	295	422	331	499	400	123	481	524	520	383	302	454	345	493	397	499	18	402	521	472	29	434	464	544	575	338	425	101	434	22	40	470	528	117	417	394
260	3	murine'	0	554	579	486	16	28	492	561	27	566	578	475	23	8	13	495	559	610	476	502	470	475	555	478	604	27	603	6	499	558	96	4	497	565	590	558	467	28	48	579	26	610	77	69	14	567	474
94	3	demyelinating'	0	590	556	442	11	429	236	448	526	467	508	419	523	75	534	437	555	489	55	237	395	360	438	394	419	17	538	477	103	479	503	569	443	495	586	166	249	26	29	440	28	22	14	18	185	528	439
450	3	encephalitis'	0	549	526	390	325	400	345	489	528	524	484	319	513	4	516	252	527	552	500	378	302	250	436	299	494	18	53	498	239	507	518	533	379	426	560	581	230	477	111	455	25	23	461	524	145	498	383
469	3	lymphocyte'	0	584	503	307	419	380	432	459	503	368	512	431	506	318	493	330	135	535	65	456	340	312	487	415	495	14	51	479	390	467	471	527	323	436	67	580	393	484	88	215	510	48	467	41	321	449	421
450	3	encephalomyelitis'	0	591	555	433	8	438	406	433	540	525	510	430	529	344	528	383	579	577	38	431	370	372	381	402	552	521	549	505	273	12	509	577	328	470	61	53	419	14	9	20	11	7	3	5	600	501	430
68	3	cns'	0	608	534	424	6	430	450	535	43	506	535	432	573	11	566	478	594	14	8	12	430	392	517	450	558	540	64	13	244	534	539	586	393	528	561	604	420	4	2	5	15	3	2	2	604	509	451
172	3	hepatitis'	0	623	620	82	96	22	501	575	180	26	620	491	91	17	3	504	623	77	320	81	479	487	570	15	617	19	589	12	508	570	106	9	510	616	594	619	485	12	35	98	14	32	10	23	3	574	485
351	4	saudi'	0	473	444	306	316	334	328	462	467	350	379	315	430	380	476	257	75	396	530	257	118	105	353	251	390	436	519	433	389	409	349	59	377	489	530	183	398	426	93	362	251	429	471	424	555	426	363
379	4	syndrome'	0	16	27	607	600	605	94	620	90	614	623	99	616	607	620	319	61	32	528	611	608	601	619	602	448	618	39	620	607	611	102	621	98	79	622	621	598	620	598	584	568	619	621	620	618	531	19
331	4	respiratory'	0	25	29	609	603	606	17	622	96	616	583	239	620	608	621	405	46	36	66	84	611	602	621	604	564	518	45	621	609	614	107	619	241	429	620	618	100	564	516	100	93	621	622	622	622	552	22
55	4	carol'	0	335	406	137	141	88	144	132	357	60	163	71	297	72	210	65	322	41	201	62	71	67	207	68	144	290	226	256	133	275	219	383	139	254	408	393	67	153	270	323	172	202	164	318	359	269	133
445	4	coronavirus'	0	13	84	83	468	485	502	24	95	39	87	97	225	104	623	88	64	82	57	16	17	606	623	606	524	475	55	623	98	546	101	79	94	11	614	121	97	623	39	97	622	78	82	154	617	31	30
130	4	faisal'	0	375	124	529	521	174	532	49	329	587	74	139	39	534	62	533	16	96	193	543	523	101	47	528	220	174	398	46	542	582	581	176	543	267	235	251	107	66	143	593	72	84	114	151	290	135	526
311	4	poon'	0	569	393	356	102	349	324	411	454	475	458	395	472	114	382	232	49	378	527	171	297	81	472	104	304	224	436	397	89	213	304	515	100	9	494	167	278	367	85	430	432	430	392	459	553	438	239
179	4	hku'	0	96	487	321	420	493	350	391	539	480	27	410	469	424	487	224	67	438	514	345	314	343	459	494	479	526	494	504	377	443	332	553	186	527	517	566	392	451	520	458	491	513	457	514	541	431	327
306	4	pokfulam'	0	197	493	248	428	392	351	510	483	470	473	177	478	397	444	343	62	18	58	199	194	208	445	199	475	507	514	401	351	435	416	520	570	6	553	182	304	447	51	483	437	484	460	515	557	353	382
13	4	aramco'	0	289	40	510	502	280	215	218	105	165	109	501	147	510	133	514	214	102	99	195	499	212	35	171	308	131	251	85	522	76	86	182	231	69	177	227	496	107	151	162	47	112	32	74	259	52	501
99	4	dhahran'	0	290	45	523	515	282	216	220	106	166	111	518	148	526	134	524	216	105	100	198	514	213	42	172	309	133	252	86	534	78	88	183	232	71	178	228	516	108	152	164	49	113	36	76	260	57	519
231	4	luk'	0	316	201	547	117	545	548	116	123	593	75	545	125	554	98	150	175	51	219	558	545	116	61	546	1	236	192	51	106	122	373	300	1	2	265	290	543	70	27	186	200	144	121	251	280	152	544
445	4	coronaviruses'	0	273	33	491	482	486	495	569	593	108	91	19	318	496	611	16	102	622	519	513	471	489	564	487	618	611	582	613	505	563	24	91	504	577	603	149	479	577	610	96	584	618	580	617	612	20	480
418	4	woo'	0	532	394	203	354	569	311	418	492	431	402	572	341	382	397	577	45	300	426	355	279	224	444	575	111	494	384	238	362	381	367	458	583	332	493	507	212	397	441	336	309	283	415	445	473	291	287
383	4	tawfiq'	0	284	51	571	562	289	571	224	107	169	112	568	150	574	80	572	197	113	101	201	570	216	86	572	313	136	206	88	585	84	92	184	580	75	187	264	565	109	153	166	59	114	46	77	261	86	573
180	4	hmpv'	0	271	276	539	532	206	540	157	601	227	192	532	142	546	93	544	193	115	141	549	534	231	175	536	92	90	91	123	320	45	58	171	551	210	246	225	534	128	223	54	592	109	585	158	204	601	210
426	4	zumla'	0	276	54	45	59	242	56	152	59	216	199	53	151	60	61	50	163	114	93	209	58	53	120	50	314	157	217	40	59	595	601	161	54	189	281	267	50	54	145	210	62	600	47	189	258	122	64
295	4	peiris'	0	176	507	396	374	388	414	465	520	490	515	449	477	361	455	233	83	409	551	360	244	274	490	373	8	457	505	493	376	309	415	521	238	8	567	569	323	437	106	438	488	500	499	474	569	487	225
342	4	rsv'	0	424	360	564	556	563	240	193	73	335	213	561	163	363	160	213	63	248	340	183	564	561	249	286	384	2	366	345	257	326	265	320	291	258	387	28	560	271	313	126	316	200	265	283	391	82	208
362	4	siu'	0	357	157	114	123	565	162	308	243	84	306	564	139	142	148	570	308	202	344	574	152	358	253	568	243	367	344	210	582	182	285	286	578	171	307	318	166	152	352	73	171	256	590	241	371	613	567
350	4	sassoon'	0	51	49	36	292	68	137	148	292	164	15	50	107	146	125	47	380	370	292	113	53	48	170	43	199	375	281	242	373	199	598	376	46	248	360	350	131	202	316	192	206	180	274	220	334	180	128
244	4	metapneumovirus'	0	207	371	161	108	269	104	292	52	401	342	112	259	84	322	260	353	364	348	119	266	391	281	77	395	3	389	367	410	572	575	408	248	387	405	123	111	363	410	290	52	279	161	369	461	289	238
429	4	subacute'	0	477	238	189	150	279	620	183	175	209	335	170	71	619	113	239	323	283	301	184	148	147	147	619	193	401	167	187	619	317	196	226	293	299	111	37	617	232	236	366	310	226	266	270	125	301	371
378	4	syncytial'	0	332	462	569	218	227	405	416	474	377	303	234	377	356	407	169	110	411	48	8	286	409	352	376	436	363	30	417	416	273	421	480	342	368	169	7	225	423	67	106	408	374	444	419	177	456	254
267	4	nasopharyngeal'	0	320	443	206	136	139	339	284	284	409	451	328	164	228	433	191	525	299	438	607	220	389	260	392	426	5	490	484	380	212	405	462	128	432	489	112	250	400	511	347	470	447	382	425	523	363	358
277	4	nl63'	0	11	26	425	312	339	390	512	490	484	490	370	507	417	507	348	72	513	531	414	353	402	466	409	525	496	489	539	399	485	449	528	384	433	554	105	298	479	565	505	452	533	488	480	575	508	320
283	4	oc43'	0	594	502	435	310	340	436	441	511	532	30	371	527	381	15	388	138	556	54	451	300	424	450	407	543	497	507	529	308	495	376	70	326	485	559	277	378	473	114	18	462	542	511	516	591	425	298
356	4	severe'	0	23	25	608	601	608	605	619	92	224	621	601	618	605	619	91	76	34	85	609	609	603	620	600	449	619	33	64	608	561	104	623	97	78	618	617	599	542	555	580	576	617	619	618	621	128	24
429	4	acute'	0	19	21	610	602	607	606	621	94	617	622	603	621	606	618	231	109	33	79	612	610	604	126	603	522	620	31	584	606	613	105	620	99	293	619	615	600	87	77	31	86	50	81	37	619	541	27
103	5	dpp4'	0	533	449	297	326	391	265	409	28	408	499	313	534	370	492	391	66	524	541	344	351	315	446	315	438	455	483	480	448	476	356	562	355	403	546	557	344	430	100	493	456	467	433	494	561	481	319
102	5	dipeptidyl'	0	464	448	303	109	332	114	255	25	394	486	113	518	341	496	415	115	502	497	253	299	311	455	120	427	422	475	445	418	500	390	540	259	290	523	534	120	416	491	462	439	427	316	470	540	468	248
297	5	peptidase'	0	111	470	380	343	395	219	7	24	418	513	228	546	396	512	422	122	521	503	312	325	338	469	215	474	456	502	475	426	501	342	541	358	247	532	544	218	422	514	463	459	462	362	495	551	504	293
324	5	rbd'	0	8	511	365	231	335	323	505	472	491	516	455	480	253	508	378	550	562	534	376	293	396	499	368	455	514	562	490	288	439	479	80	449	417	563	587	364	485	551	343	529	509	434	554	574	421	240
118	5	entry'	0	3	16	454	456	459	472	551	563	561	88	469	588	9	592	454	37	596	609	488	460	15	547	470	579	593	587	564	485	5	541	32	455	555	608	605	13	561	581	568	560	75	565	59	56	562	408
27	5	binding'	0	6	83	7	471	33	497	25	37	573	37	488	606	493	606	498	470	621	622	508	469	477	563	13	609	607	69	611	23	90	570	19	13	76	612	614	478	89	606	577	89	616	25	616	154	563	26
212	5	kimball'	0	112	435	205	260	228	199	601	16	347	367	299	283	549	303	189	429	467	397	256	247	352	250	293	318	356	451	358	195	388	426	466	366	198	474	523	289	344	466	361	306	406	371	329	493	409	538
293	5	peck'	0	323	152	616	612	120	615	29	72	48	76	614	339	112	115	98	194	172	264	618	105	293	267	614	58	61	172	53	127	166	38	164	113	17	243	273	610	151	267	200	188	98	63	124	309	41	617
226	5	lindsley'	0	120	436	178	263	225	184	623	19	339	374	300	394	500	327	208	438	468	398	262	261	357	244	291	315	357	461	360	196	377	417	465	368	88	478	530	294	345	475	360	341	421	404	358	496	452	489
489	5	residues'	0	26	36	456	458	449	466	23	562	548	568	461	584	475	577	463	615	604	608	480	448	447	524	460	589	581	590	573	476	540	537	100	478	549	601	611	438	565	543	567	558	587	563	593	577	539	9
209	5	jvi'	0	15	37	475	15	468	482	566	45	41	86	478	21	487	590	474	48	5	35	487	432	468	551	469	599	584	608	578	493	15	25	11	496	563	607	594	469	86	25	30	29	37	569	26	112	28	469
18	5	attachment'	0	47	447	495	348	216	355	247	270	396	434	214	384	371	381	277	91	474	425	362	329	204	365	489	429	466	41	435	304	292	409	420	5	200	486	168	309	385	492	388	94	393	435	404	181	455	201
169	5	heise'	0	445	168	535	176	534	172	169	393	390	202	528	434	307	236	541	242	174	600	165	182	191	259	202	346	278	401	184	214	155	309	380	163	124	372	405	186	163	290	53	334	361	237	339	431	176	172
424	5	yount'	0	167	313	239	287	104	88	244	414	14	371	91	376	130	342	84	7	182	328	76	367	283	146	287	324	105	363	350	245	246	378	419	88	336	381	420	261	356	439	408	358	246	339	311	45	429	317
456	5	protein'	0	9	77	605	485	27	93	617	88	104	23	17	549	105	615	89	140	585	76	14	606	492	617	90	607	621	580	616	100	16	23	93	95	618	617	620	597	85	103	93	38	77	618	547	106	33	20
456	5	glycoprotein'	0	29	572	466	474	460	481	22	568	552	45	454	601	461	580	15	269	605	613	501	438	462	539	8	584	600	579	583	498	539	549	42	488	546	581	571	428	569	618	556	579	592	559	607	35	544	445
40	5	bound'	0	28	530	414	372	381	418	524	31	521	506	390	537	333	510	235	146	569	69	369	390	238	388	233	532	490	509	23	398	359	526	27	445	508	569	409	421	493	597	521	517	573	519	542	186	506	402
373	5	subunit'	0	222	545	412	363	407	382	500	496	494	28	247	562	338	520	450	145	592	574	458	295	451	484	422	538	534	554	502	435	526	26	83	395	522	578	597	316	543	585	466	549	543	506	570	114	432	380
262	5	mutagenesis'	0	45	404	318	405	58	431	461	499	300	505	263	380	429	491	132	529	527	518	417	139	277	371	257	521	451	500	440	356	6	451	25	412	437	199	562	265	462	530	401	451	428	369	477	75	249	144
229	5	loyola'	0	250	87	141	114	177	40	355	367	393	340	42	237	257	330	236	84	193	39	146	40	128	227	303	368	54	355	33	408	293	246	378	112	315	456	444	241	412	66	213	104	343	284	353	454	288	48
352	5	scripps'	0	236	423	37	273	69	252	336	339	235	270	256	360	54	389	331	86	394	318	140	349	350	134	324	321	243	408	194	357	573	315	450	136	297	492	437	387	393	431	429	355	350	132	386	51	356	285
240	5	maywood'	0	262	251	143	121	155	77	353	405	444	341	78	231	261	339	245	88	187	42	154	146	144	236	306	376	135	378	34	406	342	264	397	120	311	468	417	258	409	69	293	100	335	293	370	465	296	84
159	5	glycan'	0	116	182	208	38	49	133	216	255	282	164	35	105	40	122	32	13	290	119	29	33	31	56	28	237	49	157	151	39	42	152	5	28	36	181	196	30	606	176	51	153	213	171	110	285	66	160
8	5	amino'	0	18	8	474	469	462	480	15	584	569	575	465	89	474	295	480	128	606	617	504	457	472	528	471	597	591	584	575	483	544	548	600	491	554	605	610	10	566	616	543	574	586	558	437	39	540	467
432	5	replication'	0	559	581	487	19	34	16	577	42	19	42	96	87	10	613	17	53	79	64	514	475	490	562	488	615	610	581	65	511	569	29	89	499	580	606	18	482	23	52	29	90	79	15	45	77	129	23
119	5	envelope'	0	56	523	423	416	328	428	540	534	529	527	451	558	12	567	428	149	35	77	447	434	426	480	432	559	544	66	548	5	518	502	87	452	530	550	602	5	510	243	530	534	567	514	573	178	462	418
147	5	fusion'	0	12	75	461	452	474	12	552	572	545	569	14	611	18	589	476	608	603	614	498	452	467	546	443	592	589	586	562	487	532	525	24	482	552	609	176	427	548	619	558	35	607	561	591	25	548	14
489	5	residue'	0	33	19	324	230	390	412	498	494	451	471	422	436	447	477	470	557	520	561	409	339	259	435	426	442	524	521	371	393	455	474	507	283	404	536	585	401	470	542	485	474	494	490	430	298	505	406
447	5	glycosylation'	0	34	198	237	246	77	156	86	102	360	429	251	317	354	341	53	503	346	379	272	392	257	361	55	385	326	425	236	65	334	383	307	58	89	429	516	325	186	392	364	312	191	330	352	485	239	237
410	5	viral'	0	108	619	606	17	110	91	618	85	107	40	602	24	23	616	607	112	23	29	15	14	600	125	11	606	26	77	21	605	94	615	45	612	568	192	99	14	16	15	23	27	28	20	25	93	32	97
386	5	terminal'	0	81	22	464	473	11	491	556	580	541	557	468	86	476	584	440	141	607	611	463	444	452	526	464	583	586	72	568	496	18	30	13	454	534	595	612	396	571	541	564	571	589	545	603	70	21	449
446	5	crystal'	0	55	498	302	234	17	422	499	508	481	502	344	542	106	538	248	544	594	562	424	394	240	423	54	508	520	527	509	264	489	469	23	382	493	447	325	388	445	564	410	471	546	522	525	579	385	242
5	5	agnihothram'	0	95	333	140	22	161	19	35	166	306	355	22	336	28	297	19	10	221	199	19	18	22	324	17	180	230	345	216	331	32	321	256	15	224	358	313	19	221	283	119	343	209	211	209	357	145	132
214	5	kuhn'	0	21	344	194	537	285	239	241	260	621	248	539	208	315	237	180	267	108	322	553	330	535	183	239	24	33	276	218	227	619	252	423	226	427	367	412	208	303	372	252	299	264	360	362	421	375	539
66	5	cleaved'	0	102	467	316	180	358	276	488	453	446	17	282	475	313	470	382	488	537	488	433	72	337	370	165	228	368	303	467	375	475	369	39	177	300	518	538	349	11	487	504	6	434	18	451	17	144	281
243	5	membrane'	0	32	14	460	463	457	486	555	571	10	89	13	595	466	595	14	153	30	406	484	453	476	531	9	600	587	20	20	18	20	557	33	474	562	537	590	472	84	587	571	85	594	568	606	121	558	455
432	5	implication'	0	153	332	78	257	105	341	161	177	255	184	250	308	97	244	244	466	373	316	193	88	333	136	240	186	459	424	240	95	426	294	405	89	143	142	497	282	203	68	413	333	367	180	30	506	274	241
441	5	tan'	0	101	23	382	358	336	249	514	514	427	522	366	20	450	549	443	114	581	532	375	298	55	521	431	528	532	567	495	109	431	435	82	457	506	512	535	389	498	123	500	509	559	492	578	590	341	315
96	5	denison'	0	543	442	163	31	199	349	386	337	299	424	158	439	297	435	146	452	338	467	153	164	393	271	23	373	369	455	316	265	226	231	411	21	582	393	509	175	390	399	380	122	391	335	364	24	440	148
479	5	particle'	0	86	181	590	337	589	187	407	352	308	439	588	388	286	354	2	505	352	409	595	181	325	276	340	271	389	439	411	599	72	364	441	369	65	100	526	347	388	374	332	246	460	298	452	171	315	397
110	5	electron'	0	361	537	403	385	410	357	478	553	13	531	445	551	399	523	8	589	583	560	467	398	418	471	412	548	553	26	549	14	492	521	567	460	501	73	50	426	526	592	522	545	557	505	564	119	486	448
117	5	engineered'	0	199	13	308	100	184	279	477	382	389	386	389	364	306	419	354	352	466	416	241	145	347	286	91	340	502	516	352	104	432	218	409	430	444	107	546	288	475	493	442	352	450	363	438	545	434	260
441	5	tang'	0	452	440	395	251	401	247	456	519	354	492	443	499	414	535	230	554	483	552	448	378	400	492	399	15	485	54	506	456	294	486	543	7	4	571	150	574	419	538	494	503	539	496	535	572	444	425
447	5	deglycosylation'	0	59	116	221	578	579	582	609	605	117	116	580	74	580	79	582	169	274	104	587	583	580	237	580	99	95	623	140	591	117	79	122	592	59	183	199	576	590	127	169	179	605	591	56	207	617	585
211	5	kda'	0	223	473	87	340	347	179	429	457	25	258	398	440	360	466	111	521	480	505	413	37	281	600	332	418	381	479	375	316	375	270	41	312	357	540	122	268	175	55	497	502	33	410	52	32	256	356
473	5	microscopy'	0	493	563	416	309	409	408	479	561	18	529	393	563	439	545	10	151	576	576	464	374	449	481	390	544	562	12	538	15	504	523	592	470	520	115	19	431	525	607	547	552	562	547	577	130	512	461
160	5	glycine'	0	107	135	531	526	529	231	598	156	309	590	218	43	232	109	537	198	49	175	546	530	527	212	531	232	144	618	592	237	170	55	128	235	94	193	239	528	309	149	52	234	158	155	99	219	366	219
477	5	nsp4'	0	287	613	55	71	85	66	93	620	141	615	67	134	70	24	218	270	93	24	58	66	63	205	63	84	84	105	139	159	71	138	273	228	128	226	237	63	616	220	84	618	93	150	92	250	260	216
16	5	asn'	0	117	110	611	605	610	125	210	63	42	68	605	135	610	75	608	215	222	140	614	104	607	20	607	216	158	174	126	123	22	154	173	613	12	204	249	601	63	228	108	114	205	131	287	236	35	272
87	5	cys'	0	400	599	257	514	519	527	581	154	290	230	516	119	524	127	293	311	254	223	535	512	517	574	519	22	187	236	113	533	146	156	139	535	622	222	294	514	601	211	359	608	207	224	128	331	210	518
495	5	substitutions'	0	68	376	95	303	356	445	390	304	457	446	337	465	418	442	289	522	473	513	340	424	296	277	312	301	419	485	409	327	352	360	495	414	410	519	570	177	513	507	292	467	445	420	457	150	448	401
473	5	microscopical'	0	310	167	623	274	622	100	217	81	56	228	622	144	128	45	623	187	100	125	85	254	622	32	623	151	79	128	333	623	31	149	165	623	206	3	68	622	80	148	282	82	106	189	160	268	47	119
388	5	thr'	0	118	114	94	614	616	112	209	132	50	152	615	196	616	149	616	262	57	282	619	99	616	25	615	137	211	126	136	129	25	158	75	129	18	203	280	612	75	134	217	161	171	92	223	50	204	99
84	5	cryo'	0	22	44	13	30	42	26	101	130	585	113	29	32	33	29	25	285	157	192	23	24	361	105	212	156	238	181	290	32	580	198	124	19	586	230	235	25	211	225	285	48	598	35	126	252	110	307
58	5	catalytic'	0	123	415	146	154	19	314	471	482	502	464	312	474	448	498	446	520	551	547	228	294	403	410	391	489	533	472	381	433	368	407	492	380	442	572	560	235	380	556	468	464	506	504	485	235	418	360
484	5	protease'	0	78	24	419	454	454	474	554	578	560	41	470	582	467	591	481	95	611	86	472	397	464	511	461	568	556	592	569	502	19	533	64	485	540	602	356	9	547	552	560	561	595	560	602	312	543	458
484	5	proteasome'	0	150	118	56	296	166	67	226	303	183	65	126	277	149	201	130	307	268	231	59	67	111	230	64	215	141	195	370	74	1	207	163	65	5	288	351	64	126	256	291	102	389	236	172	320	126	75
411	5	virion'	0	391	476	501	278	397	300	506	446	359	430	497	464	324	456	6	60	539	523	395	386	306	321	496	441	509	512	460	241	490	316	566	234	454	558	574	402	471	540	473	445	495	476	508	94	333	309
287	5	p65'	0	131	232	557	124	555	557	71	144	349	56	141	276	563	206	107	376	55	261	99	555	552	73	136	57	297	327	153	572	81	91	252	566	73	292	278	553	46	21	219	53	168	39	213	21	148	111
477	5	nsps'	0	341	163	589	280	587	163	180	606	336	280	587	82	196	129	591	273	235	267	115	590	587	194	588	102	234	130	125	597	250	217	294	130	64	347	363	306	592	319	196	176	164	144	208	358	618	147
446	5	crystallogr'	0	342	140	80	92	247	120	85	236	242	194	93	73	99	263	86	226	267	271	80	89	124	193	127	325	252	258	230	97	111	78	313	117	58	336	343	94	104	304	237	46	305	86	167	403	97	94
158	5	gly'	0	163	231	64	79	94	145	270	600	162	300	74	42	302	202	71	303	325	225	138	277	77	55	74	284	241	122	130	80	184	54	277	144	157	332	335	77	229	322	311	591	255	160	322	104	211	81
156	5	gln'	0	355	589	275	133	93	73	143	599	196	232	148	131	79	110	143	236	167	308	137	150	76	53	73	248	292	175	135	140	267	145	384	74	116	302	329	76	332	312	50	217	292	222	235	378	65	80
420	5	w眉rzburg'	0	412	323	502	493	207	509	613	325	263	364	498	307	268	247	510	390	429	204	294	487	244	612	497	213	94	197	161	205	321	148	321	517	317	333	116	489	297	248	386	178	328	213	176	68	367	5
456	5	proteins'	0	127	34	492	484	31	498	571	594	35	24	20	16	495	612	496	451	499	73	512	15	479	565	484	621	614	616	615	22	567	19	94	508	578	616	609	481	90	196	586	34	572	616	619	100	12	25
370	5	stritch'	0	441	183	213	560	217	568	240	314	397	283	566	211	202	182	201	401	195	30	215	198	564	585	570	288	37	352	607	318	272	254	352	180	307	384	360	192	404	46	175	182	253	240	312	397	238	570
224	5	leu'	0	104	171	160	171	190	419	398	252	77	311	201	161	553	193	190	417	388	300	556	543	538	387	544	484	114	598	285	558	254	245	350	330	358	383	411	541	235	286	57	209	346	292	113	76	116	196
500	5	ubiquitination'	0	366	250	122	95	108	4	141	47	296	2	5	224	321	154	87	351	72	333	304	92	336	299	123	364	283	329	32	138	118	85	103	93	68	344	282	96	257	287	137	150	325	272	335	316	109	96
57	5	catalysis'	0	180	212	497	486	490	203	372	244	253	229	495	130	199	192	506	245	252	244	516	481	150	611	490	115	291	248	174	189	236	44	257	201	23	348	386	179	296	324	239	222	259	402	120	379	620	488
441	5	butantan'	0	432	272	214	576	578	176	252	211	272	205	272	424	210	176	274	402	317	317	224	263	579	337	579	187	321	299	70	193	329	389	361	590	389	320	385	197	214	362	363	347	302	318	269	451	164	199
272	5	neuman'	0	454	341	117	82	98	161	212	306	81	167	154	275	87	183	76	232	120	314	72	280	307	266	140	136	36	269	214	152	57	178	385	81	246	349	353	386	339	292	305	296	327	588	300	115	194	88
201	5	isg15'	0	462	175	351	535	540	544	104	318	395	603	537	158	220	194	365	271	183	309	214	539	218	176	271	131	108	218	251	263	47	320	295	164	130	396	340	183	334	371	234	329	263	338	284	400	165	188
353	5	secretory'	0	208	373	600	224	253	602	155	98	4	222	598	334	598	316	215	398	295	323	208	601	140	346	597	407	121	410	305	297	387	8	31	608	199	388	396	355	288	327	273	356	454	275	331	418	153	607
76	5	conserved'	0	154	554	353	427	21	462	534	558	34	558	363	585	329	557	407	607	582	607	457	427	430	467	429	577	557	73	525	464	505	542	576	9	538	576	606	456	544	600	554	544	577	537	584	147	491	7
473	5	microscopic'	0	518	352	121	247	170	165	278	390	281	9	164	369	274	360	152	453	426	421	396	91	289	347	238	394	376	297	363	158	348	327	362	124	237	92	86	150	330	412	248	97	379	332	433	157	302	323
477	5	nsp'	0	506	278	54	265	180	321	302	340	392	263	66	363	169	187	62	460	13	27	242	236	62	609	383	259	266	367	200	175	233	379	229	252	155	420	404	237	227	71	394	177	388	278	327	474	338	3
372	5	substrate'	0	141	424	305	306	446	325	469	463	497	483	11	522	388	536	482	535	543	550	223	380	234	360	322	348	492	523	512	383	2	480	58	264	503	386	151	244	512	571	480	465	480	550	509	398	379	222
219	5	lectin'	0	76	370	598	170	154	297	145	287	413	329	219	246	284	250	194	330	363	312	274	598	162	242	149	2	145	21	303	6	341	212	22	3	1	373	403	190	93	403	235	208	314	208	291	415	580	191
360	5	sims'	0	235	366	39	191	182	254	314	300	375	388	333	420	311	378	48	28	397	429	46	308	316	195	45	408	390	434	323	336	97	377	327	48	601	399	455	354	326	458	423	133	192	304	267	79	320	124
43	5	buchmeier'	0	511	382	10	232	163	244	194	371	582	282	157	229	170	323	153	423	251	371	21	391	346	150	129	432	269	388	312	345	578	387	468	108	384	422	406	357	382	465	405	387	400	33	47	37	278	163
239	5	mature'	0	297	254	336	215	548	411	291	4	447	401	548	449	222	383	306	105	425	420	320	262	292	294	285	375	217	216	8	563	288	324	454	559	372	466	156	209	8	455	342	395	394	256	462	38	583	297
406	5	vesicles'	0	300	425	294	286	218	294	299	183	5	389	3	97	312	287	202	463	344	442	202	188	199	369	337	201	117	444	372	220	332	2	470	197	335	439	154	200	259	414	220	308	320	65	355	160	370	340
162	5	golgi'	0	557	290	259	360	531	384	364	313	3	10	223	282	540	403	1	512	395	414	372	201	348	223	533	482	314	443	396	209	207	5	483	303	225	457	148	293	307	453	389	424	422	254	448	514	295	355
441	5	mutant'	0	156	30	426	409	16	426	511	480	33	33	343	543	15	544	458	148	571	582	427	406	455	509	297	541	572	561	515	466	511	500	48	472	532	557	542	408	517	601	514	32	535	544	582	36	15	427
479	5	particles'	0	87	544	459	443	376	446	533	532	531	38	437	571	423	553	13	593	534	588	438	442	363	515	302	551	567	27	533	10	509	517	85	450	515	431	43	460	536	599	482	535	579	536	605	90	519	437
500	5	ubiquitin'	0	337	446	245	159	357	147	243	478	465	369	212	435	379	355	363	445	418	489	600	594	356	372	364	458	273	406	412	385	340	288	366	401	238	484	532	264	220	506	374	372	440	346	493	544	369	140
495	5	substitution'	0	62	12	371	98	405	70	8	178	432	408	326	451	186	458	379	511	348	458	370	322	270	348	261	14	495	416	406	76	493	355	488	67	202	533	498	275	359	529	611	392	491	451	431	538	414	332
432	5	amplification'	0	449	383	89	288	194	387	331	399	404	404	269	406	422	418	357	528	398	477	351	108	284	418	259	383	468	381	446	259	363	306	52	166	411	133	173	381	321	505	321	410	466	407	482	188	410	362
116	5	endoplasmic'	0	224	427	210	248	268	223	363	262	7	6	276	8	234	346	207	532	462	444	254	319	380	349	347	451	427	459	468	231	386	363	477	288	344	509	108	375	351	495	395	12	485	374	455	180	450	268
332	5	reticulum'	0	225	430	223	250	277	225	356	181	8	7	286	9	237	363	214	533	463	459	264	321	381	341	351	487	449	463	464	235	389	366	476	299	346	510	109	380	352	496	406	13	487	377	456	182	458	274
456	5	glycoproteins'	0	49	474	370	252	306	289	466	422	361	438	325	473	425	478	435	539	531	556	386	357	171	398	372	416	469	545	499	395	416	397	26	424	412	529	561	4	474	550	476	398	508	477	487	78	361	337
17	5	assembly'	0	551	528	304	362	331	453	516	462	483	497	394	454	251	526	324	551	487	501	380	402	221	452	410	467	515	541	429	4	463	428	530	404	383	342	553	327	468	570	501	427	529	493	530	132	377	217
142	6	fukushi'	0	58	129	132	36	148	272	392	291	238	299	135	301	181	334	258	478	358	457	233	30	29	191	27	337	332	259	250	190	114	115	403	26	370	403	450	242	583	408	109	328	438	126	321	498	185	166
347	6	saijo'	0	83	215	500	492	193	174	323	210	247	176	179	266	219	269	247	354	359	411	178	485	497	188	495	163	317	151	282	515	123	130	351	516	222	326	338	188	50	356	143	244	204	44	207	432	243	204
261	6	musashimurayama'	0	36	596	184	194	365	208	272	228	145	169	189	304	247	243	176	415	247	299	229	548	546	164	203	53	322	166	330	568	55	66	357	563	228	117	401	187	166	379	64	286	381	170	233	133	262	211
148	6	gakuen'	0	42	269	177	314	370	159	352	293	386	246	159	258	221	361	161	50	246	336	134	527	174	309	530	40	257	312	258	325	271	167	14	545	590	411	457	163	67	406	262	284	252	234	338	69	244	531
259	6	murayama'	0	91	199	599	264	600	601	283	138	357	101	597	56	596	239	602	4	54	248	606	599	154	581	595	52	59	86	172	171	279	290	6	607	184	300	323	593	45	195	296	210	121	38	205	272	584	605
252	6	morikawa'	0	71	316	133	45	259	136	410	380	249	304	280	238	161	275	251	403	383	446	122	43	98	162	97	114	308	117	252	151	134	147	336	34	322	377	435	233	594	360	240	320	376	178	344	449	255	135
238	6	matsuyama'	0	66	252	549	181	547	368	282	204	373	301	191	194	556	291	209	15	286	370	136	547	287	312	548	225	107	385	387	562	331	263	35	558	177	432	446	544	71	318	310	249	214	127	290	49	246	184
380	6	taguchi'	0	69	480	310	417	122	105	447	477	437	480	110	381	92	464	165	94	382	520	238	157	369	460	365	339	201	486	507	413	379	441	3	275	325	547	552	271	246	522	306	438	514	424	441	4	354	329
274	7	neutralizing'	0	52	578	481	464	469	479	549	588	567	573	484	600	489	593	489	618	81	71	492	454	473	553	465	595	599	605	577	494	555	559	51	476	558	596	493	463	88	79	578	87	36	74	40	594	568	465
250	7	monoclonal'	0	97	565	439	441	456	454	543	579	543	565	423	577	435	565	485	609	600	594	461	435	470	537	446	586	546	67	566	495	525	556	62	463	502	500	503	444	551	133	557	562	584	554	583	88	547	423
433	7	antibodies'	0	191	615	479	481	487	500	570	622	578	584	490	617	494	609	497	622	86	592	511	464	484	559	480	613	605	62	617	513	568	572	228	505	576	197	161	483	617	615	581	91	73	615	599	176	572	479
428	7	mabs'	0	145	437	265	324	214	287	480	20	293	412	281	488	209	448	338	518	548	473	277	189	412	486	325	374	465	464	487	286	394	442	531	153	347	549	174	324	460	539	499	480	461	474	488	202	268	271
428	7	mab'	0	130	520	348	321	363	372	492	22	355	460	381	503	288	513	397	526	533	61	420	488	383	465	378	498	421	487	465	394	430	483	550	324	407	543	556	403	511	578	525	508	504	458	500	131	478	376
273	7	neutralization'	0	100	543	443	433	423	476	545	557	538	559	429	547	453	340	477	606	575	595	462	400	12	544	406	562	559	575	557	492	549	546	96	469	535	123	13	434	17	74	534	18	69	9	68	220	549	441
433	7	antibody'	0	237	616	485	12	484	504	568	623	613	617	486	613	491	604	503	613	238	78	510	477	486	568	483	619	613	614	63	24	560	571	190	509	575	76	175	480	173	59	94	92	46	80	27	269	569	478
139	7	fragment'	0	61	515	373	236	394	394	501	487	507	507	440	553	348	527	401	572	565	570	454	363	385	378	304	523	513	49	511	444	14	488	570	419	402	562	119	404	515	119	538	496	503	487	541	405	496	261
488	7	recombinant'	1	84	81	483	477	476	493	560	86	575	581	485	603	486	599	490	296	619	620	506	458	481	552	479	608	603	396	61	17	565	567	47	492	572	615	583	475	573	108	92	582	67	78	551	82	560	16
444	7	clone'	0	82	283	253	355	305	581	320	266	348	475	373	362	367	414	284	107	245	451	271	581	183	406	188	409	477	469	349	381	312	199	484	191	292	508	84	384	480	75	9	435	18	368	46	81	474	378
487	7	rabbits'	0	75	326	329	73	86	69	310	369	351	394	260	330	155	328	298	494	301	380	339	69	285	222	314	360	458	338	380	295	251	226	433	159	466	485	477	342	444	459	113	383	322	390	309	495	106	266
488	7	recombination'	0	360	472	224	426	344	396	385	363	440	358	335	500	322	446	221	531	494	52	9	365	305	320	334	466	406	504	448	303	318	482	63	316	476	513	572	353	348	517	383	498	459	463	476	113	454	331
399	7	truncated'	0	157	451	328	384	14	226	417	459	459	524	334	7	392	480	226	546	514	508	377	312	229	402	7	440	452	535	473	516	464	439	558	322	425	251	559	223	502	521	492	499	465	442	539	279	517	493
485	7	purified'	0	148	31	381	381	472	461	529	564	549	552	382	587	470	561	442	596	540	598	471	436	448	525	458	571	569	571	553	458	550	531	88	432	505	527	177	437	549	426	523	551	561	549	568	123	546	429
444	7	clones'	0	372	345	179	345	368	344	232	317	419	320	273	352	211	449	197	117	443	399	361	582	335	318	218	354	415	25	338	179	404	419	504	591	339	499	9	374	483	436	409	461	424	453	458	33	518	407
488	7	recombinase'	0	251	594	593	1	592	592	611	163	116	601	591	145	588	26	595	178	70	137	597	191	590	610	590	103	97	98	143	600	74	84	77	600	67	172	215	583	120	138	85	129	111	593	80	223	619	596
428	7	nabs'	0	54	610	46	60	75	58	83	618	89	612	55	186	214	146	51	179	61	178	51	216	227	201	51	171	219	110	609	61	64	137	205	55	56	241	256	158	245	182	167	615	100	611	123	314	92	65
485	7	purif'	0	291	240	57	72	241	68	95	621	151	161	68	83	241	35	63	259	231	158	212	68	64	221	65	179	142	106	144	75	73	287	147	309	66	213	229	65	156	242	129	619	149	101	144	218	229	76
428	7	nab'	0	126	192	119	617	619	619	31	77	53	80	103	261	127	179	619	166	163	177	622	97	95	171	618	170	139	85	55	618	26	119	271	621	19	316	320	616	241	204	173	79	102	68	190	284	43	619
375	7	sucrose'	0	338	291	568	561	121	569	165	251	131	61	567	204	119	177	392	302	209	97	575	568	565	380	571	65	300	189	165	583	83	179	287	111	74	220	311	135	52	279	172	58	92	141	347	20	323	571
457	7	yangzhou'	0	382	266	50	64	80	62	250	240	194	99	142	75	66	252	56	360	275	303	127	142	57	356	58	252	73	358	74	137	600	605	281	61	273	283	307	55	119	291	608	375	357	100	328	364	314	70
462	7	immunoglobulins'	0	168	387	81	93	152	127	316	206	91	201	95	159	101	219	114	340	99	197	106	90	90	97	122	307	128	161	208	132	68	124	154	92	105	109	306	123	178	277	136	96	186	241	170	355	100	95
457	7	guangzhou'	0	558	496	407	368	434	407	446	533	535	466	8	545	376	495	433	144	495	68	443	291	407	520	437	502	537	23	521	379	487	478	513	398	510	579	170	362	507	583	498	531	569	483	559	588	388	440
433	7	autoantibodies'	0	440	88	107	90	134	89	309	268	121	138	92	172	140	153	119	338	138	161	79	284	88	91	86	75	72	156	267	96	306	132	137	90	296	304	359	93	130	275	135	305	178	31	137	324	337	92
176	7	histidine'	0	419	180	108	167	51	35	150	309	73	378	305	370	43	314	35	336	255	237	145	162	153	310	124	280	200	207	134	42	423	57	198	29	111	308	339	129	169	295	124	298	201	253	227	345	199	6
92	7	de3'	0	169	155	614	608	248	612	27	66	44	267	610	298	203	185	612	345	190	181	235	616	612	23	328	245	351	118	286	258	147	189	297	616	265	301	345	606	300	311	351	71	290	169	299	388	141	612
428	7	abs'	0	469	216	578	568	211	241	337	76	606	95	207	94	269	298	344	342	315	335	581	333	572	289	179	278	251	279	10	187	596	602	315	585	327	359	362	234	318	289	256	265	198	270	159	374	292	264
10	7	amplified'	0	137	510	393	388	327	335	2	428	450	501	291	505	426	524	425	510	517	553	390	219	351	345	346	393	272	48	462	404	468	440	496	279	465	155	101	371	375	557	479	536	528	17	520	216	482	389
37	7	bl21'	0	98	146	514	506	249	520	99	139	201	349	507	325	227	208	517	378	185	164	244	503	510	173	330	279	345	168	217	261	112	169	322	527	227	335	346	503	298	326	350	600	288	159	341	410	140	507
492	7	ser'	0	173	4	192	244	205	594	162	285	344	96	267	312	410	270	210	343	334	272	230	222	172	245	591	253	249	199	71	194	151	9	355	601	264	274	451	586	95	353	404	230	333	271	281	86	193	205
434	7	antigen'	0	601	574	467	14	477	467	558	5	565	574	474	608	488	602	12	156	613	612	493	465	18	13	472	588	598	52	585	19	559	563	17	479	547	54	134	477	575	146	563	575	596	576	70	146	564	473
189	7	igg2a'	0	465	273	263	209	537	541	195	416	200	294	533	192	176	266	546	441	366	297	170	535	349	182	537	275	258	403	318	176	174	585	345	178	591	369	372	535	324	367	190	131	319	412	195	350	245	535
453	7	immunofluorescent'	0	461	320	152	126	273	338	111	301	301	292	59	309	64	427	55	367	289	366	279	122	189	283	338	326	617	326	314	188	101	122	392	192	98	83	25	326	420	404	337	324	342	331	377	448	325	276
164	7	gst'	0	194	350	533	528	532	537	235	199	315	348	407	345	541	232	539	400	305	310	206	231	528	335	166	344	280	438	170	548	252	269	224	549	245	355	426	165	327	382	199	242	398	59	359	438	198	2
188	7	ifa'	0	527	303	247	262	219	374	59	409	438	322	262	320	547	335	545	406	446	388	401	371	201	350	305	108	294	407	481	210	369	262	341	362	353	151	83	345	262	424	369	431	323	317	371	535	219	292
453	7	immunofluorescence'	0	420	540	406	311	416	464	422	521	30	546	434	550	373	559	432	150	561	590	486	429	390	485	448	550	453	57	542	437	531	484	595	428	533	140	62	432	519	200	540	543	547	534	569	64	538	391
78	7	convalescent'	0	133	494	379	29	396	440	403	515	518	528	354	533	444	511	434	569	558	542	397	358	395	495	416	507	539	528	535	425	484	461	559	102	511	574	157	395	522	590	544	541	537	486	546	593	507	433
67	7	cloning'	0	99	358	124	397	125	260	362	406	95	366	120	387	156	372	116	499	362	490	387	510	251	362	514	365	445	375	306	374	412	374	407	148	212	459	508	133	421	78	12	269	24	439	42	168	209	379
69	7	codon'	0	190	337	518	509	281	277	12	372	302	252	167	93	377	368	291	447	437	472	316	192	198	336	335	335	213	470	398	529	320	238	323	206	81	480	481	195	302	373	101	423	242	299	447	158	308	165
309	7	polyclonal'	0	459	438	84	275	353	263	450	448	415	435	190	403	172	424	261	489	490	522	383	271	332	325	145	497	270	446	483	417	392	399	512	339	448	548	103	164	406	481	426	495	448	405	511	105	416	404
434	7	antigens'	0	576	522	314	375	431	460	475	33	533	532	392	575	463	47	449	586	572	569	481	126	416	7	403	509	563	56	550	386	499	551	581	441	514	75	517	435	492	117	467	540	66	495	63	211	494	129
487	7	rabbit'	0	113	86	196	202	364	591	371	322	365	413	346	315	216	345	204	98	297	338	353	275	217	314	359	414	229	448	451	428	121	362	475	204	481	424	94	286	322	417	345	406	420	385	373	172	197	359
318	7	purification'	0	175	412	91	276	276	302	388	452	405	357	285	347	252	421	320	509	491	471	200	195	209	340	126	398	464	458	385	147	353	418	494	353	361	524	57	379	469	494	301	418	469	419	504	92	442	8
453	7	fluorescent'	0	135	418	349	220	266	420	482	510	464	432	324	492	346	488	345	80	444	51	421	289	378	292	225	481	388	44	482	405	437	394	502	437	487	25	98	416	466	569	475	490	532	462	513	162	499	388
462	7	immunoglobulin'	0	566	489	215	411	384	327	520	549	452	514	402	536	384	532	411	566	501	548	445	492	379	479	357	505	512	513	526	453	442	491	37	360	504	436	337	370	537	580	502	514	536	520	60	581	475	495
453	7	fluorescence'	0	164	417	338	377	314	332	493	525	433	503	409	528	433	461	228	137	500	485	379	385	233	326	241	513	462	501	457	411	411	477	535	399	457	327	20	341	509	549	515	483	492	454	492	163	483	11
492	7	sera'	0	193	562	465	444	466	434	546	569	544	563	427	591	480	578	406	598	588	591	483	451	450	549	462	567	578	585	560	467	542	552	598	418	559	144	139	451	555	603	546	557	591	555	595	611	553	459
444	7	cloned'	0	73	509	240	371	426	95	515	544	526	538	376	495	122	514	419	147	532	572	385	347	334	427	389	569	506	551	516	431	513	494	551	251	483	497	69	430	432	554	526	519	505	548	561	89	428	405
190	7	immunosorbent'	0	550	508	364	42	441	437	452	566	462	509	414	525	437	530	92	571	538	583	470	399	384	483	232	560	535	546	527	412	210	516	582	426	471	128	459	315	520	116	447	530	531	478	543	589	451	395
434	7	antigenic'	0	205	539	357	364	424	439	472	495	522	537	317	531	389	529	455	588	28	559	318	417	406	494	405	534	20	530	536	421	491	520	556	422	396	587	11	429	539	90	19	546	21	503	62	592	459	428
38	7	blot'	0	216	532	361	365	412	444	432	541	501	545	441	530	14	547	384	578	584	543	444	229	401	514	418	514	551	564	544	16	520	485	583	427	484	476	129	436	488	120	536	528	541	497	536	101	463	419
120	7	enzyme'	0	2	5	468	460	483	484	562	591	574	34	18	602	492	574	492	54	80	482	490	467	474	550	467	602	602	606	586	501	548	564	617	489	570	584	430	471	574	586	572	581	401	575	517	613	561	476
438	8	cov'	0	10	79	6	599	604	92	530	40	571	90	98	619	604	617	90	27	73	593	610	607	599	618	601	620	622	588	619	101	612	32	618	96	77	621	616	99	621	604	619	186	622	620	621	620	127	18
438	8	covs'	0	65	531	449	415	453	423	537	547	513	562	456	567	451	552	464	120	591	587	474	419	417	449	445	565	554	577	545	436	516	534	587	370	524	582	543	425	532	594	551	446	571	533	575	605	23	12
475	8	muth'	0	128	612	227	69	83	2	198	161	92	614	4	81	68	84	61	25	68	179	186	65	148	101	224	83	172	108	162	72	70	82	162	227	126	270	224	61	615	130	82	155	194	614	265	237	102	73
454	8	phylogenetically'	0	212	277	291	582	230	256	287	392	150	158	222	365	184	349	586	82	331	375	172	184	582	94	583	203	209	267	319	344	172	191	329	594	419	102	448	160	395	407	396	623	312	255	342	478	98	588
454	8	genetically'	0	578	504	398	413	393	354	442	530	482	447	415	437	436	486	240	14	522	566	422	228	92	529	379	12	564	539	474	419	448	450	511	442	499	105	289	409	25	566	511	16	549	16	556	582	521	311
54	8	cantoblanco'	0	317	117	274	508	510	522	41	197	584	69	510	28	518	157	96	212	271	172	531	114	513	160	511	32	164	305	97	113	266	579	206	529	253	260	276	106	319	258	174	70	344	55	239	291	139	154
448	8	deletions'	0	535	390	503	346	231	353	346	377	367	336	225	354	223	406	216	90	459	430	310	491	295	282	281	403	411	433	260	293	323	310	402	518	443	148	141	221	414	451	204	386	404	203	421	122	205	342
364	8	sola'	0	369	256	73	86	102	85	79	279	85	237	124	252	90	224	312	337	263	184	75	84	84	184	83	63	68	411	111	311	301	266	309	84	214	322	274	128	383	333	246	45	176	196	193	306	162	275
490	8	rnas'	0	583	477	288	422	355	393	384	449	16	431	380	489	320	518	308	553	526	499	313	362	235	456	417	478	473	474	489	359	434	487	522	357	440	539	132	584	343	523	437	455	511	429	54	18	435	10
438	8	bcov'	0	418	71	619	619	196	404	149	397	54	171	619	373	621	173	621	422	178	286	143	621	194	29	620	214	196	270	279	262	218	319	21	143	260	284	382	173	238	265	330	80	140	262	152	444	334	146
438	8	hcov'	0	41	538	470	429	452	455	10	523	29	35	378	566	350	543	3	38	574	25	455	418	421	416	441	563	565	557	556	457	517	454	84	451	458	583	153	424	504	70	25	484	575	529	560	606	467	352
85	8	csic'	0	229	416	343	76	209	202	127	245	61	289	138	355	74	417	370	430	349	367	164	178	272	181	190	148	328	35	146	315	315	259	395	2	385	460	500	69	378	473	289	180	425	337	304	469	150	282
455	8	genomes'	0	460	513	315	235	245	447	347	484	515	425	374	483	345	501	255	133	544	544	418	348	387	421	311	471	508	511	500	384	447	473	539	350	460	154	573	256	486	547	516	458	554	517	538	433	393	330
431	8	ames'	0	567	343	106	572	186	255	300	194	324	474	265	493	158	405	351	448	479	463	374	259	288	399	577	452	347	373	346	403	469	386	467	348	337	487	163	365	424	483	265	477	443	340	414	532	616	299
228	8	loop'	0	155	294	323	186	10	413	221	321	346	390	544	426	200	452	268	490	414	478	181	248	353	311	343	202	447	418	362	441	4	371	40	307	276	166	499	399	337	525	328	381	373	341	435	519	220	336
454	8	phylogenetic'	0	600	497	410	418	402	424	503	522	31	493	351	559	419	558	421	585	546	585	449	441	432	506	411	557	542	560	537	409	446	535	568	436	521	164	138	439	529	588	531	521	558	531	572	342	470	431
369	8	strand'	0	206	402	167	255	566	175	457	349	399	414	271	386	398	423	168	495	339	506	315	250	254	420	244	211	437	452	432	222	269	427	499	171	446	482	522	280	415	83	411	489	493	423	521	169	357	569
498	8	transcriptional'	0	351	375	301	394	350	322	399	476	487	19	297	319	259	387	381	118	391	423	428	116	66	389	385	457	405	510	453	388	402	365	406	371	362	498	548	248	467	95	435	346	525	312	43	546	286	104
475	8	mut'	0	247	73	588	587	585	587	90	82	609	84	210	80	585	28	589	161	67	603	594	588	586	100	586	82	81	61	58	595	602	277	118	598	609	163	185	580	81	129	610	121	63	109	587	205	101	593
7	8	almaz谩n'	0	303	597	9	23	37	20	215	608	57	147	23	25	29	145	317	131	210	121	20	19	23	199	18	143	42	247	596	25	137	42	157	236	252	184	226	20	147	181	146	606	197	597	277	210	234	158
490	8	rnai'	0	368	89	116	94	107	128	181	323	236	131	128	188	102	276	121	396	374	230	101	282	91	103	128	85	192	292	92	120	75	120	325	310	107	257	22	95	39	282	322	238	129	145	181	346	346	131
334	8	reverse'	0	568	552	452	450	444	421	522	573	546	561	473	568	19	582	479	97	587	87	407	422	438	535	386	570	575	13	532	469	528	544	95	473	553	81	104	446	527	497	548	565	578	546	594	353	556	462
454	8	phylogeny'	0	472	324	49	173	79	61	376	212	138	227	60	342	65	289	313	324	229	210	161	172	160	214	57	236	227	176	189	67	67	431	227	60	115	376	299	308	99	276	238	376	321	193	264	325	224	157
438	8	ccov'	0	434	166	190	494	251	510	239	312	156	174	174	4	502	170	273	264	249	359	185	489	319	613	498	230	371	285	188	174	311	144	262	190	235	353	456	490	57	334	127	219	224	181	297	406	621	494
384	8	template'	0	513	52	40	55	250	248	277	288	603	93	163	401	182	222	374	439	379	382	322	54	157	273	101	272	413	428	160	342	286	248	246	49	469	409	135	281	192	409	247	323	387	199	302	419	10	58
398	8	trs'	0	322	608	572	563	567	572	285	145	192	157	287	140	301	70	573	326	197	214	576	571	567	587	573	27	137	140	133	271	160	622	245	116	152	223	358	566	159	285	300	340	294	143	210	239	2	574
448	8	deletion'	0	90	519	444	97	345	363	504	502	28	25	379	22	13	500	420	41	512	538	391	384	324	428	6	518	493	563	486	432	398	456	547	388	519	477	429	382	500	574	503	520	552	479	548	137	445	386
402	8	utr'	0	181	67	574	242	204	210	345	100	208	215	570	306	213	374	574	443	217	275	577	573	568	87	574	67	379	336	69	292	126	334	359	332	279	101	400	568	98	405	329	77	81	269	229	62	300	228
491	8	sequenced'	0	387	385	387	399	320	409	14	512	520	452	252	479	343	472	332	584	525	535	410	309	345	407	327	16	510	537	485	274	488	490	549	410	509	374	146	415	376	545	432	485	519	541	522	349	493	438
218	8	leader'	0	443	143	544	539	212	546	171	219	239	243	249	51	245	283	550	385	400	354	236	327	536	330	175	119	306	184	118	167	253	216	373	247	256	395	399	170	201	346	390	167	296	384	242	10	3	207
105	8	duplex'	0	328	200	3	267	520	158	276	171	62	325	520	244	188	116	310	276	179	304	537	516	169	594	521	140	165	227	196	535	183	170	234	536	27	312	328	518	580	271	40	349	233	153	78	303	595	521
338	8	ribosomal'	0	504	265	236	241	65	51	242	104	222	344	111	429	52	399	264	444	454	396	94	50	45	305	117	406	329	362	177	144	201	400	415	359	388	450	464	318	171	462	348	362	366	438	406	476	612	109
196	8	insertion'	0	530	296	24	238	171	258	200	335	383	328	40	368	277	309	281	81	431	445	33	168	36	440	139	128	155	377	235	134	148	308	449	347	343	458	472	140	389	429	266	315	17	359	257	417	415	44
490	8	rnase'	0	505	267	262	228	4	593	612	395	305	247	155	366	589	271	172	42	342	259	174	592	591	308	160	286	354	232	269	340	339	608	375	160	610	404	383	585	215	385	341	138	303	283	399	47	226	351
152	8	genbank'	0	496	263	258	237	92	111	280	190	314	190	245	367	179	226	69	421	430	405	231	230	74	51	96	430	264	319	320	251	308	110	356	280	380	390	431	239	200	393	227	273	287	206	330	450	186	78
431	8	frames'	0	572	314	582	243	575	283	487	319	20	324	359	459	386	420	138	482	452	512	399	306	141	247	369	411	349	445	296	272	322	11	416	400	328	525	159	572	418	464	427	419	451	459	422	517	322	265
319	8	putative'	0	142	18	327	401	366	457	6	493	504	479	425	556	449	503	398	573	529	545	415	354	428	392	3	504	504	542	416	422	515	430	557	444	496	469	579	243	454	560	465	505	548	526	507	58	391	416
491	8	sequencing'	0	241	490	399	437	404	448	5	517	527	495	69	494	443	533	362	583	549	581	329	328	434	527	254	529	517	568	501	369	9	501	574	446	397	232	126	417	487	584	469	522	540	532	558	138	390	412
170	8	helicase'	0	183	223	4	344	312	205	439	280	303	351	349	412	317	398	321	530	393	435	190	205	286	358	493	367	287	359	340	300	345	432	461	351	92	467	525	300	10	73	228	374	417	409	428	71	4	302
498	8	transcripts'	0	542	362	131	359	160	346	395	356	326	372	290	333	351	366	299	475	6	240	411	255	260	394	243	391	463	431	390	355	373	459	38	256	83	160	541	283	3	23	377	2	39	5	44	120	473	174
498	8	transcription'	0	602	558	432	446	422	8	541	84	562	16	476	85	7	588	475	617	589	90	478	11	460	534	475	578	24	9	567	463	543	33	99	11	539	475	206	449	552	91	542	37	597	564	598	110	9	460
491	8	sequences'	0	423	570	450	455	451	483	20	570	558	550	452	594	468	586	488	372	601	605	485	425	427	543	456	581	579	50	552	468	552	550	610	484	541	555	550	454	556	611	565	566	593	572	601	61	550	447
431	8	frame'	0	577	471	48	169	272	340	445	498	22	454	254	432	383	471	414	56	413	487	400	245	159	439	134	480	282	503	513	280	208	422	509	403	371	542	64	273	379	536	382	434	458	425	484	73	383	236
326	8	reading'	0	598	454	34	333	64	330	519	505	27	478	403	524	457	506	349	79	523	537	452	377	313	473	393	517	433	543	517	391	361	21	532	464	352	585	111	252	490	567	459	515	538	502	540	111	424	367
498	8	transcriptase'	0	588	465	378	335	413	308	455	491	441	476	426	447	304	465	307	562	505	533	393	412	330	468	214	464	481	14	389	440	510	453	545	361	80	34	130	385	346	102	444	478	470	481	498	531	490	4
491	8	sequence'	0	479	78	480	475	481	496	565	585	576	571	481	612	24	597	494	621	612	618	495	463	478	557	481	603	604	214	582	500	562	568	90	500	567	604	327	459	572	622	573	573	612	574	614	41	29	21
455	8	genome'	0	603	580	477	472	30	489	563	587	40	579	483	593	471	600	483	157	617	616	500	456	456	558	477	591	606	215	574	488	557	31	616	495	571	565	107	462	562	612	576	580	80	79	610	148	34	15
310	8	polymerase'	0	604	546	451	449	442	470	18	574	556	560	479	580	20	581	457	603	599	610	453	405	440	540	440	576	577	19	576	482	538	558	602	475	548	35	171	448	531	614	553	570	585	557	580	165	545	457
490	8	rna'	0	617	82	488	476	32	494	567	89	37	92	487	615	481	605	500	564	85	82	509	474	480	561	12	616	612	63	62	506	91	99	363	12	574	588	110	474	618	330	583	84	76	617	534	44	14	28
497	9	trachea'	0	94	222	594	207	593	211	184	216	244	287	211	189	198	304	173	52	318	373	598	269	178	104	592	86	279	369	178	601	283	165	353	284	108	20	375	194	110	301	178	194	293	325	161	453	175	194
440	9	bronchiolitis'	0	370	120	120	131	159	60	286	221	287	63	57	348	63	121	128	206	284	91	129	61	303	256	53	305	259	246	307	64	187	604	254	121	606	293	312	53	204	199	201	64	341	214	185	385	123	68
497	9	tracheal'	0	392	305	282	590	594	595	97	99	318	216	356	356	590	265	174	363	124	269	188	187	179	329	229	87	130	163	248	255	191	166	143	285	215	44	369	204	266	328	259	99	82	85	121	354	368	597
442	9	chicken'	0	545	403	269	376	495	375	394	468	402	182	181	433	504	390	367	513	448	44	300	490	279	275	245	447	450	432	368	8	451	351	453	301	319	11	35	136	394	468	488	425	431	431	436	170	400	288
35	9	birds'	0	522	255	496	178	489	183	288	431	265	195	494	228	498	437	346	440	371	37	515	256	373	210	264	328	13	419	311	3	305	357	469	270	14	6	485	486	360	420	224	260	468	413	391	466	328	181
442	9	chickens'	0	570	297	156	294	169	377	438	486	380	273	146	467	579	434	283	474	511	47	240	272	370	417	354	456	9	413	404	7	383	424	431	396	236	1	160	575	413	471	258	367	474	494	473	490	413	255
19	9	avian'	0	565	518	401	436	87	9	513	524	536	448	105	520	335	560	408	604	547	549	405	416	446	500	404	488	566	540	463	9	497	504	554	402	480	18	67	247	508	121	518	538	556	538	66	491	485	413
440	9	bronchitis'	0	592	414	388	317	244	7	440	497	489	463	10	504	327	494	386	590	550	517	437	408	422	415	439	492	480	484	518	387	459	507	544	375	459	2	61	296	472	576	513	449	534	480	549	566	19	235
460	10	host'	0	57	614	489	483	23	15	114	91	24	39	12	383	26	610	499	39	11	18	17	472	483	567	14	106	100	615	612	512	10	28	50	511	581	592	603	7	15	20	26	9	43	8	34	192	13	482
460	10	hosts'	0	122	484	300	392	360	456	494	326	479	396	288	502	326	522	315	568	519	468	394	290	499	323	220	349	443	478	478	471	466	465	44	389	263	191	179	351	315	548	477	450	517	491	527	127	464	224
435	10	lentiviral'	0	27	97	603	293	195	604	230	120	271	142	600	173	602	234	605	348	65	293	142	605	119	295	103	77	140	220	158	604	190	613	7	611	154	252	245	159	56	179	617	145	324	48	115	347	242	609
435	10	antiviral'	0	188	582	5	9	15	10	573	39	577	616	15	610	22	608	5	31	84	67	491	468	482	560	482	601	609	613	614	507	89	98	98	502	569	610	36	15	32	26	91	88	71	76	20	486	565	470
367	10	stat1'	0	410	208	201	319	175	567	366	376	268	122	565	327	206	230	177	456	282	289	287	5	248	386	316	347	346	291	388	353	186	358	312	319	270	130	421	562	289	76	338	241	419	149	155	428	312	568
463	10	interfering'	0	134	7	402	378	165	290	495	489	15	22	367	11	293	428	7	516	484	495	281	343	127	426	413	486	403	40	488	294	405	20	517	8	294	534	15	137	464	504	456	184	502	406	523	95	6	256
192	10	innate'	0	544	564	413	425	20	459	532	18	547	14	417	564	438	576	9	26	7	3	13	12	458	542	459	573	585	70	541	465	445	27	594	462	518	379	586	6	34	4	535	10	30	535	33	578	503	392
308	10	poly'	0	218	461	358	110	303	3	425	458	364	406	9	17	340	459	396	106	503	453	356	174	368	478	321	370	472	430	379	172	372	353	455	308	354	507	113	101	401	508	412	433	516	482	466	183	419	161
202	10	isgs'	0	377	292	100	593	598	599	281	118	270	105	594	157	593	138	599	21	326	128	604	597	102	578	272	45	175	254	334	161	132	388	282	109	614	323	253	590	311	259	170	115	269	291	114	361	579	603
435	10	antivir'	0	187	211	204	573	576	579	138	182	127	265	241	291	183	264	358	70	434	15	585	579	576	92	578	76	190	160	76	218	255	159	141	203	348	382	16	193	353	45	139	214	206	200	156	135	358	202
200	10	irf3'	0	458	185	25	271	53	38	290	294	163	370	108	303	249	348	237	349	260	307	105	156	137	408	31	402	235	426	145	45	571	384	372	133	321	412	415	34	206	428	278	326	414	245	310	401	5	45
339	10	rig'	0	453	271	347	318	181	83	172	271	341	49	86	326	250	305	246	379	356	26	4	304	164	464	151	195	225	450	277	173	100	433	319	142	211	451	432	88	350	64	223	280	472	351	388	394	397	117
129	10	evasion'	0	185	196	17	259	262	336	185	437	356	440	277	357	265	369	340	73	387	448	27	226	269	8	270	359	285	393	156	150	217	109	370	271	84	441	484	169	439	449	251	389	358	602	471	489	402	138
354	10	sendai'	0	245	331	188	206	229	288	223	421	342	380	203	431	291	386	304	92	360	511	265	486	193	404	275	330	393	404	224	201	245	352	421	218	391	150	468	210	338	461	344	8	436	310	398	480	298	492
150	10	gamma'	0	609	559	418	336	455	469	538	556	537	551	453	596	459	569	467	155	24	19	10	415	323	536	457	17	541	65	3	11	523	528	590	438	544	528	563	360	482	3	16	554	8	21	17	565	534	452
463	10	interferon'	1	611	575	471	457	29	13	564	586	568	32	460	609	485	585	4	36	83	17	450	8	465	554	10	104	594	78	60	491	545	569	596	493	564	502	144	453	83	10	28	567	44	573	38	539	24	471
163	11	granulomatous'	0	278	204	21	39	238	33	103	121	218	125	36	45	41	31	33	188	177	187	30	34	32	109	29	42	268	123	291	40	278	194	248	196	192	24	247	31	43	164	595	51	120	95	90	98	147	167
137	11	fip'	0	399	602	19	35	47	149	51	203	254	268	34	214	38	278	30	312	142	343	160	2	161	140	132	3	343	253	157	37	120	429	188	25	244	17	26	145	276	17	226	379	203	186	93	443	62	39
299	11	peritonitis'	0	282	339	187	213	288	361	293	26	426	399	213	321	501	329	305	426	389	469	177	3	398	155	336	5	460	415	366	204	454	460	195	515	364	5	48	196	370	33	451	448	395	308	393	547	191	491
60	11	cats'	0	144	397	11	315	274	97	400	29	379	359	27	443	374	441	97	547	461	526	232	1	397	300	154	4	529	456	361	252	407	476	459	346	473	13	29	116	261	47	441	403	453	373	460	542	365	280
51	12	camel'	0	456	298	123	258	509	370	421	242	210	52	244	232	516	325	238	20	199	279	295	506	512	143	509	241	106	266	94	526	265	337	310	154	375	354	407	507	283	375	202	233	356	232	365	447	163	510
322	12	raj'	0	160	300	561	553	562	562	192	604	276	599	196	249	568	99	127	51	240	203	306	560	557	607	116	292	93	229	121	578	181	291	181	572	179	271	292	555	158	224	71	236	265	589	95	338	611	561
115	12	emc'	0	132	260	295	300	176	367	189	282	266	290	292	344	177	313	528	6	350	331	189	520	205	231	231	247	103	264	166	324	38	184	30	194	183	392	492	522	369	361	194	279	340	350	313	505	316	182
437	12	bat'	0	67	541	453	431	421	465	527	537	32	541	438	578	458	573	372	47	545	577	423	410	362	504	408	510	549	547	520	480	508	524	593	461	486	591	588	346	516	575	537	550	550	513	544	583	527	369
149	12	galveston'	0	560	302	220	523	311	534	248	408	403	326	309	15	231	453	217	5	420	334	348	326	375	272	217	425	313	360	353	364	385	16	508	289	320	473	505	367	448	476	443	412	392	378	411	108	284	301
437	12	bats'	0	93	547	440	389	418	435	531	536	517	553	446	554	465	550	430	116	566	580	446	431	441	523	436	506	576	570	530	13	496	511	584	471	482	564	595	313	491	568	524	533	555	542	512	587	526	434
401	12	utmb'	0	147	108	601	596	601	603	589	108	193	130	599	267	599	261	604	43	59	185	167	602	598	219	137	251	250	87	159	312	608	612	288	609	135	329	336	114	219	332	158	117	254	307	119	271	181	179
296	12	peninsula'	0	442	205	340	201	558	558	380	415	597	350	284	323	230	277	200	23	288	365	297	207	207	169	558	200	237	334	304	573	589	592	399	209	373	361	368	232	595	235	599	213	244	320	238	430	460	198
286	12	osterhaus'	0	64	457	244	283	151	274	257	209	289	338	264	390	138	319	269	450	8	347	328	243	268	154	150	299	316	382	378	153	588	211	333	122	331	136	436	141	7	470	263	5	423	187	390	446	608	250
336	12	rhesus'	0	119	285	342	52	130	166	140	396	124	302	386	184	167	357	46	87	449	431	43	120	242	248	157	320	66	471	193	53	102	74	391	123	414	445	128	240	357	446	254	185	249	282	333	470	376	55
138	12	fouchier'	0	161	340	138	282	91	72	52	235	161	156	140	41	77	178	68	397	106	245	117	75	73	50	138	311	31	182	336	78	41	50	239	140	167	321	288	74	157	202	48	164	166	584	245	360	63	143
232	12	macaques'	0	172	322	235	146	56	151	211	342	220	275	130	193	159	388	40	442	20	412	37	42	132	401	144	334	118	473	369	47	198	588	438	274	390	470	419	146	13	450	333	3	368	209	332	458	332	245
106	12	dzif'	0	374	586	524	516	136	5	311	231	63	298	1	34	528	220	526	328	45	217	538	517	185	190	522	91	87	230	298	536	178	46	331	537	28	325	246	519	165	294	325	159	127	154	262	402	596	522
136	12	feldmann'	0	396	173	109	119	526	359	205	598	187	220	278	162	536	112	534	325	90	284	144	525	523	597	173	157	89	347	197	544	180	227	258	183	175	330	291	524	258	281	47	589	157	259	164	390	599	528
52	12	cams'	0	162	41	145	592	167	597	579	48	159	128	166	220	121	246	598	275	200	218	601	131	593	573	593	224	154	200	102	602	605	610	155	604	274	96	77	588	310	293	613	141	284	34	199	228	575	600
425	12	zaki'	0	115	177	577	301	571	242	405	311	11	146	248	70	576	231	578	355	12	23	168	576	571	119	204	415	353	222	266	588	247	76	292	584	164	334	370	181	225	38	255	228	11	595	29	389	183	580
315	12	pumc'	0	178	48	104	50	140	47	107	55	167	120	122	222	145	248	45	306	207	270	42	134	42	179	39	250	195	244	87	51	592	596	159	41	284	104	82	42	270	341	601	202	298	41	276	247	119	53
337	12	rhinolophus'	0	92	270	166	168	201	180	344	346	414	305	85	372	278	332	155	413	262	268	338	147	278	424	235	273	434	308	383	270	168	326	301	335	381	433	483	87	252	413	433	321	385	345	382	420	272	258
241	12	mbio'	0	234	359	285	106	2	78	63	264	429	368	375	270	163	256	74	17	98	298	263	151	186	303	384	435	307	302	175	85	99	225	324	184	42	435	439	83	279	383	60	95	280	328	248	413	212	114
359	12	shieh'	0	333	50	38	54	236	220	307	116	602	60	221	68	55	87	198	256	188	103	45	215	49	116	44	167	147	120	99	55	594	599	207	47	600	215	209	205	51	208	294	57	116	45	109	242	223	57
265	12	myotis'	0	72	607	29	46	226	44	67	208	154	203	45	138	48	94	41	230	135	229	182	186	187	68	223	54	295	203	293	50	141	68	114	36	47	214	234	38	250	159	299	247	160	174	589	281	221	51
104	12	drexler'	0	254	112	154	193	237	528	359	112	98	55	519	33	527	41	525	238	44	170	536	515	518	234	211	139	148	595	93	213	79	89	121	315	72	216	202	517	42	128	86	50	54	37	138	212	58	520
125	12	erdman'	0	364	289	528	253	127	107	379	140	160	155	525	300	124	65	530	220	95	174	542	522	131	197	526	310	30	275	191	299	617	617	105	541	342	269	284	523	162	206	352	146	231	601	225	329	577	525
168	12	harcourt'	0	326	604	534	160	533	99	582	612	179	226	144	46	542	68	540	11	144	142	548	238	529	575	153	158	242	238	114	549	356	168	267	149	287	12	268	530	234	183	155	173	115	604	232	297	236	103
275	12	niaid'	0	189	229	185	177	553	554	389	351	340	236	341	260	561	296	560	368	402	291	211	551	548	178	554	126	323	243	120	256	335	118	149	565	117	389	380	180	223	345	66	165	237	216	171	384	178	551
213	12	ksiazek'	0	408	214	67	116	144	129	312	188	231	188	76	245	314	66	373	35	206	129	66	78	107	59	352	229	205	370	155	307	48	62	259	77	114	291	365	80	179	278	326	42	238	27	204	380	69	83
341	12	rota'	0	334	160	563	157	119	298	159	56	137	356	161	195	310	132	109	240	227	136	571	563	560	82	274	142	184	164	337	580	82	163	172	575	150	261	250	559	138	201	402	140	137	43	246	395	179	565
233	12	makino'	0	204	126	142	210	220	549	208	250	225	210	230	14	555	279	552	321	309	313	321	183	540	62	273	121	344	261	259	560	50	10	451	246	176	394	458	406	150	389	207	240	353	342	396	7	72	318
371	12	subbarao'	0	53	131	150	140	70	269	430	435	21	375	329	361	174	321	157	411	3	6	141	141	317	135	152	331	309	289	348	302	462	229	346	158	312	449	482	270	317	14	229	322	6	372	16	508	392	169
216	12	lai'	0	220	20	309	373	439	402	502	423	458	29	447	497	401	481	366	536	530	50	325	270	435	431	300	9	527	47	395	330	452	462	487	421	428	522	567	333	453	112	267	476	490	498	518	59	253	308
207	13	jpn'	0	158	338	183	151	293	262	163	247	203	291	75	236	82	358	73	431	278	374	139	227	79	142	133	302	380	210	326	200	197	60	369	76	241	444	473	236	341	400	379	332	316	182	295	30	280	189
253	13	morioka'	0	265	100	552	544	549	552	66	53	99	135	550	55	559	537	556	176	109	228	155	212	544	66	551	50	152	146	35	566	104	90	116	223	285	49	210	547	123	198	87	113	57	128	89	60	75	548
382	13	tamura'	0	350	174	570	103	178	570	203	615	181	145	117	96	573	49	571	369	196	209	292	569	566	586	115	132	38	622	199	584	622	621	78	579	134	365	296	564	611	246	623	148	311	163	81	83	586	572
203	13	ishida'	0	407	98	127	43	137	135	105	330	345	208	121	48	45	221	126	408	171	257	34	133	37	226	32	317	261	79	73	135	194	586	107	32	592	346	364	307	44	306	156	218	218	89	212	22	208	46
174	13	hev'	0	411	209	230	529	535	196	56	273	327	256	529	235	543	172	542	305	307	311	191	202	531	153	178	233	221	88	301	550	330	239	233	212	386	28	371	531	190	343	123	199	384	364	221	439	177	209
270	13	necrotic'	0	468	372	555	547	191	185	266	350	123	218	552	209	194	306	559	395	280	364	327	550	547	112	174	319	115	165	186	569	232	162	225	338	140	417	33	550	308	391	147	602	336	250	230	72	267	193
175	13	hirano'	0	466	210	536	530	316	164	599	164	590	381	268	47	244	233	295	371	239	393	269	223	532	187	185	113	231	307	263	551	358	584	230	390	303	57	413	217	196	309	596	394	268	226	226	2	241	534
276	13	nipah'	0	494	275	165	83	150	197	350	345	424	337	82	337	164	364	302	471	355	339	73	140	139	385	295	112	327	361	414	197	336	271	390	245	197	406	443	86	392	430	272	400	369	411	319	442	285	89
141	13	fujiwara'	0	539	410	147	327	425	224	339	407	230	459	259	358	266	394	294	479	351	434	382	155	524	258	247	386	489	268	494	347	214	223	368	378	350	521	520	376	277	502	421	454	518	260	439	8	138	530
459	14	hamsters'	0	186	237	584	583	582	243	321	257	251	312	308	123	212	347	587	339	422	233	590	199	176	307	209	422	373	315	141	593	395	164	102	216	623	341	425	176	170	307	177	617	146	370	376	375	173	589
459	14	hamster'	0	50	336	621	279	256	275	393	412	343	354	143	322	168	285	287	85	475	474	273	335	166	422	317	454	102	442	439	363	29	395	452	181	280	391	495	168	372	434	275	338	306	387	417	26	263	622
304	14	philipps'	0	114	144	134	550	145	126	196	2	623	221	557	62	566	151	136	258	291	133	123	557	554	583	561	177	182	240	273	575	621	619	197	115	141	250	232	269	299	173	182	243	228	607	182	289	237	558
26	14	bhk'	0	209	301	511	223	198	373	238	328	581	245	504	241	229	211	424	391	302	163	162	240	197	331	201	204	212	437	329	328	263	257	1	168	584	345	51	501	295	308	590	314	196	220	288	11	591	505
235	14	marburg'	0	202	274	548	541	317	273	306	6	207	382	547	110	201	286	199	393	367	332	192	546	542	602	547	122	267	399	421	203	51	185	381	290	268	463	384	295	373	419	287	254	363	280	378	436	228	546
387	14	thiel'	0	450	368	286	4	118	86	315	229	241	214	320	289	93	365	80	394	361	362	149	85	125	354	158	274	331	208	403	146	229	230	429	152	52	401	408	115	275	370	230	293	455	84	10	481	299	162
182	14	holmes'	0	159	398	386	410	383	388	496	444	311	395	145	444	337	463	418	501	469	49	389	95	33	396	167	397	333	477	410	445	399	452	2	340	226	541	527	363	371	490	372	500	456	258	463	63	406	335
208	14	justus'	0	294	590	542	199	541	206	600	191	75	591	538	50	235	55	548	318	160	165	552	540	534	279	541	94	160	186	321	554	139	61	220	187	38	68	260	539	586	187	56	594	222	586	129	265	603	537
225	14	liebig'	0	295	591	546	200	544	207	603	193	78	593	543	54	236	56	551	319	161	166	557	544	539	280	545	96	161	187	322	559	140	63	221	188	40	69	261	542	587	188	58	595	223	587	130	266	605	543
242	14	mdck'	0	269	193	550	542	221	551	222	172	1	319	192	143	557	43	554	208	127	96	560	283	543	603	549	135	210	619	593	564	52	64	177	560	43	209	54	545	588	125	61	201	90	166	169	40	606	547
25	14	berkshire'	0	260	598	157	24	38	21	38	237	58	141	24	177	30	17	20	183	139	194	217	20	24	127	19	30	186	148	597	27	203	43	168	16	21	195	192	21	598	155	206	189	94	598	588	201	53	32
230	14	ludewig'	0	286	253	27	2	55	41	61	150	153	608	238	217	47	217	39	281	225	235	36	41	202	217	34	176	55	599	222	243	133	146	158	240	41	212	258	36	260	213	59	181	260	606	4	270	71	49
458	14	haemagglutination'	0	293	109	51	65	81	191	112	125	213	200	61	76	67	67	57	192	192	151	54	63	58	123	59	172	74	141	83	228	282	606	120	62	190	205	263	56	59	139	208	111	126	125	106	217	192	136
61	14	cc1'	0	414	42	596	112	310	598	236	49	142	100	592	243	591	83	375	341	133	138	602	596	594	229	594	254	119	201	262	370	606	280	10	605	613	263	326	139	41	221	614	278	147	221	303	13	576	601
343	14	s7n'	0	307	206	565	557	564	565	76	205	600	108	562	66	570	199	569	233	216	226	572	565	562	359	565	127	299	112	106	145	154	176	334	576	163	227	259	561	74	226	604	263	152	94	97	318	266	284
458	14	haemagglutinin'	0	279	134	620	620	128	622	32	79	157	159	106	128	622	205	622	284	132	124	280	622	620	189	621	262	75	82	207	620	28	112	314	106	99	273	257	619	101	147	35	108	258	195	198	274	45	621
20	14	babiuk'	0	393	268	90	503	504	518	37	184	195	124	502	26	511	106	100	599	269	114	527	260	506	251	504	182	366	103	44	142	577	181	303	523	239	259	265	498	102	194	589	187	52	93	98	376	350	503
73	14	compton'	0	439	286	12	28	164	25	134	385	147	117	185	234	175	137	175	357	104	329	130	23	304	151	356	207	274	263	271	168	113	258	305	320	120	10	394	24	600	381	225	225	150	281	200	368	277	35
128	14	esterase'	0	481	391	172	227	188	178	177	149	297	231	199	201	533	214	532	266	380	296	225	237	181	174	527	281	111	224	213	541	240	260	377	182	139	416	434	207	247	363	45	163	289	306	307	43	113	231
363	14	sjl'	0	525	357	144	233	278	123	381	201	323	332	88	335	173	351	243	472	401	351	266	121	243	411	146	363	616	397	253	349	200	275	34	250	269	448	494	119	191	425	605	365	278	276	387	471	382	347
458	14	hemagglutinin'	0	210	469	175	229	142	90	297	307	378	285	94	99	100	315	285	356	482	394	227	235	245	379	88	371	112	357	359	119	347	203	387	91	193	413	470	161	205	397	281	303	339	286	412	46	168	246
3	14	adv'	0	143	533	360	404	447	313	474	488	505	521	316	532	434	505	427	592	559	573	429	414	419	518	387	547	525	520	461	475	360	505	561	408	477	580	591	317	405	572	539	460	551	501	562	28	522	446
29	14	biol'	0	77	76	462	448	461	487	557	583	572	566	477	590	483	2	456	611	609	619	482	466	463	545	476	585	596	76	561	486	547	34	266	481	556	611	607	465	546	602	575	559	609	75	609	55	551	17
465	15	m眉ller'	0	80	243	363	621	297	1	367	258	55	251	7	343	309	379	266	101	276	454	408	239	364	269	242	316	104	340	405	313	338	336	460	172	250	454	127	174	253	448	331	337	413	112	366	510	143	623
430	15	adenovirus'	0	581	452	333	143	265	320	454	427	333	180	321	516	270	490	265	515	442	507	77	305	256	414	329	437	483	492	17	149	436	338	501	265	455	33	34	245	449	512	454	479	496	376	491	524	443	164
403	15	vaccinated'	0	488	463	405	367	235	438	295	34	460	468	420	485	409	443	316	558	554	536	324	373	425	491	301	540	555	559	452	455	503	464	519	431	435	55	390	219	524	553	418	481	477	484	502	564	457	314
48	15	caas'	0	336	284	228	25	40	24	40	610	158	4	26	116	32	53	22	288	103	118	22	285	26	40	210	227	44	109	598	30	33	139	244	237	109	218	279	23	599	260	283	156	86	273	255	330	56	226
291	15	passaging'	0	296	64	615	611	111	614	28	355	47	151	613	102	111	186	615	316	162	63	617	111	614	218	95	129	127	129	127	110	185	37	115	618	208	266	65	609	142	124	184	235	91	62	258	301	40	616
146	15	fused'	0	232	456	252	175	263	318	256	418	456	504	101	425	407	408	259	537	460	441	255	242	342	108	266	297	499	435	325	170	299	1	430	409	304	496	529	277	440	482	216	380	489	443	427	54	469	101
430	15	adenoviral'	0	371	233	128	597	602	108	382	136	611	62	171	255	601	227	314	263	266	168	608	604	158	274	599	222	169	262	254	118	196	188	204	610	233	267	241	595	208	238	274	195	145	188	111	307	588	608
461	15	immunogenicity'	0	214	464	455	347	361	417	473	500	498	526	401	519	243	504	423	570	568	521	392	387	453	476	310	531	538	552	496	102	427	466	548	465	472	568	331	418	521	573	452	542	545	507	510	585	513	373
39	15	boosted'	0	426	228	158	221	507	194	167	170	329	281	508	190	289	280	166	228	88	249	530	296	511	263	506	244	301	180	270	183	235	133	208	176	240	402	423	504	240	380	163	215	211	594	292	422	408	508
483	15	plaque'	0	409	419	376	225	448	334	507	21	486	470	258	481	342	474	426	567	557	558	441	411	4	413	253	483	438	482	476	358	502	443	525	406	526	97	5	319	457	524	478	523	553	452	501	23	447	153
290	15	passage'	0	321	342	383	249	556	268	123	411	425	398	554	418	355	396	356	469	464	356	402	359	253	351	350	439	471	441	431	268	354	318	456	255	301	159	8	260	347	472	373	382	362	401	497	87	437	345
355	15	serial'	0	476	389	313	402	341	253	319	501	472	421	294	399	162	482	270	476	504	455	133	376	376	477	313	491	400	42	377	289	413	385	529	341	349	352	91	328	417	519	391	466	488	381	499	102	398	325
430	15	virus'	0	597	622	463	18	35	18	614	87	105	43	21	598	27	4	18	119	74	557	18	93	20	18	442	610	98	593	22	470	92	565	46	490	620	43	23	18	30	82	95	31	41	23	32	31	131	444
391	15	titers'	0	596	557	476	383	471	441	542	582	564	542	463	599	477	575	462	104	27	62	499	455	19	538	433	594	592	591	27	474	535	555	97	477	557	279	41	468	20	44	541	20	49	566	50	144	554	464
167	15	harbin'	0	561	17	246	166	283	116	207	360	430	20	365	379	290	413	110	473	436	410	403	167	214	489	113	350	416	449	313	277	297	354	382	337	194	158	521	185	355	513	487	393	463	263	468	550	476	366
461	15	immunogenet'	0	239	72	585	584	583	584	88	137	608	82	583	112	582	21	178	244	164	107	591	584	583	96	584	78	76	93	56	157	601	180	180	595	608	165	197	578	77	87	609	81	62	71	100	197	99	590
220	15	leghorn'	0	248	139	545	540	543	547	60	70	591	126	542	52	552	10	149	189	118	189	555	542	537	60	543	46	53	132	50	557	175	587	113	556	160	14	198	540	116	86	183	74	96	111	586	194	70	542
430	15	astroviruses'	0	253	133	47	61	76	59	225	619	90	613	56	218	62	25	52	204	63	148	52	59	165	130	206	185	163	600	115	62	65	202	264	56	57	182	194	214	177	142	78	616	60	612	150	221	93	66
298	15	percy'	0	270	65	558	549	559	559	72	124	598	77	555	61	565	39	565	196	128	601	303	556	553	74	559	59	146	60	54	574	189	593	150	568	178	190	2	224	72	160	195	127	58	105	122	213	195	557
28	15	biocontrol'	0	378	58	85	104	611	608	219	241	43	288	116	294	611	91	609	309	125	115	288	613	608	157	608	152	216	131	150	610	163	222	71	104	13	255	305	602	216	168	218	212	154	52	163	323	36	290
430	15	rotaviruses'	0	352	261	580	570	574	577	84	128	279	81	576	197	578	57	580	279	64	157	583	578	129	148	147	239	215	136	80	371	598	267	284	587	604	94	78	571	76	209	168	134	190	192	180	287	94	582
430	15	viruses'	0	146	618	494	21	36	505	574	38	109	254	489	579	103	607	11	121	623	589	78	478	21	566	486	622	23	607	618	510	93	100	564	514	579	131	80	17	619	559	585	620	620	379	600	53	130	31
344	15	sac'	0	312	207	212	308	66	52	108	127	601	121	48	120	53	131	183	199	111	191	44	51	46	115	41	62	67	139	82	242	593	597	243	44	195	78	205	45	115	156	203	56	173	122	103	19	121	223
430	15	adenoviruses'	0	385	242	579	569	572	576	213	358	170	153	574	290	125	152	102	249	62	94	582	577	573	202	109	28	39	325	211	108	623	623	272	586	153	258	252	108	144	157	297	175	216	172	184	278	589	581
44	15	bulgarian'	0	362	315	515	507	508	521	117	111	185	207	100	27	109	139	518	300	152	154	95	504	120	38	507	153	253	149	101	319	152	578	174	528	166	244	221	505	182	298	130	119	155	54	125	231	264	509
268	15	nauki'	0	363	317	554	546	552	553	118	114	189	212	102	57	110	140	558	301	155	156	97	549	122	69	553	162	255	150	104	321	153	590	178	564	169	245	222	549	185	299	134	120	161	60	127	232	265	550
461	15	immunogen'	0	395	220	52	66	325	169	87	222	257	383	183	329	154	89	58	234	66	243	55	159	177	95	292	413	262	177	75	68	219	346	251	63	61	296	391	57	226	369	128	220	331	267	340	315	225	71
186	15	humoral'	0	384	485	430	10	436	310	451	543	422	449	357	510	412	568	325	561	570	546	442	345	439	505	425	512	536	548	458	382	424	497	579	439	450	146	506	397	533	84	24	511	31	516	49	584	497	357
430	15	rhinoviruses'	0	302	105	618	618	620	621	160	78	133	127	618	121	620	72	620	252	122	195	278	98	619	172	102	73	71	194	100	281	27	39	111	103	146	233	59	618	106	192	222	162	103	70	222	322	44	620
430	15	virusol'	0	331	70	581	571	271	578	175	334	264	272	577	169	148	105	105	287	242	117	584	101	575	132	99	74	320	114	90	589	125	293	186	588	605	254	72	104	265	193	150	266	61	124	118	283	159	583
430	15	reovirus'	0	406	218	115	62	141	352	109	119	607	347	133	349	131	288	137	213	292	325	53	60	54	121	52	289	311	193	107	63	597	603	306	57	136	103	304	52	55	317	607	317	295	113	271	332	293	67
335	15	reversion'	0	339	66	93	554	114	564	179	278	599	102	560	65	141	102	568	237	208	182	92	107	99	81	111	61	65	188	168	579	167	175	354	574	599	298	324	557	73	207	187	76	85	96	136	249	167	563
70	15	coe'	0	149	121	293	27	153	371	100	50	278	53	28	178	136	196	24	304	214	188	365	22	297	185	21	33	246	190	81	31	579	210	349	313	191	315	357	134	284	320	154	262	181	115	315	299	142	34
365	15	spf'	0	348	282	74	147	157	154	135	168	148	307	89	340	91	225	79	231	314	288	147	153	85	261	141	322	410	173	215	1	261	312	275	151	51	66	373	90	231	245	188	237	308	157	320	317	84	294
501	15	virulence'	0	529	512	367	430	18	427	528	17	523	540	405	538	446	562	445	55	564	567	432	393	371	429	424	549	545	534	528	438	483	493	572	336	492	593	512	412	518	593	507	513	544	525	552	203	500	432
501	15	virulent'	0	595	542	408	434	463	429	434	551	530	482	391	509	394	548	441	143	541	571	367	389	429	12	307	553	547	558	534	460	537	508	67	420	451	80	476	400	410	563	486	532	521	552	555	153	511	370
494	15	strains'	0	563	577	484	467	478	14	550	589	570	577	467	605	21	594	484	108	618	621	503	439	471	548	474	593	608	610	572	490	554	562	66	498	566	77	100	461	576	617	569	583	614	22	611	74	557	481
483	15	plaques'	0	398	249	171	623	623	238	188	226	275	170	623	113	623	209	142	290	69	198	169	160	623	33	177	192	324	119	59	337	192	278	218	306	272	65	24	623	168	269	205	405	262	344	273	57	48	230
430	15	rhinovirus'	0	437	395	229	189	573	307	229	153	205	137	575	256	577	200	579	57	316	31	3	368	574	240	248	343	4	309	328	165	171	335	379	333	234	375	17	182	328	53	264	282	163	69	368	414	615	229
465	15	killer'	0	509	325	281	127	82	63	113	347	307	297	62	442	254	307	184	465	332	418	246	332	258	124	60	258	228	387	2	69	374	302	393	294	376	385	440	58	2	12	327	359	408	130	254	445	294	130
465	15	killed'	0	308	491	296	295	389	214	191	403	434	206	302	407	294	380	212	467	440	475	381	206	220	419	499	401	256	395	428	219	313	447	371	302	421	161	475	352	254	488	387	441	349	297	372	174	446	496
302	15	pfu'	0	519	244	312	125	399	122	254	10	322	405	556	414	260	353	409	374	369	480	568	267	328	425	560	404	11	349	14	246	343	311	18	155	379	106	87	335	320	486	318	411	471	321	478	48	330	139
173	15	heterologous'	0	546	392	369	352	132	134	426	275	267	327	136	417	368	425	253	462	492	408	284	208	530	332	342	453	505	496	344	278	382	261	435	550	420	114	102	377	435	499	425	354	510	353	453	166	317	212
430	15	rotavirus'	0	534	384	261	172	6	319	233	425	363	488	296	284	332	450	93	99	406	486	159	154	339	290	118	399	476	394	374	155	295	481	493	397	418	41	169	105	398	422	357	414	486	437	432	526	252	105
77	15	contagious'	0	195	441	320	115	267	381	298	456	435	403	406	476	271	469	292	126	515	510	430	252	104	453	256	462	467	498	470	275	314	413	523	374	345	135	74	321	478	544	424	516	475	397	446	563	160	364
494	15	strain'	0	620	617	490	479	26	499	572	93	106	618	482	614	25	614	501	541	620	606	507	16	485	19	485	612	101	75	9	20	566	573	61	503	573	99	92	470	27	384	582	24	74	12	65	34	570	484
471	16	mers'	0	618	573	482	459	475	11	559	35	559	580	16	604	484	598	493	30	614	443	505	446	466	556	466	596	588	609	581	489	553	553	614	494	560	613	613	12	568	105	574	569	608	579	612	615	566	466
122	16	epitope'	0	88	550	417	386	432	401	525	538	503	547	416	565	428	564	468	597	555	575	425	403	459	508	438	554	543	522	26	477	522	540	591	417	474	551	593	411	550	596	533	525	565	510	67	573	537	415
480	16	peptides'	0	106	548	422	406	428	468	526	565	510	511	384	570	452	556	451	580	507	596	436	413	444	497	428	539	516	555	510	451	527	527	580	392	523	589	599	422	554	595	517	497	566	485	574	596	523	453
480	16	peptide'	0	60	32	397	461	470	473	547	44	555	544	388	583	482	571	491	605	586	597	473	443	469	510	453	556	574	578	551	481	530	492	611	429	490	598	596	458	553	605	555	553	583	551	592	457	532	463
471	16	mer'	0	478	396	255	222	197	181	176	348	176	315	584	268	190	143	275	272	92	220	398	585	359	180	230	81	171	282	221	180	367	339	360	193	63	268	392	292	243	342	307	245	411	242	337	128	125	591
303	16	phage'	0	233	364	31	183	294	259	119	332	421	392	46	391	262	284	43	434	390	424	40	45	282	344	258	405	426	323	264	141	310	237	413	39	308	428	133	383	429	394	313	224	382	399	356	475	364	257
177	16	histocompatibility'	0	548	422	537	203	379	538	289	276	111	385	530	389	544	412	296	93	424	32	349	532	367	302	534	7	439	454	228	396	241	368	364	202	305	108	496	532	362	72	114	378	464	354	442	487	261	262
480	16	polypeptide'	0	495	479	591	266	590	305	420	162	381	407	289	398	328	362	360	496	357	419	302	307	588	254	183	327	418	353	297	199	287	279	348	344	309	483	513	199	368	445	354	190	276	361	416	65	427	206
246	16	mhc'	0	541	475	355	187	286	267	402	9	229	363	596	427	152	404	342	103	476	464	121	117	327	265	191	221	394	330	407	378	403	404	434	261	431	70	545	130	436	92	221	191	35	358	472	518	254	134
348	17	sanitat'	0	304	176	35	53	67	53	77	165	83	255	49	251	195	136	222	159	313	145	207	52	47	83	42	166	168	155	606	54	142	253	608	45	50	21	262	46	610	144	144	613	153	251	183	304	83	56
452	17	ferrets'	0	182	374	280	581	581	342	214	607	283	223	582	98	224	258	585	373	250	274	589	196	195	296	582	306	170	310	77	230	230	190	279	200	607	38	414	198	193	58	6	170	27	201	35	408	331	587
452	17	ferret'	0	136	226	279	63	78	142	110	225	219	123	58	108	319	171	54	407	347	263	126	62	56	224	56	235	199	314	91	66	599	206	250	59	286	59	93	54	58	43	7	135	12	90	39	363	276	69
121	17	epithelial'	0	63	516	458	400	443	415	544	554	471	519	462	544	455	546	404	1	15	5	388	450	443	14	451	530	530	18	519	459	11	515	563	467	497	95	117	11	501	19	464	501	576	19	565	537	514	353
345	17	sads'	0	324	145	566	558	115	566	588	174	168	610	563	250	571	141	144	268	176	134	573	566	563	317	566	209	167	241	206	581	156	620	142	107	151	305	334	110	134	174	298	248	208	248	162	366	585	566
257	17	multifocal'	0	345	299	68	135	138	79	153	324	144	97	80	180	133	168	125	170	377	180	69	81	121	163	79	51	254	158	28	86	221	135	222	78	46	29	374	84	37	266	63	44	179	148	253	362	76	85
394	17	transbound'	0	394	122	42	57	295	54	133	129	605	333	132	305	58	120	49	283	191	290	48	56	51	118	47	293	232	278	247	57	158	182	213	51	283	299	281	132	198	300	269	276	257	235	326	351	258	61
95	17	dendritic'	0	579	500	251	332	257	27	397	1	411	420	261	514	129	440	390	129	4	7	332	161	273	3	366	10	429	43	442	2	456	455	534	6	205	526	555	322	450	11	470	469	45	315	51	543	412	259
464	17	intestinal'	0	451	521	429	423	419	442	427	550	492	525	385	574	454	12	444	58	563	578	366	423	8	5	435	575	570	566	540	430	13	506	86	458	529	26	164	450	530	358	510	527	568	543	579	603	520	435
464	17	intestine'	0	230	466	427	424	403	295	406	445	443	428	368	496	445	8	333	542	470	516	247	9	5	156	323	410	487	32	399	236	474	444	54	383	422	15	136	405	459	107	308	344	446	432	503	560	351	374
414	17	weigang'	0	272	609	43	158	72	55	115	616	87	611	51	127	208	54	195	191	131	106	49	57	1	1	48	70	69	102	137	58	62	214	119	52	53	186	216	48	612	141	74	614	235	609	85	225	88	62
82	17	crcov'	0	243	584	521	512	516	524	593	596	112	585	513	31	521	18	523	167	42	102	158	511	516	592	517	90	193	115	588	531	270	45	148	533	25	168	207	511	121	136	107	585	601	581	105	193	593	515
474	17	mol茅culaire'	0	301	162	586	585	584	585	122	169	110	600	585	78	583	101	225	292	150	95	592	586	584	220	198	101	179	294	116	594	69	81	76	596	174	211	46	226	591	189	81	232	606	592	135	254	222	592
279	17	nouzilly'	0	246	258	556	217	200	555	69	71	595	219	553	58	562	27	561	185	215	110	563	552	549	72	555	56	162	143	52	211	587	591	607	179	596	86	211	551	237	154	279	116	261	61	96	222	78	552
474	17	mol茅culaires'	0	288	141	587	586	179	586	89	61	101	64	586	79	584	161	588	182	156	213	593	587	585	99	585	174	80	99	195	233	108	160	166	597	132	196	200	579	239	137	112	66	87	230	279	276	335	221
385	17	terada'	0	261	53	41	56	71	167	129	57	604	197	237	185	56	103	211	241	148	146	47	55	50	117	46	168	218	96	38	56	193	600	160	50	602	206	295	172	112	166	606	60	125	106	57	230	157	59
301	17	peyer'	0	383	136	101	595	168	109	151	224	610	57	150	248	597	195	603	224	194	176	93	600	2	582	596	141	62	154	36	116	607	611	179	146	615	32	316	301	304	323	616	54	132	108	278	340	290	606
75	17	cong'	0	402	138	59	132	89	113	42	13	128	189	127	117	132	164	66	335	303	276	116	73	69	186	69	296	45	212	190	124	34	3	216	70	113	317	378	68	210	257	131	109	277	129	112	326	283	77
269	17	necropsy'	0	397	39	69	122	96	80	68	200	232	48	81	287	86	198	75	223	261	260	70	82	123	70	80	55	296	185	29	87	242	136	290	79	106	16	308	305	125	163	115	193	225	28	266	404	77	86
194	17	inra'	0	311	245	540	533	323	542	182	602	226	242	534	106	548	158	547	359	258	277	550	536	109	599	538	208	348	271	163	130	304	59	191	119	37	60	286	536	263	272	367	166	301	244	314	365	310	123
271	17	necrotizing'	0	404	178	70	81	97	81	147	344	190	596	149	272	323	135	148	386	136	252	71	83	138	71	81	25	276	124	220	88	268	157	189	80	162	4	355	85	167	315	65	292	227	289	275	126	172	87
451	17	mesenteric'	0	463	202	191	580	290	583	273	320	325	604	182	175	364	282	584	420	330	211	259	7	581	334	581	124	197	101	595	198	66	276	138	266	60	30	427	215	402	56	79	605	241	229	317	369	275	213
289	17	parvovirus'	0	416	225	173	313	192	315	237	354	135	173	193	281	246	190	508	382	287	360	291	483	495	313	186	123	248	11	148	365	58	70	261	165	316	72	366	171	47	241	312	174	221	179	243	382	190	490
53	17	canine'	0	536	96	242	153	398	132	463	470	252	436	270	13	517	308	267	425	337	447	326	132	399	215	510	433	474	34	295	414	506	380	338	147	366	91	21	118	292	440	303	416	377	323	454	103	235	159
101	17	diarrhoea'	0	562	431	125	369	337	28	251	374	400	400	364	441	378	384	179	480	445	491	347	26	97	363	246	417	500	497	437	125	128	401	506	433	369	63	536	361	331	469	304	475	482	441	496	187	257	125
451	17	enteric'	0	599	468	334	432	414	416	11	535	528	534	350	557	416	539	368	577	567	579	459	4	433	533	449	537	519	550	543	439	465	536	575	413	494	127	38	455	541	94	495	518	564	521	567	597	489	344
323	18	ranst'	0	327	130	105	284	117	563	1	134	312	78	123	167	303	78	140	601	146	144	87	561	558	77	278	400	188	196	233	121	260	296	240	573	277	287	352	556	114	184	602	132	136	64	102	234	81	108
329	18	rega'	0	165	127	118	285	156	50	4	135	332	59	131	385	369	175	118	210	312	131	124	49	44	209	294	282	204	245	229	136	276	325	241	135	278	306	95	44	103	233	603	205	128	42	108	305	120	150
397	19	tropism'	0	46	514	389	412	406	362	486	479	511	520	360	535	440	531	350	65	553	568	419	361	415	512	377	561	548	553	503	322	473	468	81	425	468	119	418	423	528	577	506	512	560	500	553	151	525	390
393	19	tmprss2'	0	14	11	75	111	146	316	294	214	391	284	114	279	180	336	250	19	375	390	258	112	86	145	121	117	385	379	356	117	289	204	36	156	282	426	422	2	53	349	339	371	383	285	252	440	324	234
166	19	haan'	0	427	213	22	40	50	34	199	232	6	277	37	216	42	174	34	69	306	321	31	35	143	58	1	352	198	273	202	41	43	56	249	145	219	294	452	32	213	357	180	198	266	207	165	343	161	156
466	19	kinetics'	0	203	501	339	302	13	221	435	527	473	444	331	462	359	457	359	59	25	60	363	213	226	503	400	468	10	532	450	427	8	467	514	387	359	145	142	274	452	65	17	473	20	375	28	96	471	343
145	19	furin'	0	238	307	20	37	258	317	348	186	358	181	243	400	178	249	249	405	285	403	234	31	265	319	107	345	207	339	183	338	227	574	339	394	392	446	488	113	323	378	378	272	354	403	263	399	600	251
59	19	cathepsin'	0	30	378	58	118	208	234	156	296	385	316	303	227	73	333	256	24	320	427	249	137	68	293	131	372	122	421	420	314	284	205	425	365	24	438	454	1	251	386	249	207	286	396	280	411	282	155
466	19	kinetic'	0	507	234	504	395	224	291	301	461	428	238	209	314	358	300	288	78	417	353	521	337	294	397	200	300	336	376	393	368	396	250	332	386	62	157	504	203	403	463	370	422	444	428	415	173	305	497
421	19	yalelaan'	0	255	101	576	567	570	575	82	8	119	103	573	69	575	30	196	260	169	169	580	575	570	90	576	164	70	147	39	587	281	93	132	198	131	198	230	570	105	185	159	107	117	107	141	209	240	579
107	19	eav'	0	259	600	16	32	44	29	44	611	64	154	31	35	35	51	28	186	204	236	26	27	27	128	25	36	46	145	599	34	204	47	125	22	29	189	181	27	603	140	41	609	165	600	87	224	132	37
417	19	whittaker'	0	428	246	76	88	147	119	81	101	146	50	90	171	95	184	82	225	180	337	299	86	87	89	84	389	203	211	112	93	116	255	200	86	55	338	319	92	207	274	117	350	177	29	323	412	90	118
124	19	equine'	0	502	262	62	78	187	71	268	338	319	346	168	299	137	292	67	384	335	302	63	173	71	301	71	329	125	409	354	367	333	234	396	174	32	137	58	72	411	415	44	271	410	205	423	387	386	113
499	20	tsinghua'	0	40	310	346	145	255	138	234	343	337	442	369	263	71	373	163	432	471	378	61	149	167	390	66	269	478	392	341	298	98	347	398	69	462	427	441	246	181	474	140	304	248	388	349	500	108	387
361	20	sirna'	0	124	10	384	261	304	299	263	443	12	18	318	396	2	344	327	497	432	46	335	268	498	268	344	356	378	517	335	178	307	14	489	349	209	453	10	291	443	518	472	348	449	183	418	515	11	145
395	20	transfected'	0	179	458	268	380	362	433	335	485	478	26	372	409	400	454	439	552	542	502	439	342	377	243	355	516	424	533	454	452	480	13	538	385	406	535	14	369	442	113	453	493	522	473	533	27	17	310
171	20	hensley'	0	151	38	65	353	149	74	55	11	129	46	304	351	80	147	122	333	232	239	64	274	112	322	108	198	51	286	185	81	44	121	231	132	110	310	314	78	92	284	122	41	281	135	149	15	171	82
80	20	cos'	0	319	149	520	113	515	103	258	297	97	148	129	30	118	44	522	207	322	242	533	138	100	167	516	287	123	235	152	530	224	4	263	532	181	249	342	510	145	251	185	368	53	185	244	12	270	514
407	20	vesicular'	0	39	399	202	564	210	190	423	189	387	183	342	421	207	377	575	89	60	452	298	278	329	255	283	323	384	350	469	192	327	382	439	214	326	139	486	569	281	442	335	336	390	91	467	42	614	576
98	20	detrick'	0	422	434	15	139	315	301	43	7	143	605	187	269	193	312	27	365	244	253	25	287	152	211	24	246	116	322	245	139	36	307	318	173	138	297	85	26	602	28	271	123	15	599	231	396	230	142
227	20	localization'	0	103	486	317	329	12	389	365	30	469	517	439	511	347	483	241	74	498	554	406	346	241	377	308	490	408	525	466	415	421	17	536	376	488	337	190	373	503	110	528	442	38	313	58	155	488	232
88	20	cytoplasmic'	0	74	478	326	307	7	364	404	436	474	496	377	18	296	473	262	136	488	525	435	366	326	375	349	542	412	506	394	360	365	22	65	287	408	531	186	343	476	528	448	504	520	468	483	149	373	410
409	20	vir'	0	44	318	332	565	223	204	360	289	172	352	173	5	285	370	576	44	336	43	578	574	382	306	279	361	310	402	434	309	161	372	43	276	438	479	478	202	364	500	446	302	437	367	413	522	321	577
499	20	tsing'	0	263	279	595	195	595	596	98	122	206	85	231	115	225	38	596	162	101	186	599	593	592	196	180	88	86	225	108	223	604	609	123	602	611	173	180	587	82	170	612	83	230	73	261	255	107	598
422	20	yangling'	0	280	102	617	370	618	618	187	75	52	79	118	1	115	128	618	250	198	123	621	620	618	28	617	206	138	127	154	617	177	242	253	105	172	224	285	615	143	162	176	144	101	67	146	227	273	102
83	20	crfk'	0	306	585	522	305	517	525	594	198	134	586	514	104	522	58	309	202	94	205	534	6	210	593	216	355	132	133	129	532	35	317	175	534	26	64	45	512	579	16	39	586	156	165	75	16	594	516
71	20	coimmunoprecipitation'	0	281	60	612	607	612	611	332	126	118	71	608	2	107	111	94	203	165	283	615	615	611	264	610	155	260	81	234	612	23	350	16	615	100	239	332	604	113	229	33	223	95	147	157	66	1	611
183	20	hpi'	0	110	605	23	41	52	36	58	613	74	607	38	170	44	85	36	201	256	120	221	217	34	213	30	44	52	284	603	43	46	143	110	30	112	48	203	33	197	161	55	160	151	605	91	295	68	41
1	20	accessory'	0	474	488	153	320	8	177	460	451	23	8	396	460	411	479	339	29	451	460	175	310	249	262	262	499	523	518	444	343	349	343	510	407	377	221	551	287	428	509	356	384	527	422	526	567	349	244
333	20	retrovirus'	0	20	137	113	84	100	118	75	46	82	107	84	183	89	163	77	282	281	238	108	360	83	80	82	242	191	293	173	90	61	73	304	82	101	262	367	117	137	331	116	259	130	87	94	328	149	90
197	20	internalization'	0	79	287	541	291	539	150	231	157	620	310	536	274	273	71	101	243	159	306	135	538	114	577	539	210	32	233	604	143	618	618	152	552	144	364	287	538	148	338	165	294	217	139	148	97	578	252
285	20	ooi'	0	492	217	209	205	252	556	262	310	191	233	176	338	256	255	167	297	201	345	566	554	551	339	557	116	214	386	272	571	206	273	291	170	231	328	465	191	305	262	181	335	131	162	228	383	117	555
32	20	biopolis'	0	166	115	129	164	39	23	259	142	120	261	137	6	325	188	21	377	213	278	308	21	130	278	288	256	377	311	232	29	127	142	238	18	313	318	347	22	291	364	231	124	272	110	289	335	7	141
405	20	vero'	0	31	529	437	451	378	463	523	41	36	556	466	592	472	570	461	18	597	81	466	440	436	530	363	580	580	574	570	447	536	12	599	456	542	597	3	440	560	534	550	563	581	530	571	184	510	443
330	20	reporter'	0	538	355	200	7	309	360	329	389	420	441	353	332	5	393	219	487	416	40	350	210	354	316	187	500	440	414	331	366	441	406	457	325	324	511	531	368	314	447	428	257	426	268	400	109	250	562
12	20	antisense'	0	192	235	197	501	307	517	274	609	177	224	184	257	509	144	276	361	211	216	526	176	505	393	170	382	341	265	255	226	390	243	443	221	137	363	445	314	596	402	319	339	270	416	268	9	306	500
249	20	monkey'	0	152	281	232	44	129	152	387	413	298	391	279	395	144	9	335	8	439	432	111	165	239	177	234	257	194	372	103	162	351	111	427	281	367	437	140	284	286	398	104	319	291	329	308	143	318	190
258	20	multiplication'	0	480	411	162	594	203	6	245	387	233	330	2	446	595	245	601	331	327	215	132	179	414	463	382	109	431	320	355	372	419	232	136	262	96	50	120	592	218	390	245	98	326	295	346	6	329	604
91	20	dbt'	0	457	495	366	398	351	245	491	475	406	323	147	461	6	402	389	560	386	462	412	313	314	470	388	463	303	462	497	276	471	18	57	411	351	501	172	336	361	432	365	507	416	465	529	1	439	377
185	21	hui'	0	217	407	148	328	338	266	373	438	353	423	361	413	123	385	394	111	493	422	285	311	93	405	236	13	479	467	302	253	300	215	422	4	3	490	524	266	438	437	314	377	439	365	434	513	303	43
357	21	shatin'	0	211	499	394	408	408	399	131	455	286	498	408	512	292	460	460	540	496	481	218	382	386	448	398	388	511	536	419	290	460	437	552	577	423	552	549	302	458	527	509	397	501	472	489	552	345	328
300	22	perlman'	0	221	525	415	403	415	96	470	36	508	491	433	526	353	519	417	134	478	565	334	404	411	382	421	472	491	544	508	400	429	448	537	242	323	575	598	251	497	562	420	457	530	508	545	482	466	98
127	22	escape'	0	215	347	176	339	239	280	443	383	416	397	311	457	276	409	431	435	419	433	179	320	276	391	181	362	423	332	365	306	371	375	490	195	266	462	537	339	456	480	371	453	415	287	486	549	401	333
132	22	fcv'	0	226	158	530	522	525	533	596	3	68	588	526	40	535	19	185	180	158	149	544	524	300	596	529	149	149	617	590	543	290	113	144	544	33	167	223	222	582	126	244	588	603	583	186	206	598	527
135	22	fehr'	0	283	230	18	34	46	31	50	246	69	149	33	153	37	216	147	132	126	147	222	29	28	49	26	183	150	202	601	36	40	128	211	24	34	236	315	29	605	252	46	157	142	249	247	348	232	171
181	22	hofmann'	0	7	6	66	80	300	75	57	103	126	47	355	133	81	218	123	246	50	251	110	77	78	144	75	238	281	191	203	82	216	224	20	75	306	282	333	79	217	376	368	130	372	26	153	311	342	269
206	23	jeong'	0	403	63	1	536	189	189	334	283	407	269	200	49	204	180	234	389	117	387	551	169	267	383	540	191	109	162	239	191	258	391	192	553	593	368	395	184	97	387	191	369	251	356	360	372	396	233
90	23	daejeon'	0	415	188	613	331	613	237	26	373	211	72	609	95	334	213	611	358	175	241	250	224	151	22	155	276	113	304	347	613	24	323	365	243	16	362	47	605	111	339	284	250	273	261	256	393	374	186
109	23	eimeria'	0	249	601	217	33	45	30	45	148	65	606	32	149	36	50	29	158	141	108	220	28	211	44	195	37	47	596	600	35	37	220	604	23	30	185	191	28	604	122	42	610	240	184	84	214	231	38
307	23	poliovirus'	0	292	119	32	48	60	46	164	54	2	58	236	155	49	181	220	248	293	202	41	46	41	113	37	147	63	125	105	186	590	594	153	40	597	176	193	40	48	217	600	55	232	212	88	267	137	52
65	23	chonbuk'	0	388	111	517	155	512	101	253	65	174	70	512	109	120	124	520	222	153	232	102	509	514	252	513	154	302	234	182	528	130	580	285	125	275	84	271	109	117	175	193	126	83	119	83	293	155	512
108	23	ec50'	0	389	99	130	99	521	284	124	67	199	115	521	124	113	97	527	217	46	224	539	96	519	43	523	218	181	237	95	537	169	281	217	538	588	234	12	520	65	205	591	216	250	56	131	80	59	523
31	23	bioorg'	0	514	363	2	269	291	347	340	370	362	331	156	286	191	267	403	410	353	349	341	334	275	36	20	266	615	412	373	177	223	116	436	295	363	398	416	143	267	427	243	325	457	380	429	460	136	185
320	23	quarantine'	0	552	349	337	277	359	228	318	471	371	393	220	316	299	392	509	500	458	529	275	214	192	238	348	431	334	493	423	285	285	425	474	363	401	505	540	356	349	454	490	396	479	469	461	558	251	339
198	24	intramuscular'	0	240	380	168	393	284	261	271	419	352	384	206	331	362	395	613	428	308	319	616	336	331	133	612	205	342	296	192	166	350	282	428	304	289	423	519	608	336	435	286	291	245	194	351	483	39	614
427	24	zuo'	0	174	346	151	149	74	57	136	302	304	179	54	212	61	268	141	173	265	234	50	136	146	158	227	72	265	390	288	60	63	77	255	364	318	313	379	51	614	297	77	301	330	228	397	333	169	295
443	24	chimeric'	0	35	15	254	414	9	331	458	439	448	461	257	466	126	447	326	523	497	466	373	127	365	433	119	470	305	447	455	341	202	396	12	373	394	516	547	390	463	535	439	421	507	394	475	67	384	312
14	24	ards'	0	24	328	241	75	261	148	126	336	417	376	424	285	160	272	64	484	17	436	104	70	261	437	67	342	337	422	310	122	576	297	326	257	395	410	480	66	5	57	403	7	412	334	31	407	430	247
79	24	corona'	0	201	482	325	156	299	157	396	365	455	362	383	490	283	416	145	519	392	440	532	341	515	357	4	267	372	351	257	429	257	370	472	131	439	113	40	254	386	456	397	261	441	391	389	512	309	338
439	24	biophysics'	0	109	335	238	575	158	326	431	417	256	455	330	491	357	352	120	457	456	407	586	580	126	384	362	459	425	417	386	354	410	305	486	343	382	488	158	167	188	501	392	331	452	449	405	529	404	151
161	24	godeke'	0	244	62	532	527	530	536	54	69	589	114	527	44	539	16	538	600	143	109	547	531	206	57	532	189	50	59	47	547	583	583	606	548	158	180	188	529	68	131	594	252	55	58	585	195	67	533
486	24	qsar'	0	267	104	592	589	591	590	96	234	103	66	590	219	587	32	594	177	236	105	596	591	589	284	589	165	85	97	209	326	88	150	609	219	95	188	219	582	61	135	161	67	110	247	140	215	105	595
114	24	embo'	0	85	61	526	518	523	529	48	68	202	73	523	37	530	63	223	160	170	111	540	519	521	46	524	39	166	58	45	539	179	193	8	539	589	179	195	153	127	180	592	136	141	57	104	208	61	187
400	24	tsoi'	0	121	132	573	137	568	573	173	58	149	259	569	205	279	167	108	327	58	262	103	572	94	327	105	66	208	231	67	112	222	187	135	581	103	272	330	567	306	240	88	61	89	137	216	263	87	575
467	24	kuba'	0	4	103	622	268	123	98	33	160	139	186	620	187	116	130	129	165	219	113	623	623	103	30	92	79	189	83	138	621	30	40	108	277	173	238	218	620	78	32	36	149	332	152	21	253	344	106
476	24	nava'	0	140	153	287	588	586	588	91	141	102	139	134	262	586	204	590	205	234	258	88	589	134	102	587	178	82	328	42	596	86	95	296	599	251	311	298	581	94	261	160	267	64	51	177	308	103	170
476	24	navas'	0	313	239	53	70	84	65	92	249	93	239	65	129	69	90	206	255	230	153	57	218	61	203	62	175	83	204	610	73	143	83	112	314	127	217	214	62	160	158	83	211	65	173	272	241	104	74
234	24	marasco'	0	5	606	284	101	546	550	584	614	622	609	546	247	143	150	553	221	119	190	559	109	541	579	106	303	35	138	605	561	620	161	344	557	148	314	341	154	607	230	622	226	159	140	293	277	581	545
467	24	uba'	0	309	611	170	67	243	64	249	253	140	160	63	77	239	36	59	299	149	127	56	64	59	98	61	80	77	601	219	70	135	141	131	64	291	237	272	59	155	250	152	290	97	613	590	243	259	72
64	24	chimeras'	0	125	43	597	298	597	366	580	110	277	318	593	233	592	126	154	280	321	250	603	143	595	270	143	134	277	169	109	603	173	192	202	169	156	225	321	589	333	354	615	142	148	191	240	313	218	602
340	24	roslin'	0	367	241	562	555	116	102	587	152	180	244	115	210	569	156	156	289	110	183	570	562	559	232	564	443	176	621	128	279	355	300	268	305	149	208	303	558	133	219	157	169	105	156	191	319	196	564
439	24	biophysical'	0	184	413	195	495	494	171	330	215	317	172	499	72	503	253	170	253	345	206	194	175	182	614	169	98	226	198	142	517	249	361	187	199	121	357	300	148	233	303	257	63	338	177	250	423	247	177
184	24	hsueh'	0	417	264	126	134	143	37	261	233	215	278	39	226	151	262	37	239	257	143	32	36	301	110	114	197	355	17	72	44	584	298	410	31	288	290	283	297	184	234	597	373	243	88	298	339	187	42
237	24	materia'	0	470	95	169	161	599	600	139	420	321	295	595	230	594	257	600	455	368	346	605	170	596	580	161	48	288	221	167	185	106	283	311	606	424	430	402	591	316	355	110	270	334	302	274	437	582	249
284	24	oligomerization'	0	510	259	186	204	554	235	322	259	198	118	229	10	205	238	563	418	311	330	565	209	550	239	193	285	315	239	176	570	337	208	274	220	201	400	354	231	164	344	171	604	275	336	334	463	311	554
278	24	nmr'	0	227	445	30	350	301	45	354	410	316	187	175	445	189	338	42	493	477	404	38	163	155	241	397	265	374	209	309	296	95	333	445	37	229	472	463	147	269	443	103	353	397	264	348	429	297	270
443	24	dimeric'	0	467	405	79	91	106	186	296	97	579	345	204	174	98	281	85	387	87	391	330	166	89	166	87	333	153	342	66	156	274	345	374	327	261	356	501	149	189	351	340	426	355	343	260	392	622	93
133	24	febs'	0	242	3	231	142	90	139	333	298	214	293	152	313	258	359	263	436	205	386	245	246	72	48	148	260	387	272	223	77	376	340	426	72	295	434	387	73	174	423	198	255	352	326	217	484	207	203
288	24	palm'	0	38	433	276	182	302	508	106	442	376	427	283	428	165	432	282	508	441	439	270	315	494	461	333	460	358	488	281	154	397	410	464	334	434	152	502	259	441	477	419	417	432	408	443	167	407	321
443	24	dimer'	0	379	172	583	577	367	168	414	239	384	456	323	350	263	401	171	507	412	456	357	401	225	355	260	351	350	429	343	287	393	256	482	161	456	520	554	366	242	457	295	430	402	445	450	492	313	180
11	24	angiotensin'	0	1	1	400	442	450	365	483	469	476	536	464	539	427	542	436	22	29	74	359	437	420	488	396	536	558	524	547	443	444	496	573	415	545	515	184	442	538	288	520	472	68	527	61	598	536	384
439	24	biophys'	0	43	450	174	334	329	397	509	464	477	494	322	548	442	517	410	127	516	539	239	381	405	474	395	526	522	495	514	350	482	434	56	435	452	545	244	413	505	546	474	482	563	464	550	576	343	305
486	24	sar'	0	89	483	420	447	420	386	521	546	512	31	345	471	255	509	448	139	485	555	358	421	355	498	326	11	552	556	436	247	422	398	560	66	7	577	576	257	495	582	461	486	526	515	557	580	492	422
486	24	sars'	0	17	80	8	604	609	607	615	542	618	567	604	622	609	622	452	124	76	623	613	612	605	622	605	107	623	46	622	479	615	97	622	14	10	623	622	16	622	623	618	621	623	623	623	623	571	29
154	25	giza'	0	277	588	211	525	232	535	597	316	70	589	195	141	538	77	536	34	48	171	545	529	526	598	222	145	143	178	591	546	138	51	127	547	203	219	243	527	584	167	49	590	123	134	55	256	134	532
34	25	biotinylated'	0	105	583	512	504	234	201	592	595	59	314	505	136	513	92	192	261	184	255	528	276	508	589	505	89	126	89	587	524	96	155	169	525	22	171	201	502	578	237	38	158	108	146	107	240	133	506
9	25	amplicons'	0	349	107	509	107	113	516	130	196	280	106	109	176	508	40	513	274	277	221	525	498	504	34	503	6	245	219	84	105	262	173	167	522	583	285	56	142	228	186	189	253	210	202	173	238	51	499
42	25	brookings'	0	353	59	96	606	292	609	204	64	171	162	606	242	612	189	610	310	39	122	128	614	609	21	609	240	159	183	241	611	144	35	214	614	15	280	44	603	176	244	32	139	138	53	134	264	37	610
4	25	agarose'	0	347	56	508	499	501	514	125	117	184	98	104	240	506	95	133	293	37	196	86	496	502	138	501	29	40	111	96	520	574	576	219	520	180	248	70	494	194	227	587	68	193	117	234	84	49	100
111	25	electrophoretic'	0	359	156	525	517	522	110	46	195	186	234	522	179	529	155	134	278	154	305	91	518	520	152	2	219	48	242	78	538	80	183	302	268	182	264	322	521	100	314	197	110	88	349	192	300	170	107
325	25	rdrp'	0	231	365	277	162	63	153	342	220	313	343	169	64	51	301	242	419	472	392	156	225	145	78	40	261	271	324	392	269	366	402	342	150	97	418	131	157	287	325	375	183	396	239	336	477	360	375
187	25	hybridization'	0	219	429	267	290	313	140	120	261	115	409	397	452	171	439	347	517	381	493	261	94	266	246	331	341	503	4	425	301	103	117	498	141	430	39	539	102	391	489	422	492	418	447	440	527	423	313
281	25	nucleic'	0	574	401	225	330	287	449	9	545	436	523	235	508	349	475	402	548	510	509	219	10	308	447	5	496	486	491	418	317	425	403	518	321	478	79	178	310	494	109	415	468	498	466	481	248	477	263
248	26	mock'	0	200	377	499	490	319	507	227	433	594	262	399	12	366	436	361	96	421	401	213	324	215	2	207	445	448	427	400	215	205	15	473	222	360	141	510	290	268	80	315	268	405	303	343	164	200	215
416	26	wesley'	0	386	161	44	58	73	232	80	617	269	276	52	254	59	88	158	209	329	602	364	180	52	88	49	234	178	250	608	234	344	75	109	53	54	170	208	49	613	253	75	154	99	610	179	262	89	63
313	26	poults'	0	252	593	560	552	561	561	608	256	261	598	559	126	567	20	567	200	129	135	305	559	556	606	563	184	92	95	594	577	60	72	129	571	49	22	187	201	124	178	69	599	604	116	101	200	610	560
74	26	concanavalin'	0	354	195	519	511	514	106	142	51	96	129	107	29	520	212	521	171	253	256	89	128	96	41	515	120	173	142	68	114	77	87	215	531	204	51	270	112	180	273	141	152	172	99	188	310	340	513
317	26	purdue'	0	528	312	341	491	330	391	197	299	240	296	307	404	226	376	311	464	457	45	384	204	496	76	208	379	338	29	384	221	408	274	437	356	449	58	143	350	396	89	381	364	317	389	402	509	201	349
126	27	erythrocytes'	0	455	319	207	520	185	531	269	305	412	313	246	200	532	114	531	33	343	159	317	221	180	257	228	290	240	170	179	169	165	49	289	542	218	112	27	238	593	321	393	388	274	383	383	116	271	291
222	27	lelystad'	0	285	46	26	304	54	39	128	131	592	209	41	53	46	37	162	247	186	98	35	38	38	111	33	160	247	80	180	46	585	195	74	239	594	200	242	35	222	203	598	289	119	102	132	233	114	47
157	27	glutaraldehyde'	0	358	603	222	214	48	32	53	155	72	144	226	215	39	23	31	257	324	599	28	32	30	54	221	41	156	597	117	38	131	53	605	27	123	207	309	211	248	254	358	168	212	603	178	251	215	40
86	27	csiro'	0	138	150	92	513	518	526	228	147	619	225	515	118	523	108	112	294	134	227	296	144	252	233	518	21	29	100	110	111	145	616	269	258	147	53	269	513	244	212	620	607	300	305	206	245	206	517
327	27	rec'	0	376	247	71	407	99	82	154	143	294	264	83	223	88	235	113	277	403	294	112	129	82	79	296	196	420	288	30	128	228	127	145	114	213	380	349	127	129	296	125	307	234	246	175	352	202	126
392	27	titres'	0	381	421	278	256	343	403	267	23	366	415	400	463	57	422	429	113	428	496	293	355	318	368	164	387	370	468	427	291	458	411	478	300	399	56	30	320	427	99	484	506	473	393	449	533	399	60
178	28	hitherto'	0	129	169	538	531	536	539	583	379	338	241	531	132	545	119	543	32	107	254	118	533	533	576	535	23	293	137	602	552	159	284	236	110	281	89	240	533	140	215	621	239	56	243	259	292	227	120
328	28	recovered'	0	593	517	428	272	445	385	485	529	445	465	413	540	405	525	318	142	573	515	286	484	410	328	371	469	528	22	524	446	461	475	542	440	453	421	114	457	481	115	15	463	51	512	490	134	381	13
245	28	meulen'	0	329	113	551	543	308	281	64	113	188	211	549	271	558	33	555	211	53	155	120	123	106	64	550	49	56	104	98	565	586	589	242	561	595	278	75	546	122	214	133	75	189	198	166	99	355	283
413	28	vopr'	0	330	69	575	566	270	574	174	333	262	271	571	168	147	104	104	286	241	116	579	100	569	131	98	69	319	113	89	586	124	292	185	582	603	253	71	103	264	191	149	264	59	123	117	282	158	578
254	28	morphologically'	0	356	221	112	130	550	160	604	173	260	594	551	111	560	165	117	366	233	132	561	125	545	604	552	161	220	10	119	567	176	172	130	562	45	286	63	548	236	222	320	596	267	136	72	367	189	549
153	28	giant'	0	491	203	199	524	528	188	260	327	588	196	208	302	537	251	535	350	304	246	226	528	525	137	205	277	362	2	246	545	231	582	194	546	129	125	32	526	293	280	132	274	285	355	282	424	8	1
113	28	elispot'	0	484	280	61	174	275	170	338	375	217	426	255	36	352	367	328	427	323	280	151	158	70	412	320	338	407	333	402	115	324	295	308	71	314	138	474	71	329	433	346	318	409	233	345	468	359	409
46	28	c3h'	0	520	288	292	270	260	610	341	254	273	422	607	438	613	331	188	446	399	363	331	265	610	338	255	118	1	420	364	310	264	289	417	297	310	455	491	178	139	418	436	231	318	347	395	156	347	192
423	29	yoshikawa'	0	380	348	77	89	103	130	190	109	88	321	125	156	96	310	83	3	228	130	125	87	118	192	85	71	202	116	31	94	110	249	340	87	104	295	231	122	38	302	76	103	329	30	145	118	91	122
33	29	biosafety'	0	177	381	354	185	488	379	377	267	382	353	298	411	187	411	160	433	384	483	157	185	493	571	319	369	360	343	357	514	357	268	448	296	441	491	518	285	313	388	309	360	380	352	374	479	307	487
123	29	epizootiology'	0	256	587	527	519	524	530	595	597	67	587	524	38	531	52	529	164	166	160	541	521	522	595	525	190	88	90	589	540	39	48	72	540	31	74	52	220	581	169	43	587	602	582	82	199	597	524
251	29	monolayer'	0	365	248	111	129	95	117	65	227	130	94	79	265	85	6	124	2	279	162	68	124	108	65	78	212	57	205	205	131	53	123	193	381	44	47	4	126	280	197	317	227	184	104	316	337	74	121
478	29	orf3'	0	198	309	216	144	588	143	94	133	122	274	198	311	185	320	592	392	423	342	301	232	136	159	353	294	244	316	268	598	87	286	388	244	186	407	376	216	199	340	90	370	337	219	286	427	154	289
376	29	supernatants'	0	436	334	139	613	213	369	166	238	49	308	306	273	615	240	186	9	112	324	148	253	615	342	162	226	304	313	278	163	277	247	140	253	271	339	6	611	384	310	209	101	309	300	324	129	146	286
478	29	orfs'	0	490	257	507	184	498	512	368	179	9	250	274	375	393	371	187	483	433	415	173	344	501	374	159	270	404	300	284	164	239	7	442	267	85	481	147	162	408	401	399	391	360	421	385	152	378	277
478	29	orf'	0	564	409	99	598	126	329	490	450	17	286	266	415	431	415	139	40	296	492	336	350	135	462	194	396	365	508	408	266	211	359	481	278	302	495	89	262	399	510	316	494	375	436	420	52	480	326
81	29	cpe'	0	390	432	311	361	318	348	168	460	466	457	186	455	192	462	103	545	435	437	354	407	366	204	309	392	263	383	492	305	384	420	49	162	447	503	1	358	514	479	384	399	345	398	469	175	420	365
255	30	mosaic'	0	318	306	28	212	57	42	201	248	288	249	43	166	153	34	229	291	145	295	166	288	39	67	197	312	58	153	124	48	54	65	133	35	125	247	275	37	608	177	62	197	143	238	133	286	233	149
24	30	berkhout'	0	37	388	283	105	162	519	578	146	291	140	503	264	305	81	516	314	212	92	267	102	149	315	110	223	28	280	212	523	616	299	237	524	621	242	220	500	597	210	179	151	170	138	86	341	372	504
6	31	aiv'	0	258	57	181	500	502	515	36	62	580	67	500	146	507	60	512	254	38	152	524	497	503	139	502	181	41	94	43	521	575	577	151	521	165	27	217	495	62	171	588	118	104	231	79	191	50	498
282	31	nucleoprotein'	0	196	191	233	240	222	282	606	265	596	175	224	288	233	326	562	77	328	273	564	553	219	235	556	150	124	287	147	216	150	272	386	282	145	120	361	552	224	63	138	603	219	227	237	136	156	553
[truncated: 77 more columns]
