# Supplementary material for: TWIRLS, a knowledge‐mining technology, suggests a possible mechanism for the pathological changes in the human host after coronavirus infection via ACE2
Source: Drug Dev Res. 2020 Jul 13;81(8):1004–18. doi: 10.1002/ddr.21717 (PMC7404951; doi:10.1002/ddr.21717)
Supplement: Supplementary file 2 — Supplementary Table S2 [file DDR-81-1004-s005.xlsx]

## Sheet: Sheet1
Class	Z score	Abstract
C1	17.4843	7444. J Vet Med B Infect Dis Vet Public Health. 2006 Dec;53(10):468-72. First detection of canine parvovirus type 2c in pups with haemorrhagic enteritis in Spain. Decaro N(1), Martella V, Desario C, Bellacicco AL, Camero M, Manna L, d'Aloja D, Buonavoglia C. Author information: (1)Department of Animal Health and Well-being, Faculty of Veterinary Medicine of Bari, Strada per Casamassima Km 3, 7001…
C1	16.1438	6103. Vet J. 2011 Feb;187(2):195-9. doi: 10.1016/j.tvjl.2009.10.027. Epub 2009 Nov 25. Western European epidemiological survey for parvovirus and coronavirus infections in dogs. Decaro N(1), Desario C, Billi M, Mari V, Elia G, Cavalli A, Martella V, Buonavoglia C. Author information: (1)Department of Veterinary Public Health, Faculty of Veterinary Medicine, Strada per Casamassima Km 3, 70010 Vale…
C1	15.5251	8382. J Virol Methods. 2005 Dec;130(1-2):72-8. Epub 2005 Jul 15. Genotype-specific fluorogenic RT-PCR assays for the detection and quantitation of canine coronavirus type I and type II RNA in faecal samples of dogs. Decaro N(1), Martella V, Ricci D, Elia G, Desario C, Campolo M, Cavaliere N, Di Trani L, Tempesta M, Buonavoglia C. Author information: (1)Department of Animal Health and Well-being, …
C1	15.3877	7380. Res Vet Sci. 2007 Oct;83(2):269-73. Epub 2007 Jan 2. Infectious canine hepatitis: an "old" disease reemerging in Italy. Decaro N(1), Campolo M, Elia G, Buonavoglia D, Colaianni ML, Lorusso A, Mari V, Buonavoglia C. Author information: (1)Department of Animal Health and Well-being, Faculty of Veterinary Medicine of Bari, Strada per Casamassima Km 3, 70010 Valenzano, Bari, Italy. n.decaro@vet…
C1	14.1901	9486. Vet Microbiol. 2004 Mar 26;99(1):43-9. Safety and efficacy of a modified-live canine coronavirus vaccine in dogs. Pratelli A(1), Tinelli A, Decaro N, Martella V, Camero M, Tempesta M, Martini M, Carmichael LE, Buonavoglia C. Author information: (1)Department of Animal Health and Well-being, Faculty of Veterinary Medicine, Strada per Casamassima km 3, 70010 Valenzano, Bari, Italy. a.pratelli…
C1	14.0834	6949. Vet Microbiol. 2008 Apr 30;128(3-4):253-60. Epub 2007 Oct 18. Experimental infection of dogs with a novel strain of canine coronavirus causing systemic disease and lymphopenia. Decaro N(1), Campolo M, Lorusso A, Desario C, Mari V, Colaianni ML, Elia G, Martella V, Buonavoglia C. Author information: (1)Department of Animal Health and Well-being, Faculty of Veterinary Medicine of Bari, Strada…
C1	13.8595	6071. Emerg Infect Dis. 2010 Jan;16(1):41-7. doi: 10.3201/eid1601.090726. Recombinant canine coronaviruses in dogs, Europe. Decaro N(1), Mari V, Elia G, Addie DD, Camero M, Lucente MS, Martella V, Buonavoglia C. Author information: (1)Department of Veterinary Public Health, Strada per Casamassima km 3, 70010 Valenzano, Bari, Italy. n.decaro@veterinaria.uniba.it Coronaviruses of potential recombin…
C1	13.7316	9484. J Virol Methods. 2004 Apr;117(1):61-5. Cloning and expression of two fragments of the S gene of canine coronavirus type I. Pratelli A(1), Elia G, Decaro N, Tola S, Tinelli A, Martella V, Rocca S, Tempesta M, Buonavoglia C. Author information: (1)Department of Animal Health and Well-being, Faculty of Veterinary Medicine, University of Bari, Strada per Casamassima, km 3, 70010 Valenzano, Bari…
C1	13.5063	5375. Vet Clin North Am Small Anim Pract. 2011 Nov;41(6):1121-32. doi: 10.1016/j.cvsm.2011.07.005. Epub 2011 Sep 29. Canine coronavirus: not only an enteric pathogen. Decaro N(1), Buonavoglia C. Author information: (1)Department of Veterinary Public Health, Faculty of Veterinary Medicine of Bari, Strada per Casamassima Km 3, 70010 Valenzano, Bari, Italy. n.decaro@veterinaria.uniba.it This article…
C1	12.5438	5646. Vaccine. 2011 Mar 3;29(11):2018-23. doi: 10.1016/j.vaccine.2011.01.028. Epub 2011 Jan 25. Immunogenicity and protective efficacy in dogs of an MF59鈩�-adjuvanted vaccine against recombinant canine/porcine coronavirus. Decaro N(1), Mari V, Sciarretta R, Colao V, Losurdo M, Catella C, Elia G, Martella V, Del Giudice G, Buonavoglia C. Author information: (1)Department of Veterinary Public Healt…
C2	13.3895	1340. Prev Vet Med. 2018 Jan 1;149:115-124. doi: 10.1016/j.prevetmed.2017.11.019. Epub 2017 Nov 26. Mathematical modeling of porcine epidemic diarrhea virus dynamics within a farrow-to-finish swine farm to investigate the effects of control measures. Murai K(1), Moriguchi S(2), Hayama Y(1), Kobayashi S(1), Miyazaki A(1), Tsutsui T(1), Yamamoto T(3). Author information: (1)Viral Disease and Epidem…
C2	12.5842	314. Prev Vet Med. 2019 Aug 1;169:104710. doi: 10.1016/j.prevetmed.2019.104710. Epub 2019 Jun 18. Effect of intervention practices to control the porcine epidemic diarrhea (PED) outbreak during the first epidemic year (2013-2014) on time to absence of clinical signs and the number of dead piglets per sow in Japan. Furutani A(1), Sekiguchi S(2), Sueyoshi M(2), Sasaki Y(3). Author information: (1)C…
C2	12.0882	2936. Prev Vet Med. 2016 Jan 1;123:161-167. doi: 10.1016/j.prevetmed.2015.11.002. Epub 2015 Nov 7. Epidemiological factors associated to spread of porcine epidemic diarrhea in Japan. Sasaki Y(1), Alvarez J(2), Sekiguchi S(3), Sueyoshi M(3), Otake S(4), Perez A(2). Author information: (1)Organization for Promotion of Tenure Track, University of Miyazaki, Miyazaki, Japan; Center for Animal Disease …
C2	11.8484	2487. Virus Res. 2016 Dec 2;226:93-107. doi: 10.1016/j.virusres.2016.05.016. Epub 2016 May 19. Lactogenic immunity and vaccines for porcine epidemic diarrhea virus (PEDV): Historical and current concepts. Langel SN(1), Paim FC(1), Lager KM(2), Vlasova AN(1), Saif LJ(3). Author information: (1)Food Animal Health Research Program, Ohio Agricultural Research and Development Center, Department of Vet…
C2	11.4796	1671. Anim Reprod Sci. 2017 Aug;183:1-8. doi: 10.1016/j.anireprosci.2017.06.013. Epub 2017 Jun 26. Impact of porcine epidemic diarrhea on herd and individual Berkshire sow productivity. Furutani A(1), Kawabata T(2), Sueyoshi M(3), Sasaki Y(4). Author information: (1)Department of Animal and Grassland Sciences, Faculty of Agriculture, University of Miyazaki, Miyazaki, Japan. (2)Kagoshima Prefectur…
C2	11.2035	2808. Prev Vet Med. 2016 Jan 1;123:202-207. doi: 10.1016/j.prevetmed.2015.11.010. Epub 2015 Dec 28. Production impact & time to stability in sow herds infected with porcine epidemic diarrhea virus (PEDV). Goede D(1), Morrison RB(2). Author information: (1)Department of Veterinary Population Medicine, College of Veterinary Medicine, University of Minnesota, United States. Electronic address: Goed0…
C2	11.113	3472. PLoS One. 2015 Mar 13;10(3):e0120532. doi: 10.1371/journal.pone.0120532. eCollection 2015. Impact of porcine epidemic diarrhea on performance of growing pigs. Alvarez J(1), Sarradell J(2), Morrison R(1), Perez A(1). Author information: (1)Department of Veterinary Population Medicine, College of Veterinary Medicine, University of Minnesota, St Paul, Minnesota, United States of America. (2)De…
C2	10.8074	1191. Anim Reprod Sci. 2018 May;192:233-241. doi: 10.1016/j.anireprosci.2018.03.017. Epub 2018 Mar 15. Assessment of reproductive performance in F1 sows exposed to the porcine epidemic diarrhea virus at different periods of production stage on farms with different hygienic environments. Furutani A(1), Kawabata T(2), Sueyoshi M(3), Sasaki Y(4). Author information: (1)Course of Animal and Grassland…
C2	10.7318	2502. Vet Immunol Immunopathol. 2016 Jun;174:45-9. doi: 10.1016/j.vetimm.2016.04.009. Epub 2016 Apr 25. Efficacy of an inactivated genotype 2b porcine epidemic diarrhea virus vaccine in neonatal piglets. Baek PS(1), Choi HW(1), Lee S(2), Yoon IJ(1), Lee YJ(3), Lee du S(4), Lee S(5), Lee C(6). Author information: (1)Choongang Vaccine Laboratory, Daejeon 34055, Republic of Korea. (2)Animal Virology…
C2	10.5816	1551. Sci Rep. 2017 Sep 7;7(1):10825. doi: 10.1038/s41598-017-11160-w. Virulence of current German PEDV strains in suckling pigs and investigation of protective effects of maternally derived antibodies. Leidenberger S(1), Schr枚der C(1), Zani L(1), Auste A(1), Pinette M(2), Ambagala A(2), Nikolin V(3), de Smit H(3), Beer M(1), Blome S(4). Author information: (1)Institute of Diagnostic Virology, Fr…
C3	10.2482	10750. J Virol. 1999 Oct;73(10):8771-80. Macrophage infiltration, but not apoptosis, is correlated with immune-mediated demyelination following murine infection with a neurotropic coronavirus. Wu GF(1), Perlman S. Author information: (1)Program in Neuroscience, University of Iowa, Iowa City, Iowa 52242, USA. Mice infected with mouse hepatitis virus strain JHM (MHV-JHM) develop a chronic demyelina…
C3	9.99464	10331. J Immunol. 2002 Feb 15;168(4):1547-51. Cutting edge: CD8 T cell-mediated demyelination is IFN-gamma dependent in mice infected with a neurotropic coronavirus. Pewe L(1), Perlman S. Author information: (1)Department of Pediatrics, University of Iowa, Iowa City, IA 52242, USA. Mice infected with the murine coronavirus, mouse hepatitis virus, strain JHM (MHV) develop an immune-mediated demyel…
C3	9.79166	9745. Virology. 2003 Oct 10;315(1):20-33. Vacuolating encephalitis in mice infected by human coronavirus OC43. Jacomy H(1), Talbot PJ. Author information: (1)Laboratory of Neuroimmunovirology, INRS-Institut Armand Frappier, 531 Boulevard des Prairies, Laval, Qu茅bec, Canada H7V 1B7. Involvement of viruses in human neurodegenerative diseases and the underlying pathologic mechanisms remain generally…
C3	9.59697	3258. Glia. 2015 Nov;63(11):2106-2120. doi: 10.1002/glia.22880. Epub 2015 Jun 30. Interleukin-10 is a critical regulator of white matter lesion containment following viral induced demyelination. Puntambekar SS(1), Hinton DR(2), Yin X(1), Savarin C(1), Bergmann CC(1), Trapp BD(1), Stohlman SA(1). Author information: (1)Department of Neurosciences, Lerner Research Institute, The Cleveland Clinic, C…
C3	9.47909	10712. J Virol. 2000 Feb;74(3):1415-24. A central role for CD4(+) T cells and RANTES in virus-induced central nervous system inflammation and demyelination. Lane TE(1), Liu MT, Chen BP, Asensio VC, Samawi RM, Paoletti AD, Campbell IL, Kunkel SL, Fox HS, Buchmeier MJ. Author information: (1)Department of Molecular Biology and Biochemistry, University of California-Irvine, Irvine, California. tlane…
C3	9.19187	10832. Pathobiology. 1999 Mar-Apr;67(2):75-83. Cellular reservoirs for coronavirus infection of the brain in beta2-microglobulin knockout mice. Lavi E(1), Das Sarma J, Weiss SR. Author information: (1)Division of Neuropathology, Department of Pathology and Laboratory Medicine, University of Pennsylvania School of Medicine, Philadelphia, PA 19104-6085, USA.lavi@mail.med.upenn.edu Mouse hepatitis v…
C3	8.75601	11144. J Neurovirol. 1997 Jun;3(3):225-8. CD4+ and CD8+ T cells are not major effectors of mouse hepatitis virus A59-induced demyelinating disease. Sutherland RM(1), Chua MM, Lavi E, Weiss SR, Paterson Y. Author information: (1)Department of Microbiology, University of Pennsylvania School of Medicine, Philadelphia 19104-6076, USA. We examined murine hepatitis virus strain A59 (MHV-A59)-induced de…
C3	8.69499	10781. J Virol. 1999 Aug;73(8):6327-34. Depletion of blood-borne macrophages does not reduce demyelination in mice infected with a neurotropic coronavirus. Xue S(1), Sun N, Van Rooijen N, Perlman S. Author information: (1)Departments of Microbiology, University of Iowa, Iowa City, Iowa 52242, USA. Mice infected with the neurotropic coronavirus mouse hepatitis virus strain JHM (MHV-JHM) develop a …
C3	8.5211	5800. J Virol. 2010 Nov;84(21):11030-44. doi: 10.1128/JVI.02688-09. Epub 2010 Aug 25. Murine coronavirus receptors are differentially expressed in the central nervous system and play virus strain-dependent roles in neuronal spread. Bender SJ(1), Phillips JM, Scott EP, Weiss SR. Author information: (1)Department of Microbiology, University of Pennsylvania School of Medicine, 36th Street and Hamilt…
C3	8.41869	10220. J Virol. 2003 Jan;77(1):191-8. Functional expression of chemokine receptor CCR5 on CD4(+) T cells during virus-induced central nervous system disease. Glass WG(1), Lane TE. Author information: (1)Department of Molecular Biology and Biochemistry, University of California, Irvine 92697-3900, USA. Intracranial infection of C57BL/6 mice with mouse hepatitis virus (MHV) results in an acute ence…
C4	13.0419	10080. Clin Chem. 2003 Jun;49(6 Pt 1):953-5. Rapid diagnosis of a coronavirus associated with severe acute respiratory syndrome (SARS). Poon LL(1), Wong OK, Chan KH, Luk W, Yuen KY, Peiris JS, Guan Y. Author information: (1)Department of Microbiology, University of Hong Kong, Queen Mary Hospital, Pokfulam, Hong Kong SAR. llmpoon@hkucc.hku.hk Erratum in Clin Chem. 2003 Jul;49(7):1234. Comment in C…
C4	12.5119	3960. Curr Opin Infect Dis. 2014 Oct;27(5):411-7. doi: 10.1097/QCO.0000000000000089. Coronaviruses: severe acute respiratory syndrome coronavirus and Middle East respiratory syndrome coronavirus in travelers. Al-Tawfiq JA(1), Zumla A, Memish ZA. Author information: (1)aGlobal Centre for Mass Gatherings Medicine, Ministry of Health bCollege of Medicine, Alfaisal University, Riyadh, Kingdom of Saud…
C4	12.4659	8501. Clin Infect Dis. 2005 Jun 15;40(12):1721-9. Epub 2005 May 10. Human coronavirus NL63 infection and other coronavirus infections in children hospitalized with acute respiratory disease in Hong Kong, China. Chiu SS(1), Chan KH, Chu KW, Kwan SW, Guan Y, Poon LL, Peiris JS. Author information: (1)Department of Paediatrics and Adolescent Medicine, Queen Mary Hospital, The University of Hong Kong…
C4	12.4038	3950. Travel Med Infect Dis. 2014 Sep-Oct;12(5):422-8. doi: 10.1016/j.tmaid.2014.06.007. Epub 2014 Jul 9. Travel implications of emerging coronaviruses: SARS and MERS-CoV. Al-Tawfiq JA(1), Zumla A(2), Memish ZA(3). Author information: (1)Johns Hopkins Aramco Healthcare, Dhahran, Saudi Arabia; Indiana University School of Medicine, Indianapolis, USA. (2)Global Centre for Mass Gatherings Medicine, …
C4	11.976	9820. J Clin Virol. 2003 Dec;28(3):233-8. Early diagnosis of SARS coronavirus infection by real time RT-PCR. Poon LL(1), Chan KH, Wong OK, Yam WC, Yuen KY, Guan Y, Lo YM, Peiris JS. Author information: (1)Department of Microbiology, Queen Mary Hospital, University of Hong Kong, Pokfulam, Hong Kong. llmpoon@hkucc.hku.hk BACKGROUND: A novel coronavirus was recently identified as the aetiological ag…
C4	11.5885	2533. Front Med. 2016 Jun;10(2):111-9. doi: 10.1007/s11684-016-0446-y. Epub 2016 May 4. Middle East respiratory syndrome coronavirus: current situation and travel-associated concerns. Al-Tawfiq JA(1)(2), Omrani AS(3), Memish ZA(4)(5). Author information: (1)Johns Hopkins Aramco Healthcare, Dhahran, 31311, Kingdom of Saudi Arabia. (2)Indiana University School of Medicine, Indianapolis, IN, 46202-3…
C4	11.3898	4540. Int J Infect Dis. 2013 Oct;17(10):e792-8. doi: 10.1016/j.ijid.2013.07.002. Epub 2013 Aug 29. Therapeutic options for Middle East respiratory syndrome coronavirus (MERS-CoV)--possible lessons from a systematic review of SARS-CoV therapy. Momattin H(1), Mohammed K, Zumla A, Memish ZA, Al-Tawfiq JA. Author information: (1)Pharmacy Services Division, Saudi Aramco Medical Services Organization, …
C4	11.2468	8789. Eur J Med Chem. 2005 Jan;40(1):57-62. Generation of predictive pharmacophore model for SARS-coronavirus main proteinase. Zhang XW(1), Yap YL, Altmeyer RM. Author information: (1)Department of Bioinformatics, HKU-Pasteur Research Center, 8 Sassoon Road, Pokfulam, Hong Kong. xwzhang@hkucc.hku.hk Pharmacophore-based virtual screening is an effective, inexpensive and fast approach to discoverin…
C4	11.083	3851. Lancet Infect Dis. 2014 Oct;14(10):992-1000. doi: 10.1016/S1473-3099(14)70840-0. Epub 2014 Sep 1. Surveillance for emerging respiratory viruses. Al-Tawfiq JA(1), Zumla A(2), Gautret P(3), Gray GC(4), Hui DS(5), Al-Rabeeah AA(6), Memish ZA(7). Author information: (1)Johns Hopkins Aramco Healthcare, Dhahran, Saudi Arabia; Indiana University School of Medicine, Indianapolis, Indiana, USA. (2)D…
C4	11.0444	9797. J Clin Microbiol. 2003 Oct;41(10):4521-4. Evaluation of reverse transcription-PCR assays for rapid diagnosis of severe acute respiratory syndrome associated with a novel coronavirus. Yam WC(1), Chan KH, Poon LL, Guan Y, Yuen KY, Seto WH, Peiris JS. Author information: (1)Department of Microbiology, Queen Mary Hospital, The University of Hong Kong, Pokfulam, Hong Kong SAR, People's Republic …
C5	7.31053	10027. J Virol. 2003 Jul;77(13):7376-82. Identification of the murine coronavirus MP1 cleavage site recognized by papain-like proteinase 2. Kanjanahaluethai A(1), Jukneliene D, Baker SC. Author information: (1)Department of Microbiology and Immunology, Stritch School of Medicine, Loyola University of Chicago, Maywood, Illinois 60153, USA. The replicase polyprotein of murine coronavirus is extensi…
C5	7.16456	Conflict of interest statement: Author Disclosure Statement No competing financial interests exist. 2037. Cell Res. 2017 Jan;27(1):119-129. doi: 10.1038/cr.2016.152. Epub 2016 Dec 23. Cryo-electron microscopy structures of the SARS-CoV spike glycoprotein reveal a prerequisite conformational state for receptor binding. Gui M(1), Song W(2), Zhou H(2), Xu J(1), Chen S(1), Xiang Y(1), Wang X(2)(3). A…
C5	7.02636	8296. Virol J. 2005 Aug 25;2:73. The SARS coronavirus S glycoprotein receptor binding domain: fine mapping and functional characterization. Chakraborti S(1), Prabakaran P, Xiao X, Dimitrov DS. Author information: (1)Protein Interactions Group, LECB, CCR, NCI-Frederick, NIH, Frederick, MD 21702-1201, USA. schakraborti@ncifcrf.gov The entry of the SARS coronavirus (SCV) into cells is initiated by b…
C5	6.97371	2677. Nature. 2016 Mar 3;531(7592):118-21. doi: 10.1038/nature17200. Pre-fusion structure of a human coronavirus spike protein. Kirchdoerfer RN(1), Cottrell CA(1), Wang N(2), Pallesen J(1), Yassine HM(3), Turner HL(1), Corbett KS(3), Graham BS(3), McLellan JS(2), Ward AB(1). Author information: (1)Department of Integrative Structural and Computational Biology, The Scripps Research Institute, 1055…
C5	6.9468	5931. J Virol. 2010 Jul;84(13):6894-8. doi: 10.1128/JVI.00752-10. Epub 2010 Apr 28. Exchange of the coronavirus replicase polyprotein cleavage sites alters protease specificity and processing. Gadlage MJ(1), Denison MR. Author information: (1)Department of Pediatrics, Vanderbilt University Medical Center, 1161 21st Ave. S., Nashville, TN 37232-2581, USA. Coronavirus nonstructural proteins 1 to 3 …
C5	6.72027	6069. Virol J. 2009 Dec 24;6:230. doi: 10.1186/1743-422X-6-230. Mutagenesis of the transmembrane domain of the SARS coronavirus spike glycoprotein: refinement of the requirements for SARS coronavirus cell entry. Corver J(1), Broer R, van Kasteren P, Spaan W. Author information: (1)Department of Medical Microbiology, Center of Infectious Diseases, Leiden University Medical Center, 2300 RC Leiden, …
C5	6.60311	10327. J Gen Virol. 2002 Mar;83(Pt 3):581-93. Mutational analysis of the active centre of coronavirus 3C-like proteases. Hegyi A(1), Friebe A, Gorbalenya AE, Ziebuhr J. Author information: (1)Institute of Virology and Immunology, University of W眉rzburg, Versbacher Strasse 7, 97078 W眉rzburg, Germany. Formation of the coronavirus replication-transcription complex involves the synthesis of large pol…
C5	6.39671	8517. J Virol. 2005 Jun;79(11):7195-206. Identification and characterization of the putative fusion peptide of the severe acute respiratory syndrome-associated coronavirus spike protein. Sainz B Jr(1), Rausch JM, Gallaher WR, Garry RF, Wimley WC. Author information: (1)Department of Microbiology and Immunology, Tulane University Health Sciences Center, 1430 Tulane Avenue, SL-43, New Orleans, LA 7…
C5	6.37405	10210. J Virol. 2003 Jan;77(2):830-40. Conformational changes in the spike glycoprotein of murine coronavirus are induced at 37 degrees C either by soluble murine CEACAM1 receptors or by pH 8. Zelus BD(1), Schickli JH, Blau DM, Weiss SR, Holmes KV. Author information: (1)Department of Microbiology, University of Colorado Health Sciences Center, Denver 80262, USA. The spike glycoprotein (S) of the…
C5	6.3128	6029. J Biol Chem. 2010 Apr 23;285(17):12862-72. doi: 10.1074/jbc.M109.030270. Epub 2010 Feb 12. Self-assembly of severe acute respiratory syndrome coronavirus membrane protein. Tseng YT(1), Wang SM, Huang KJ, Lee AI, Chiang CC, Wang CT. Author information: (1)Department of Medical Research and Education, Taipei Veterans General Hospital, Taiwan. Coronavirus membrane (M) protein can form virus-li…
C6	13.2113	7563. Adv Exp Med Biol. 2006;581:293-6. Pseudotyped vesicular stomatitis virus for functional analysis of SARS coronavirus spike protein. Fukushi S(1), Mizutani T, Saijo M, Matsuyama S, Taguchi F, Kurane I, Morikawa S. Author information: (1)National Institute of Infectious Diseases, Tokyo, Japan. DOI: 10.1007/978-0-387-33012-9_50 PMID: 17037546 [Indexed for MEDLINE]
C6	12.8556	8616. J Virol Methods. 2005 May;125(2):181-6. Recombinant nucleocapsid protein-based IgG enzyme-linked immunosorbent assay for the serological diagnosis of SARS. Saijo M(1), Ogino T, Taguchi F, Fukushi S, Mizutani T, Notomi T, Kanda H, Minekawa H, Matsuyama S, Long HT, Hanh NT, Kurane I, Tashiro M, Morikawa S. Author information: (1)Special Pathogens Laboratory, Department of Virology 1, National…
C6	12.7753	7571. Adv Exp Med Biol. 2006;581:253-8. Enhancement of SARS-CoV infection by proteases. Matsuyama S(1), Ujike M, Ishii K, Fukushi S, Morikawa S, Tashiro M, Taguchi F. Author information: (1)National Institute of Infectious Diseases, Tokyo, Japan. DOI: 10.1007/978-0-387-33012-9_42 PMID: 17037538 [Indexed for MEDLINE]
C6	12.1162	7526. Adv Exp Med Biol. 2006;581:519-22. Identification of ferret ACE2 and its receptor function for SARS-coronavirus. Zamoto A(1), Taguchi F, Fukushi S, Morikawa S, Yamada YK. Author information: (1)National Institute of Infectious Diseases, Musashimurayama, Tokyo, Japan. DOI: 10.1007/978-0-387-33012-9_93 PMID: 17037589 [Indexed for MEDLINE]
C6	11.1045	7093. J Virol. 2007 Oct;81(19):10831-4. Epub 2007 Jul 25. Amino acid substitutions in the s2 region enhance severe acute respiratory syndrome coronavirus infectivity in rat angiotensin-converting enzyme 2-expressing cells. Fukushi S(1), Mizutani T, Sakai K, Saijo M, Taguchi F, Yokoyama M, Kurane I, Morikawa S. Author information: (1)Special Pathogens Laboratory, Department of Virology I, Center f…
C6	11.0833	6779. Microbiol Immunol. 2008 Feb;52(2):118-27. doi: 10.1111/j.1348-0421.2008.00011.x. Co-infection of respiratory bacterium with severe acute respiratory syndrome coronavirus induces an exacerbated pneumonia in mice. Ami Y(1), Nagata N, Shirato K, Watanabe R, Iwata N, Nakagaki K, Fukushi S, Saijo M, Morikawa S, Taguchi F. Author information: (1)National Institute of Infectious Diseases, Murayama…
C6	11.0659	8370. J Gen Virol. 2005 Aug;86(Pt 8):2269-74. Vesicular stomatitis virus pseudotyped with severe acute respiratory syndrome coronavirus spike protein. Fukushi S(1), Mizutani T, Saijo M, Matsuyama S, Miyajima N, Taguchi F, Itamura S, Kurane I, Morikawa S. Author information: (1)Special Pathogens Laboratory, Department of Virology I, National Institute of Infectious Diseases, Gakuen 4-7-1, Musashim…
C6	10.9136	9413. Uirusu. 2003 Dec;53(2):201-9. [SARS coronavirus]. [Article in Japanese] Taguchi F(1). Author information: (1)Laboratory of Respiratory Virol Diseases and SARS, Department of Virology III, National Institute of Infectious Diseases, 4-7-1 Gakuen, Msashi-Murayama, Tokyo 208-0011. DOI: 10.2222/jsv.53.201 PMID: 15071959 [Indexed for MEDLINE]
C6	10.7662	8305. Proc Natl Acad Sci U S A. 2005 Aug 30;102(35):12543-7. Epub 2005 Aug 22. Protease-mediated enhancement of severe acute respiratory syndrome coronavirus infection. Matsuyama S(1), Ujike M, Morikawa S, Tashiro M, Taguchi F. Author information: (1)Division of Respiratory Viral Diseases and SARS, Department of Virology III, Special Pathogens Laboratory, National Institute of Infectious Diseases…
C6	10.3825	6725. Am J Pathol. 2008 Jun;172(6):1625-37. doi: 10.2353/ajpath.2008.071060. Epub 2008 May 8. Mouse-passaged severe acute respiratory syndrome-associated coronavirus leads to lethal pulmonary edema and diffuse alveolar damage in adult but not young mice. Nagata N(1), Iwata N, Hasegawa H, Fukushi S, Harashima A, Sato Y, Saijo M, Taguchi F, Morikawa S, Sata T. Author information: (1)Department of P…
C7	10.2658	8469. Zhonghua Liu Xing Bing Xue Za Zhi. 2005 Apr;26(4):277-81. [Development and application of triple antibodies-based sandwich ELISA for detecting nucleocapsid protein of SARS-associated coronavirus]. [Article in Chinese] Qiu LW(1), Tang HW, Wang YD, Liao JE, Hao W, Wen K, He XM, Che XY. Author information: (1)Center of Laboratory, Zhujiang Hospital, Southern Medical University, Guangzhou 51028…
C7	9.5277	6963. Xi Bao Yu Fen Zi Mian Yi Xue Za Zhi. 2007 Nov;23(11):1007-9. [Preparation and characterization of the epitopes of SARS coronavirus spike protein]. [Article in Chinese] Fang K(1), Zhong LS, Ma RH, Wang SC, Pan ZC, Zhang YK, He Q, Zhao YJ. Author information: (1)Department of Bioinformatics, College of Basic Medical Sciences, China Medical University, Shenyang 110001, China. AIM: To prepare t…
C7	9.46369	9964. Di Yi Jun Yi Da Xue Xue Bao. 2003 Jul;23(7):640-2. Rapid and efficient preparation of monoclonal antibodies against SARS-associated coronavirus nucleocapsid protein by immunizing mice. Che XY(1), Qiu LW, Pan YX, Xu H, Hao W, Liao ZY, Mei YB, Zhang LY, Wan ZY, Yuan GY, Huang Z. Author information: (1)Central Laboratory, Zhujiang Hospital, First Military Medical University, Guangzhou 510282, …
C7	9.07772	10802. Clin Diagn Lab Immunol. 1999 May;6(3):341-4. Production, characterization, and uses of monoclonal antibodies against recombinant nucleoprotein of elk coronavirus. Daginakatte GC(1), Chard-Bergstrom C, Andrews GA, Kapil S. Author information: (1)Department of Diagnostic Medicine-Pathobiology, College of Veterinary Medicine, Manhattan, Kansas 66506, USA. This is the first report of the produ…
C7	8.60836	2531. Monoclon Antib Immunodiagn Immunother. 2016 Jun;35(3):172-6. doi: 10.1089/mab.2016.0007. Epub 2016 May 5. Monoclonal Antibody to Bone Marrow Stromal Cell Antigen 2 Protein of Swine. Kong N(1)(2), Meng Q(2), Wu Y(2), Wang Z(2), Zuo Y(2), Tong W(2)(3), Zheng H(2)(3), Li G(2)(3), Yang S(2)(3), Yu H(2)(3), Shan T(2)(3), Zhou EM(1), Tong G(2)(3). Author information: (1)1 Department of Preventive…
C7	8.51592	2998. Monoclon Antib Immunodiagn Immunother. 2015 Oct;34(5):327-33. doi: 10.1089/mab.2015.0014. Prokaryotic Expression of Truncated S1 Protein of Porcine Epidemic Diarrhea Virus and Production of Monoclonal Antibodies to Recombinant Protein. Wang J(1)(2), Chen J(3), Wei F(4), Dong Y(3), Zhu L(3), Han W(2), Wang L(5), Shen Z(1)(3)(4). Author information: (1)1 Postdoctoral Program, Shandong Binzhou…
C7	8.51454	2802. Monoclon Antib Immunodiagn Immunother. 2016 Feb;35(1):37-40. doi: 10.1089/mab.2015.0049. Epub 2016 Jan 15. Development of a Neutralizing Monoclonal Antibody Against Porcine Epidemic Diarrhea Virus S1 Protein. Zhang Y(1), Yao Y(1), Gao X(1), Wang Y(1), Jia X(1), Xiao Y(1), Wang T(1), Li X(1), Tian K(1)(2). Author information: (1)1 National Research Center for Veterinary Medicine , Luoyang, P…
C7	8.41696	9262. J Clin Microbiol. 2004 Jun;42(6):2629-35. Sensitive and specific monoclonal antibody-based capture enzyme immunoassay for detection of nucleocapsid antigen in sera from patients with severe acute respiratory syndrome. Che XY(1), Qiu LW, Pan YX, Wen K, Hao W, Zhang LY, Wang YD, Liao ZY, Hua X, Cheng VC, Yuen KY. Author information: (1)Center of Laboratory, Zhujiang Hospital, First Military M…
C7	8.19006	12638. Vet Microbiol. 1989 Jun;20(2):111-22. Characterization of monoclonal and polyclonal antibodies to bovine enteric coronavirus: establishment of an efficient ELISA for antigen detection in feces. Czerny CP(1), Eichhorn W. Author information: (1)Institute of Medical Microbiology, Infectious and Epidermic Diseases, Veterinary Faculty, Ludwig-Maximilians University, Munich F.R.G. Monoclonal ant…
C7	8.12199	8788. Protein Expr Purif. 2005 Feb;39(2):169-74. Prokaryotic expression, refolding, and purification of fragment 450-650 of the spike protein of SARS-coronavirus. Zhao JC(1), Zhao ZD, Wang W, Gao XM. Author information: (1)Department of Immunology, School of Basic Medical Sciences, Peking University Health Science Center, Beijing, China. zhaojincun@hotmail.com The spike (S) glycoprotein is one of…
C8	8.43738	6009. Virology. 2010 May 25;401(1):29-41. doi: 10.1016/j.virol.2010.02.007. Epub 2010 Mar 4. Group-specific structural features of the 5'-proximal sequences of coronavirus genomic RNAs. Chen SC(1), Olsthoorn RC. Author information: (1)Leiden Institute of Chemistry, Department of Molecular Genetics, Leiden University, PO Box 9502, 2300 RA Leiden, The Netherlands. Global predictions of the secondar…
C8	8.33025	11839. Virology. 1993 Aug;195(2):680-91. Nucleotide sequence of the human coronavirus 229E RNA polymerase locus. Herold J(1), Raabe T, Schelle-Prinz B, Siddell SG. Author information: (1)Institute of Virology, University of W眉rzburg, Germany. The nucleotide sequence of the human coronavirus 229E (HCV 229E) RNA polymerase gene and the 5' region of the genome has been determined. The polymerase gen…
C8	7.76309	10047. Acta Pharmacol Sin. 2003 Jun;24(6):489-96. Identification of probable genomic packaging signal sequence from SARS-CoV genome by bioinformatics analysis. Qin L(1), Xiong B, Luo C, Guo ZM, Hao P, Su J, Nan P, Feng Y, Shi YX, Yu XJ, Luo XM, Chen KX, Shen X, Shen JH, Zou JP, Zhao GP, Shi TL, He WZ, Zhong Y, Jiang HL, Li YX. Author information: (1)Shanghai Center for Bioinformation Technology, …
C8	7.47611	7885. Yi Chuan Xue Bao. 2006 Apr;33(4):354-64. Polymorphism of SARS-CoV genomes. Shang L(1), Qi Y, Bao QY, Tian W, Xu JC, Feng MG, Yang HM. Author information: (1)James D Watson Institute of Genome Sciences, Zhejiang University, Hangzhou, China. In this work, severe acute respiratory syndrome associated coronavirus (SARS-CoV) genome BJ202 (AY864806) was completely sequenced. The genome was direct…
C8	7.39626	924. J Anim Sci. 2018 Nov 21;96(11):4562-4570. doi: 10.1093/jas/sky320. Feed batch sequencing to decrease the risk of porcine epidemic diarrhea virus (PEDV) cross-contamination during feed manufacturing. Schumacher LL(1), Cochrane RA(2), Huss AR(2), Gebhardt JT(1), Woodworth JC(3), Stark CR(2), Jones CK(2), Bai J(1), Main RG(4), Chen Q(4), Zhang J(4), Gauger PC(4), DeRouchey JM(3), Goodband RD(3)…
C8	7.35259	3647. Virus Res. 2015 Apr 16;202:12-32. doi: 10.1016/j.virusres.2014.12.001. Epub 2014 Dec 8. What we know but do not understand about nidovirus helicases. Lehmann KC(1), Snijder EJ(1), Posthuma CC(1), Gorbalenya AE(2). Author information: (1)Department of Medical Microbiology, Leiden University Medical Center, Leiden, The Netherlands. (2)Department of Medical Microbiology, Leiden University Medi…
C8	7.35189	8588. J Virol. 2005 May;79(9):5288-95. Identification of novel subgenomic RNAs and noncanonical transcription initiation signals of severe acute respiratory syndrome coronavirus. Hussain S(1), Pan J, Chen Y, Yang Y, Xu J, Peng Y, Wu Y, Li Z, Zhu Y, Tien P, Guo D. Author information: (1)Modern Virology Research Centre, College of Life Sciences, Wuhan University, Wuhan 430072, People's Republic of …
C8	7.25903	8814. Genomics Proteomics Bioinformatics. 2003 Aug;1(3):226-35. Genome organization of the SARS-CoV. Xu J(1), Hu J, Wang J, Han Y, Hu Y, Wen J, Li Y, Ji J, Ye J, Zhang Z, Wei W, Li S, Wang J, Wang J, Yu J, Yang H. Author information: (1)Beijing Genomics Institute, Chinese Academy of Sciences, Beijing 101300, China. Annotation of the genome sequence of the SARS-CoV (severe acute respiratory syndro…
C8	7.24799	8742. Virology. 2005 Feb 20;332(2):498-510. Programmed ribosomal frameshifting in decoding the SARS-CoV genome. Baranov PV(1), Henderson CM, Anderson CB, Gesteland RF, Atkins JF, Howard MT. Author information: (1)Department of Human Genetics, University of Utah, 15 N 2030 E, Room 7410, Salt Lake City, UT 84112-5330, USA. Programmed ribosomal frameshifting is an essential mechanism used for the ex…
C8	7.12936	8564. Zhonghua Yu Fang Yi Xue Za Zhi. 2005 Mar;39(2):129-32. [Detection of severe acute respiratory syndrome probable patients' virus RNA in Hangzhou by using a two loci and a modified nested real-time reverse transcription polymerase chain reaction]. [Article in Chinese] Ye R(1), Pan JC, Huang ZC, Wang H, Wang HQ, Wei DF, Xu K, Wen HG, Chen KK. Author information: (1)Department of Microbiology T…
C9	15.4538	5601. Proteome Sci. 2011 Mar 8;9:11. doi: 10.1186/1477-5956-9-11. Proteomic analysis of chicken embryonic trachea and kidney tissues after infection in ovo by avian infectious bronchitis coronavirus. Cao Z(1), Han Z, Shao Y, Geng H, Kong X, Liu S. Author information: (1)State Key Laboratory of Veterinary Biotechnology, Harbin Veterinary Research Institute, the Chinese Academy of Agricultural Scie…
C9	15.4444	1943. PLoS One. 2017 Feb 15;12(2):e0172275. doi: 10.1371/journal.pone.0172275. eCollection 2017. Early immune responses and development of pathogenesis of avian infectious bronchitis viruses with different virulence profiles. Okino CH(1), Mores MA(1), Trevisol IM(1), Coldebella A(1), Montassier HJ(2), Brentano L(1). Author information: (1)Embrapa Swine and Poultry, Conc贸rdia, SC, Brazil. (2)Labor…
C9	15.3648	1107. Dev Comp Immunol. 2018 Oct;87:16-23. doi: 10.1016/j.dci.2018.04.026. Epub 2018 May 8. Differential innate immune responses induced by classical and variant infectious bronchitis viruses in specific pathogen free chicks. Chhabra R(1), Ball C(2), Chantrey J(3), Ganapathy K(4). Author information: (1)University of Liverpool, Leahurst Campus, Neston, Cheshire, CH64 7TE, UK; College Central Labo…
C9	13.8747	4962. Dev Comp Immunol. 2013 Apr;39(4):430-7. doi: 10.1016/j.dci.2012.10.006. Epub 2012 Nov 23. Association of the chicken MHC B haplotypes with resistance to avian coronavirus. Banat GR(1), Tkalcic S, Dzielawa JA, Jackwood MW, Saggese MD, Yates L, Kopulos R, Briles WE, Collisson EW. Author information: (1)College of Veterinary Medicine, Western University of Health Sciences, Pomona, CA 91766-185…
C9	13.7812	11358. J Comp Pathol. 1996 Jan;114(1):11-21. Comparison of the effects of infectious bronchitis and infectious laryngotracheitis on the chicken respiratory tract. Nakamura K(1), Imai K, Tanimura N. Author information: (1)Third Research Division, National Institute of Animal Health, Ibaraki, Japan. In infectious bronchitis (IB) virus infection of the chicken the upper and lower respiratory tracts …
C9	12.2323	11698. J Comp Pathol. 1994 Jul;111(1):33-42. Effect of mixed live vaccine (Newcastle disease and infectious bronchitis) and Mycoplasma gallisepticum on the chicken respiratory tract and on Escherichia coli infection. Nakamura K(1), Ueda H, Tanimura T, Noguchi K. Author information: (1)Third Research Division of National Institute of Animal Health, Ibaraki, Japan. Interaction between mixed live va…
C9	10.6859	5875. J Comp Pathol. 2010 Nov;143(4):276-83. doi: 10.1016/j.jcpa.2010.04.007. Epub 2010 Jun 8. Comparative histopathology and immunohistochemistry of QX-like, Massachusetts and 793/B serotypes of infectious bronchitis virus infection in chickens. Benyeda Z(1), Szeredi L, Mat贸 T, S眉veges T, Balka G, Abonyi-T贸th Z, Rusvai M, Palya V. Author information: (1)Department of Pathology and Forensic Veter…
C9	10.2304	11283. Avian Dis. 1996 Jul-Sep;40(3):634-44. Divergent antibody responses to vaccines and divergent body weights of chicken lines selected for high and low humoral responsiveness to sheep red blood cells. Parmentier HK(1), Nieuwland MG, Rijke E, De Vries Reilingh G, Schrama JW. Author information: (1)Department of Animal Husbandry, Agricultural University, Wageningen, The Netherlands. Primary and…
C9	10.2153	13619. J Comp Pathol. 1982 Apr;92(2):199-211. The pathogenesis of nephritis in chickens induced by infectious bronchitis virus. Chong KT, Apostolov K. DOI: 10.1016/0021-9975(82)90078-0 PMID: 6282945 [Indexed for MEDLINE]
C9	10.1971	320. Comp Immunol Microbiol Infect Dis. 2019 Aug;65:110-115. doi: 10.1016/j.cimid.2019.05.011. Epub 2019 May 14. Genotyping of avian infectious bronchitis virus in Iran: Detection of D274 and changing in the genotypes rate. Ghalyanchilangeroudi A(1), Hosseini H(2), Fallah Mehrabadi MH(3), Ghafouri SA(4), Modiri Hamdan A(1), Ziafati Z(1), Esmaeelzadeh Dizaji R(1), Mohammadi P(1). Author informatio…
C10	10.134	52. Virus Res. 2019 Dec 26;278:197843. doi: 10.1016/j.virusres.2019.197843. [Epub ahead of print] Swine acute diarrhea syndrome coronavirus (SADS-CoV) antagonizes interferon-尾 production via blocking IPS-1 and RIG-I. Zhou Z(1), Sun Y(1), Yan X(1), Tang X(1), Li Q(1), Tan Y(1), Lan T(2), Ma J(3). Author information: (1)College of Animal Science, South China Agricultural University, Guangzhou, Chin…
C10	10.0386	4215. Protein Cell. 2014 May;5(5):369-81. doi: 10.1007/s13238-014-0026-3. Epub 2014 Mar 14. SARS coronavirus papain-like protease inhibits the type I interferon signaling pathway through interaction with the STING-TRAF3-TBK1 complex. Chen X(1), Yang X, Zheng Y, Yang Y, Xing Y, Chen Z. Author information: (1)Division of Infection and Immunity, Department of Electromagnetic and Laser Biology, Beiji…
C10	9.66608	4267. J Virol. 2014 May;88(9):4866-76. doi: 10.1128/JVI.03649-13. Epub 2014 Feb 12. Middle east respiratory syndrome coronavirus 4a protein is a double-stranded RNA-binding protein that suppresses PACT-induced activation of RIG-I and MDA5 in the innate antiviral response. Siu KL(1), Yeung ML, Kok KH, Yuen KS, Kew C, Lui PY, Chan CP, Tse H, Woo PC, Yuen KY, Jin DY. Author information: (1)Departmen…
C10	9.38433	2577. Emerg Microbes Infect. 2016 Apr 20;5:e39. doi: 10.1038/emi.2016.33. Middle East respiratory syndrome coronavirus M protein suppresses type I interferon expression through the inhibition of TBK1-dependent phosphorylation of IRF3. Lui PY(1), Wong LY(1), Fung CL(1), Siu KL(1), Yeung ML(2), Yuen KS(1), Chan CP(1), Woo PC(2), Yuen KY(2), Jin DY(1). Author information: (1)School of Biomedical Sci…
C10	9.26458	2527. Virology. 2016 Aug;495:10-7. doi: 10.1016/j.virol.2016.04.025. Epub 2016 May 3. Porcine deltacoronavirus (PDCoV) infection suppresses RIG-I-mediated interferon-尾 production. Luo J(1), Fang L(1), Dong N(1), Fang P(1), Ding Z(1), Wang D(1), Chen H(1), Xiao S(2). Author information: (1)State Key Laboratory of Agricultural Microbiology, College of Veterinary Medicine, Huazhong Agricultural Univ…
C10	9.06681	4066. J Virol. 2014 Aug;88(16):8936-45. doi: 10.1128/JVI.00700-14. Epub 2014 May 28. Porcine epidemic diarrhea virus nucleocapsid protein antagonizes beta interferon production by sequestering the interaction between IRF3 and TBK1. Ding Z(1), Fang L(2), Jing H(1), Zeng S(1), Wang D(1), Liu L(1), Zhang H(1), Luo R(1), Chen H(1), Xiao S(2). Author information: (1)State Key Laboratory of Agricultura…
C10	8.83884	580. Viruses. 2019 Feb 13;11(2). pii: E152. doi: 10.3390/v11020152. Interferon Regulatory Factor 3-Mediated Signaling Limits Middle-East Respiratory Syndrome (MERS) Coronavirus Propagation in Cells from an Insectivorous Bat. Banerjee A(1), Falzarano D(2)(3), Rapin N(4), Lew J(5), Misra V(6). Author information: (1)Department of Veterinary Microbiology, Western College of Veterinary Medicine, Univ…
C10	8.67694	1100. J Virol. 2018 Jul 17;92(15). pii: e00712-18. doi: 10.1128/JVI.00712-18. Print 2018 Aug 1. Porcine Deltacoronavirus Accessory Protein NS6 Antagonizes Interferon Beta Production by Interfering with the Binding of RIG-I/MDA5 to Double-Stranded RNA. Fang P(1)(2), Fang L(1)(2), Ren J(1)(2), Hong Y(1)(2), Liu X(1)(2), Zhao Y(1)(2), Wang D(1)(2), Peng G(1)(2), Xiao S(3)(2). Author information: (1)…
C10	8.61063	725. Vet Microbiol. 2018 Dec;227:61-68. doi: 10.1016/j.vetmic.2018.10.025. Epub 2018 Oct 26. p53 mediated IFN-尾 signaling to affect viral replication upon TGEV infection. Ding L(1), Li J(1), Li W(1), Fang Z(2), Li N(1), Guo Q(1), Qu H(1), Feng D(1), Li J(1), Hong M(3). Author information: (1)Ministry of Education Key Laboratory for Ecology of Tropical Islands, College of Life Sciences, Hainan Nor…
C10	8.29785	1972. J Virol. 2017 Mar 29;91(8). pii: e02143-16. doi: 10.1128/JVI.02143-16. Print 2017 Apr 15. The Severe Acute Respiratory Syndrome Coronavirus Nucleocapsid Inhibits Type I Interferon Production by Interfering with TRIM25-Mediated RIG-I Ubiquitination. Hu Y(1), Li W(1), Gao T(1), Cui Y(1), Jin Y(1), Li P(1), Ma Q(1), Liu X(2), Cao C(2). Author information: (1)State Key Laboratory of Pathogen Bi…
C11	14.8538	1613. Antiviral Res. 2017 Sep;145:96-102. doi: 10.1016/j.antiviral.2017.07.022. Epub 2017 Aug 3. The cholesterol transport inhibitor U18666A inhibits type I feline coronavirus infection. Takano T(1), Endoh M(1), Fukatsu H(1), Sakurada H(1), Doki T(1), Hohdatsu T(2). Author information: (1)Laboratory of Veterinary Infectious Disease, School of Veterinary Medicine, Kitasato University, Towada, Japa…
C11	13.8417	284. J Feline Med Surg. 2019 Aug 2:1098612X19865637. doi: 10.1177/1098612X19865637. [Epub ahead of print] Evaluation of polymorphisms in inflammatory mediator and cellular adhesion genes as risk factors for feline infectious peritonitis. Kedward-Dixon H(1), Barker EN(2), Tasker S(3), Kipar A(4), Helps CR(2). Author information: (1)1 The Roundhouse Veterinary Hospital, Glasgow, UK. (2)2 Langford V…
C11	13.7539	5225. Viruses. 2012 Feb;4(2):236-57. doi: 10.3390/v4020236. Epub 2012 Feb 7. Emerging viruses in the Felidae: shifting paradigms. O'Brien SJ(1), Troyer JL, Brown MA, Johnson WE, Antunes A, Roelke ME, Pecon-Slattery J. Author information: (1)Laboratory of Genomic Diversity, National Cancer Institute-Frederick, Frederick, MD 21702, USA. lgdchief@gmail.com The domestic cat is afflicted with multiple…
C11	12.6022	3641. Vet Res. 2014 Dec 16;45:123. doi: 10.1186/s13567-014-0123-6. Polymorphisms in the feline TNFA and CD209 genes are associated with the outcome of feline coronavirus infection. Wang YT, Hsieh LE, Dai YR, Chueh LL(1). Author information: (1)Graduate institute of Veterinary Medicine, School of Veterinary Medicine, National Taiwan University, Taipei 10617, Taiwan. linglingchueh@ntu.edu.tw. Felin…
C11	11.684	10451. J Vet Intern Med. 2001 Sep-Oct;15(5):438-44. A review of coronavirus infection in the central nervous system of cats and mice. Foley JE(1), Leutenegger C. Author information: (1)School of Veterinary Medicine, Department of Medicine and Epidemiology, University of California, Davis 95616, USA. jefoley@ucdavis.edu Feline infectious peritonitis (FIP) is a common cause of death in cats. Manage…
C11	11.6691	3554. J Comp Pathol. 2015 Feb-Apr;152(2-3):265-8. doi: 10.1016/j.jcpa.2014.12.006. Epub 2015 Feb 9. Positive immunolabelling for feline infectious peritonitis in an African lion (Panthera leo) with bilateral panuveitis. Mwase M(1), Shimada K(2), Mumba C(1), Yabe J(1), Squarre D(3), Madarame H(4). Author information: (1)Department of Paraclinical Studies, School of Veterinary Medicine, University …
C11	11.5847	1838. BMC Vet Res. 2017 Apr 7;13(1):92. doi: 10.1186/s12917-017-1019-2. Expression profiles of immune mediators in feline Coronavirus-infected cells and clinical samples of feline Coronavirus-positive cats. Safi N(1)(2), Haghani A(1)(2), Ng SW(1), Selvarajah GT(3), Mustaffa-Kamal F(4), Omar AR(1)(3). Author information: (1)Institute of Bioscience, Universiti Putra Malaysia, Serdang, Selangor, Mal…
C11	11.2618	10460. J Comp Pathol. 2001 Aug-Oct;125(2-3):182-91. A comparison of lymphatic tissues from cats with spontaneous feline infectious peritonitis (FIP), cats with FIP virus infection but no FIP, and cats with no infection. Kipar A(1), K枚hler K, Leukert W, Reinacher M. Author information: (1)Institut f眉r Veterin盲r-Pathologie, Justus-Liebig-Universit盲t Giessen, Frankfurter Strasse 96, 35392 Giessen, G…
C11	10.3525	Conflict of interest statement: Competing interests: The authors declare that they have no competing interests.No competing interests were disclosed.No competing interests were disclosed.No competing interests were disclosed. 1488. Sci Rep. 2017 Oct 12;7(1):13043. doi: 10.1038/s41598-017-13316-0. Nanoparticulate vacuolar ATPase blocker exhibits potent host-targeted antiviral activity against feli…
C11	10.1875	3680. Vet Microbiol. 2014 Dec 5;174(3-4):438-447. doi: 10.1016/j.vetmic.2014.10.030. Epub 2014 Nov 4. Identification and characterisation of small molecule inhibitors of feline coronavirus replication. McDonagh P(1), Sheehy PA(2), Norris JM(3). Author information: (1)Faculty of Veterinary Science, Building B14, The University of Sydney, Sydney, NSW 2006, Australia. Electronic address: phillip.mcd…
C12	6.36015	4926. mBio. 2012 Dec 11;3(6). pii: e00515-12. doi: 10.1128/mBio.00515-12. Human coronavirus EMC does not require the SARS-coronavirus receptor and maintains broad replicative capability in mammalian cell lines. M眉ller MA(1), Raj VS, Muth D, Meyer B, Kallies S, Smits SL, Wollny R, Bestebroer TM, Specht S, Suliman T, Zimmermann K, Binger T, Eckerle I, Tschapka M, Zaki AM, Osterhaus AD, Fouchier RA,…
C12	5.14304	8932. Virology. 2004 Dec 5;330(1):8-15. Replication of SARS coronavirus administered into the respiratory tract of African Green, rhesus and cynomolgus monkeys. McAuliffe J(1), Vogel L, Roberts A, Fahle G, Fischer S, Shieh WJ, Butler E, Zaki S, St Claire M, Murphy B, Subbarao K. Author information: (1)Laboratory of Infectious Diseases, NIAID, Bethesda, MD 20892, USA. SARS coronavirus (SARS-CoV) a…
C12	5.13337	5013. N Engl J Med. 2012 Nov 8;367(19):1814-20. doi: 10.1056/NEJMoa1211721. Epub 2012 Oct 17. Isolation of a novel coronavirus from a man with pneumonia in Saudi Arabia. Zaki AM(1), van Boheemen S, Bestebroer TM, Osterhaus AD, Fouchier RA. Author information: (1)Dr Soliman Fakeeh Hospital, Jeddah, Saudi Arabia. Erratum in N Engl J Med. 2013 Jul 25;369(4):394. Comment in N Engl J Med. 2012 Nov 8;3…
C12	4.98356	4820. Nature. 2013 Mar 14;495(7440):251-4. doi: 10.1038/nature12005. Dipeptidyl peptidase 4 is a functional receptor for the emerging human coronavirus-EMC. Raj VS(1), Mou H, Smits SL, Dekkers DH, M眉ller MA, Dijkman R, Muth D, Demmers JA, Zaki A, Fouchier RA, Thiel V, Drosten C, Rottier PJ, Osterhaus AD, Bosch BJ, Haagmans BL. Author information: (1)Department of Viroscience, Erasmus Medical Cent…
C12	4.8582	4968. mBio. 2012 Nov 20;3(6). pii: e00473-12. doi: 10.1128/mBio.00473-12. Genomic characterization of a newly discovered coronavirus associated with acute respiratory distress syndrome in humans. van Boheemen S(1), de Graaf M, Lauber C, Bestebroer TM, Raj VS, Zaki AM, Osterhaus AD, Haagmans BL, Gorbalenya AE, Snijder EJ, Fouchier RA. Author information: (1)Viroscience Lab, Erasmus MC, Rotterdam, …
C12	4.47026	10121. Science. 2003 May 30;300(5624):1394-9. Epub 2003 May 1. Characterization of a novel coronavirus associated with severe acute respiratory syndrome. Rota PA(1), Oberste MS, Monroe SS, Nix WA, Campagnoli R, Icenogle JP, Pe帽aranda S, Bankamp B, Maher K, Chen MH, Tong S, Tamin A, Lowe L, Frace M, DeRisi JL, Chen Q, Wang D, Erdman DD, Peret TC, Burns C, Ksiazek TG, Rollin PE, Sanchez A, Liffick …
C12	4.03834	3149. Sci Transl Med. 2015 Aug 19;7(301):301ra132. doi: 10.1126/scitranslmed.aac7462. A synthetic consensus anti-spike protein DNA vaccine induces protective immunity against Middle East respiratory syndrome coronavirus in nonhuman primates. Muthumani K(1), Falzarano D(2), Reuschel EL(1), Tingey C(1), Flingai S(1), Villarreal DO(1), Wise M(1), Patel A(1), Izmirly A(1), Aljuaid A(1), Seliga AM(1),…
C12	3.91458	5877. Arch Virol. 2010 Oct;155(10):1563-9. doi: 10.1007/s00705-010-0729-6. Epub 2010 Jun 22. Angiotensin-converting enzyme 2 (ACE2) proteins of different bat species confer variable susceptibility to SARS-CoV entry. Hou Y(1), Peng C, Yu M, Li Y, Han Z, Li F, Wang LF, Shi Z. Author information: (1)State Key Laboratory of Virology, Wuhan Institute of Virology, Chinese Academy of Sciences (CAS), Wuh…
C12	3.87434	7391. Vector Borne Zoonotic Dis. 2006 Winter;6(4):315-24. Public health awareness of emerging zoonotic viruses of bats: a European perspective. van der Poel WH(1), Lina PH, Kramps JA. Author information: (1)Animal Sciences Group, Wageningen University Research, Lelystad, The Netherlands. wim.vanderpoel@wur.nl Bats classified in the order Chiroptera are the most abundant and widely distributed non…
C12	3.85411	10098. Nature. 2003 May 15;423(6937):240. Aetiology: Koch's postulates fulfilled for SARS virus. Fouchier RA(1), Kuiken T, Schutten M, van Amerongen G, van Doornum GJ, van den Hoogen BG, Peiris M, Lim W, St枚hr K, Osterhaus AD. Author information: (1)Department of Virology, Erasmus Medical Centre, 3015 GE Rotterdam, The Netherlands. DOI: 10.1038/423240a PMID: 12748632 [Indexed for MEDLINE]
C13	11.0868	14190. Jpn J Exp Med. 1976 Feb;46(1):19-30. Response of nude mice to a mouse hepatitis virus isolated from a wasting nude mouse. Tamura T, Ueda K, Hirano N, Fujiwara K. Chronic active hepatitis was produced in nude mice after inoculation with a mouse hepatitis virus from a natural nude case which was incapable of causing fatal infection in haired heterozygous mice without cortisone. Survival time…
C13	9.12866	14043. Jpn J Exp Med. 1978 Feb;48(1):71-5. Utility of mouse cell line DBT for propagation and assay of mouse hepatitis virus. Hirano N, Murakami T, Fujiwara K, Matsumoto M. PMID: 209230 [Indexed for MEDLINE]
C13	9.00151	14293. Jpn J Exp Med. 1974 Jun;44(3):271-5. Detection of alpha-fetoprotein in mice infected with mouse hepatitis virus. Kiuchi Y, Tamura T, Fujiwara K. PMID: 4373603 [Indexed for MEDLINE]
C13	8.91293	14420. Jpn J Microbiol. 1967 Jun;11(2):103-17. Complement fixation reaction and agar gel double diffusion test in Tyzzer's disease of mice. Fujiwara K. DOI: 10.1111/j.1348-0421.1967.tb00326.x PMID: 4295417 [Indexed for MEDLINE]
C13	8.48486	13782. Microbiol Immunol. 1981;25(12):1363-8. Effect of mouse hepatitis virus infection on "natural killer cell" activity in nude mice. Tamura T, Sakaguchi A, Ishida T, Fujiwara K. DOI: 10.1111/j.1348-0421.1981.tb00145.x PMID: 6278272 [Indexed for MEDLINE]
C13	8.38563	14227. Jpn J Exp Med. 1975 Oct;45(5):429-32. Isolation of low-virulent mouse hepatitis virus from nude mice with wasting syndrome and hepatitis. Hirano N, Tamura T, Taguchi F, Ueda K, Fujiwara K. Mouse hepatitis viruses were isolated on DBT cell culture from affected livers in most nude mice having wasting syndrome and chronic hepatitis. These nude isolates were pathogenic for cortisone-treated I…
C13	7.96047	13948. Jpn J Exp Med. 1979 Feb;49(1):33-41. Pathology of diarrhea due to mouse hepatitis virus in the infant mouse. Ishida T, Fujiwara K. Two-day-old mice were inoculated orally with a mouse hepatitis virus which had been isolated from a suckling mouse with fatal diarrhea, and a systemic infection was shown to be established, though enterotropism of the isolate was evident. Significant viral grow…
C13	7.42765	13959. Microbiol Immunol. 1979;23(10):965-74. The role of macrophages in the early resistance to mouse hepatitus virus infection in nude mice. Tamura T, Kai C, Sakaguchi A, Ishida T, Fujiwara K. Nude mice which had received intraperitoneal injection of silica simultaneously with infection of mouse hepatitis virus, NuU strain, died of severe necrotic hepatitis within 2 weeks postinfection, whereas…
C13	7.06137	13569. Jpn J Exp Med. 1982 Oct;52(5):231-5. Maternally derived immune resistance to fatal diarrhea in infant mice due to mouse hepatitis virus. Ishida T, Fujiwara K. Adult female ICR mice were able to produce high titered neutralizing antibodies to mouse hepatitis virus (MHV) by repeated intraperitoneal injections of formalin-inactivated virus. Offspring sucklings born to the immunized dams resis…
C13	6.84712	14237. Jpn J Exp Med. 1975 Aug;45(4):285-92. Pathogenicity of mouse hepatitis virus for mice depending upon host age and route of infection. Hirano N, Takenaka S, Fujiwara K. Day-old to 4-week-old mice from a breeder colony which had been seromonitored to be free from mouse hepatitis virus infection, were tested for susceptibility to the virus by different routes of inoculation. After intraperito…
C14	7.51272	10886. Adv Exp Med Biol. 1998;440:735-41. Selection in persistently infected murine cells of an MHV-A59 variant with extended host range. Schickli JH(1), Wentworth DE, Zelus BD, Holmes KV, Sawicki SG. Author information: (1)Department of Microbiology, University of Colorado Health Sciences Center, Denver 80262, USA. Murine coronavirus MHV-A59 normally infects only murine cells in vitro and causes…
C14	6.57249	6478. Methods Mol Biol. 2008;454:v-vi. SARS- and other coronaviruses. Cavanagh D(1). Author information: (1)Institute for Animal Health, Compton Laboratory, Newbury, Berkshire, UK. dave.cavanagh@bbsrc.ac.uk DOI: 10.1007/978-1-59745-181-9 PMID: 19068525 [Indexed for MEDLINE]
C14	5.9514	11959. Adv Exp Med Biol. 1993;342:267-72. Expression of MHV-A59 receptor glycoproteins in susceptible and resistant strains of mice. Dveksler GS(1), Basile AA, Cardellichio CB, Beauchemin N, Dieffenbach CW, Holmes KV. Author information: (1)Department of Pathology, Uniformed Services University of the Health Sciences, Bethesda, MD 20814-4799. DOI: 10.1007/978-1-4615-2996-5_41 PMID: 8209741 [Index…
C14	5.95018	7557. Adv Exp Med Biol. 2006;581:319-22. Dissection of the fusion machine of SARS-coronavirus. Howard MW(1), Tripet B, Jobling MG, Holmes RK, Holmes KV, Hodges RS. Author information: (1)University of Colorado Health Sciences Center, Aurora 80045, USA. DOI: 10.1007/978-0-387-33012-9_56 PMID: 17037552 [Indexed for MEDLINE]
C14	5.79259	13760. Adv Exp Med Biol. 1981;142:387-98. Macrophages and resistance to JHM virus CNS infection. Stohlman SA, Frelinger JA. Thioglycollate elicited peritoneal exudate cells from resistant SJL mice, younger susceptible SJL mice, and susceptible ASW, BALB/c, and C57/BL6 mice all exhibit extrinsic antiviral activity. The active cell was characterized as a Thy 1.2 negative, Ia negative, radiation res…
C14	5.61687	12515. Adv Exp Med Biol. 1990;276:555-6. Background paper. Advances in the study of MHV infection of mice. Kyuwa S(1), Stohlman S. Author information: (1)Department of Neurology, University of Southern California School of Medicine, Los Angeles 90033. DOI: 10.1007/978-1-4684-5823-7_76 PMID: 1966448 [Indexed for MEDLINE]
C14	5.51766	10961. Adv Exp Med Biol. 1998;440:25-31. Interactions of enterotropic mouse hepatitis viruses with Bgp2 receptor proteins. Compton SR(1). Author information: (1)Section of Comparative Medicine, Yale University School of Medicine, New Haven, Connecticut 06520-8016, USA. Enterotropic mouse hepatitis virus (MHV) infections are limited to the intestinal mucosa, rarely disseminate to other tissues and…
C14	5.2837	10960. Adv Exp Med Biol. 1998;440:33-41. Virus-receptor interactions and interspecies transfer of a mouse hepatitis virus. Hensley LE(1), Holmes KV, Beauchemin N, Baric RS. Author information: (1)Department of Epidemiology, University of North Carolina at Chapel Hill 27599, USA. Molecular mechanisms regulating virus xenotropism and cross-species transmission are poorly understood. Host range muta…
C14	5.03942	11557. Adv Exp Med Biol. 1995;380:337-43. Multiple receptor-dependent steps determine the species specificity of HCV-229E infection. Levis R(1), Cardellichio CB, Scanga CA, Compton SR, Holmes KV. Author information: (1)Department of Pathology, Uniformed Services University of the Health Sciences, Bethesda, Maryland 20814, USA. Human coronavirus (HCV)-229E causes disease only in humans and grows i…
C14	4.87966	13759. Adv Exp Med Biol. 1981;142:399-408. Vomiting and wasting disease, a coronavirus infection of pigs. Andries K, Pensaert M. DOI: 10.1007/978-1-4757-0456-3_33 PMID: 6278894 [Indexed for MEDLINE]
C15	7.34079	13274. Vet Med Nauki. 1985;22(8):13-9. [Creation of an avirulent immunogenic mutant of the transmissible gastroenteritis virus and its use as a vaccine]. [Article in Bulgarian] Tatarov G. The serial cultivation of a virulent strain of the virus of transmissive gastroenteritis in the presence of the antimetabolite 5-bromurazil has led after a definite number of passages to the production of a viru…
C15	6.7493	14271. Vet Med Nauki. 1975;12(4):3-9. [Some properties of strains of the transmissible gastroenteritis virus of swine (TGE) isolated in Bulgaria]. [Article in Bulgarian] Khristov S, Tamarov G, Karadzhov I, Ignatov G. Strains of the swine transmissive gastroenteritis (TGE) virus were isolated for the first time in Bulgaria in 1972. The dynamics was followed up of some strains' propagation in prima…
C15	5.53118	13957. Arch Virol. 1979;61(1-2):69-85. Clones of cells from a human embryo lung: their growth and susceptibility to respiratory viruses. Tyrrell DA, Mika-Johnson M, Chapple PJ. Colonies of cells were obtained from human fetal lung tissue and exposed to recently isolated respiratory viruses. There was a considerable variation in the number of rounded cells found in different colonies exposed to rh…
C15	5.37402	13515. Infect Immun. 1983 Feb;39(2):955-9. Replication of mouse hepatitis viruses with high and low virulence in cultured hepatocytes. Taguchi F, Kawamura S, Fujiwara K. Ten strains of mouse hepatitis virus with different levels of virulence and hepatotropism were examined for the ability to replicate in cultured mouse hepatocytes. All of these viruses multiplied well in hepatocytes, attaining a …
C15	5.28666	13670. Infect Immun. 1981 Dec;34(3):1059-61. Correlation between growth potential of mouse hepatitis viruses in macrophages and their virulence for mice. Taguchi F, Yamaguchi R, Makino S, Fujiwara K. Correlation between the virulence of mouse hepatitis virus (MHV) for mice and the growth potential of the virus in peritoneal adherent cells was observed for highly virulent MHV-2 and avirulent MHV-1…
C15	5.21196	1400. J Appl Microbiol. 2018 Feb;124(2):368-378. doi: 10.1111/jam.13652. Oral immunization with a Lactobacillus casei-based anti-porcine epidemic diarrhoea virus (PEDV) vaccine expressing microfold cell-targeting peptide Co1 fused with the COE antigen of PEDV. Wang XN(1), Wang L(1), Zheng DZ(1), Chen S(1), Shi W(1), Qiao XY(1), Jiang YP(1), Tang LJ(1), Xu YG(1), Li YJ(1). Author information: (1)C…
C15	5.11418	14131. Vet Med Nauki. 1977;14(6):3-10. [Test of an attenuated viral strain of TGE as a vaccine]. [Article in Bulgarian] Kristov S, Karadzhov I, Tatarov G, Ignatov G, Khristova V. A live vaccine was produced using a local strain P of the virus of the transmissive gastroenteritis, arrenuated in cell cultures. The vaccinated pregnant sows had high-titer serum and colostrum virus-neutralizing antibod…
C15	5.08105	13438. Ann Rech Vet. 1984;15(3):359-64. [Transmissible gastroenteritis of swine: stability of coronavirus in gastric and intestinal contents]. [Article in French] Aynaud JM, Bottreau E. Low and high passaged cell culture strains of TGE coronavirus were examined for stability in gastric and small intestine juices collected in 3-6 month-old pigs killed at different times after last feeding. Results…
C15	5.06324	5581. J Comp Pathol. 2011 Nov;145(4):319-26. doi: 10.1016/j.jcpa.2011.01.011. Epub 2011 Mar 21. Histopathological and immunohistochemical study of air sac lesions induced by two strains of infectious bronchitis virus. Bezuidenhout A(1), Mondal SP, Buckles EL. Author information: (1)Department of Biomedical Sciences, Cornell University, Ithaca, NY 1485, USA. Infectious bronchitis virus (IBV) is a …
C15	5.04387	13790. Avian Dis. 1981 Jan-Mar;25(1):121-30. Comparison of a tissue-culture virus-neutralization test and the enzyme-linked immunosorbent assay for measurement of antibodies t infectious bronchitis. Garcia Z, Bankowski RA. Two serological tests, the virus-neutralization (VN) test in tissue culture using a tissue-cell-adapted virus and the enzyme-linked immunosorbent assay (ELISA), were compared t…
C16	10.4653	5577. Adv Exp Med Biol. 2011;696:223-9. doi: 10.1007/978-1-4419-7046-6_22. Improved prediction of MHC class I binders/non-binders peptides through artificial neural network using variable learning rate: SARS corona virus, a case study. Soam SS(1), Bhasker B, Mishra BN. Author information: (1)Department of Biotechnology, Institute of Engeneering & Technology, UP Technical University, Lucknow, Indi…
C16	10.2361	688. Viruses. 2018 Dec 16;10(12). pii: E718. doi: 10.3390/v10120718. CD8+ T Cells Responding to the Middle East Respiratory Syndrome Coronavirus Nucleocapsid Protein Delivered by Vaccinia Virus MVA in Mice. Veit S(1), Jany S(2), Fux R(3), Sutter G(4)(5), Volz A(6)(7). Author information: (1)Institute for Infectious Diseases and Zoonoses, LMU Munich, 80539 Munich, Germany. svenja.veit@micro.vetmed…
C16	9.7623	2727. Virus Res. 2016 Apr 2;215:76-83. doi: 10.1016/j.virusres.2016.02.003. Epub 2016 Feb 11. Interactive mechanism between avian infectious bronchitis S1 protein T cell peptide and avian MHC I molecule. Zhu FZ(1), Lu M(2), Huang QH(3), Huang YY(3), Yang SH(3), Cui YS(4), Liu C(3), Tan L(4), Kong Z(4), Xu CT(5). Author information: (1)Institute of Animal Science and Veterinary Medicine, Shandong …
C16	9.73111	11422. Diabetes. 1995 Sep;44(9):1114-20. Elimination of self-peptide major histocompatibility complex class I reactivity in NOD and beta 2-microglobulin-negative mice. Huang R(1), Guo J, Li X, Faustman DL. Author information: (1)Immunobiology Laboratory, Massachusetts General Hospital-East, Charlestown 02129, USA. Nonobese diabetic (NOD) mice and beta 2-microglobulin-gene-ablated mice (beta 2M -/…
C16	9.5289	7225. J Comput Chem. 2007 Sep;28(12):2043-50. Peptide reagent design based on physical and chemical properties of amino acid residues. Du QS(1), Huang RB, Wei YT, Wang CH, Chou KC. Author information: (1)Guangxi Key Laboratory of Subtropical Bioresource Conservation and Utilization, Guangxi University, Nanning, Guangxi, 530004, China. duqishi@yahoo.com It has tremendous values for both drug disco…
C16	9.05193	4120. J Immunol. 2014 Jun 1;192(11):5245-56. doi: 10.4049/jimmunol.1400111. Epub 2014 May 2. Structural and functional correlates of enhanced antiviral immunity generated by heteroclitic CD8 T cell epitopes. Trujillo JA(1), Gras S(2), Twist KA(2), Croft NP(2), Channappanavar R(3), Rossjohn J(4), Purcell AW(2), Perlman S(5). Author information: (1)Interdisciplinary Program in Immunology, Universit…
C16	8.95875	4742. Comput Biol Chem. 2013 Aug;45:30-5. doi: 10.1016/j.compbiolchem.2013.03.003. Epub 2013 Apr 18. A combination of epitope prediction and molecular docking allows for good identification of MHC class I restricted T-cell epitopes. Zhang XW(1). Author information: (1)College of Light Industry and Food Sciences, South China University of Technology, Guangzhou, China. snow_dance@sina.com In silico…
C16	8.5342	5687. Virology. 2011 Feb 20;410(2):299-306. doi: 10.1016/j.virol.2010.11.014. Epub 2010 Dec 21. Phage displayed peptides recognizing porcine aminopeptidase N inhibit transmissible gastroenteritis coronavirus infection in vitro. Ren X(1), Liu B, Yin J, Zhang H, Li G. Author information: (1)College of Veterinary Medicine, Northeast Agricultural University, Harbin 150030, China. Porcine aminopeptida…
C16	8.29248	9495. Blood. 2004 Jul 1;104(1):200-6. Epub 2004 Mar 11. Identification of an HLA-A*0201-restricted CD8+ T-cell epitope SSp-1 of SARS-CoV spike protein. Wang B(1), Chen H, Jiang X, Zhang M, Wan T, Li N, Zhou X, Wu Y, Yang F, Yu Y, Wang X, Yang R, Cao X. Author information: (1)Institute of Immunology, Second Military Medical University, Shanghai, People's Republic of China. A novel coronavirus, sev…
C16	8.287	9158. Di Yi Jun Yi Da Xue Xue Bao. 2004 Jul;24(7):789-90, 797. [Immunological reaction between the peptides from S1 domain of SARS coronavirus S-protein and the serum from SARS patients]. [Article in Chinese] Zhang JJ(1), Wu SY, Xu W, Hou JL, Wang ZH, Jiang SB, Wu SG. Author information: (1)Institute of Pharmaceutics Science, Nanfang Hospital, First Military Medical University, Guangzhou 510515, …
C17	7.1938	1093. Comp Med. 2018 Jun 1;68(3):208-211. doi: 10.30802/AALAS-CM-17-000109. Epub 2018 May 18. Pancreatitis and Systemic Coronavirus Infection in a Ferret (Mustela putorius furo). Wills SE(1), Beaufr猫re HH(2), Brisson BA(3), Fraser RS(4), Smith DA(4). Author information: (1)Exotic Animal Care Centre, Pasadena, California, USA; Ontario Veterinary College, University of Guelph, Ontario, Canada. (2)D…
C17	7.03685	5510. J Comp Pathol. 2012 Jan;146(1):4-10. doi: 10.1016/j.jcpa.2011.03.014. Epub 2011 May 24. Pyogranulomatous pleuropneumonia and mediastinitis in ferrets (Mustela putorius furo) associated with Pseudomonas luteola Infection. Mart铆nez J(1), Martorell J, Abarca ML, Olvera A, Ramis A, Woods L, Cheville N, Juan-Sall茅s C, Moya A, Riera A, Soto S. Author information: (1)Departament de Sanitat i Anato…
C17	5.74947	13279. Arch Virol. 1985;85(1-2):71-83. Studies on the relationship between coronaviruses from the intestinal and respiratory tracts of calves. Reynolds DJ, Debney TG, Hall GA, Thomas LH, Parsons KR. An immunofluorescence test on smears of nasal epithelial cells was used to detect coronavirus infection in the respiratory tract of calves. Thirteen gnotobiotic calves were infected with coronavirus i…
C17	4.95458	673. Vet Microbiol. 2019 Jan;228:20-25. doi: 10.1016/j.vetmic.2018.09.025. Epub 2018 Oct 11. Limited shedding of an S-InDel strain of porcine epidemic diarrhea virus (PEDV) in semen and questions regarding the infectivity of the detected virus. Gallien S(1), Moro A(2), Lediguerher G(2), Catinot V(3), Paboeuf F(2), Bigault L(2), Gauger PC(4), Pozzi N(3), Berri M(5), Authi茅 E(3), Rose N(2), Graslan…
C17	4.76242	8567. Virology. 2005 May 10;335(2):185-97. Cells of human aminopeptidase N (CD13) transgenic mice are infected by human coronavirus-229E in vitro, but not in vivo. Wentworth DE(1), Tresnan DB, Turner BC, Lerman IR, Bullis B, Hemmila EM, Levis R, Shapiro LH, Holmes KV. Author information: (1)Department of Microbiology, University of Colorado Health Sciences Center, Aurora, CO 80045, USA. Aminopept…
C17	4.71646	10983. J Comp Pathol. 1998 Jul;119(1):1-14. Fatal enteritis associated with coronavirus infection in cats. Kipar A(1), Kremendahl J, Addie DD, Leukert W, Grant CK, Reinacher M. Author information: (1)Institut f眉r Veterin盲r-Pathologie, Universit盲t Leipzig, Germany. This report describes five cases of naturally occurring feline coronavirus enteritis. The affected animals, aged 2 months to 7 years, …
C17	4.54493	3312. Vet Microbiol. 2015 Sep 30;179(3-4):131-41. doi: 10.1016/j.vetmic.2015.05.016. Epub 2015 May 27. Effects of porcine epidemic diarrhea virus on porcine monocyte-derived dendritic cells and intestinal dendritic cells. Gao Q(1), Zhao S(1), Qin T(1), Yin Y(1), Yang Q(2). Author information: (1)Key Lab of Animal Physiology and Biochemistry, Ministry of Agriculture, Nanjing Agricultural Universit…
C17	4.46947	12142. J Comp Pathol. 1992 Jan;106(1):61-72. Pathogenicity and antigen detection of the Nouzilly strain of transmissible gastroenteritis coronavirus, in 1-week-old piglets. Cubero MJ(1), Bernard S, Leon L, Berthon P, Contreras A. Author information: (1)Facultad de Veterinaria, Departamento de Patolog铆a Animal, Murcia, Espa帽a. We compared the pathogenicity and the sites of multiplication of the at…
C17	4.30604	2523. Transbound Emerg Dis. 2017 Oct;64(5):1380-1386. doi: 10.1111/tbed.12509. Epub 2016 May 10. Experimental Infection of Young Pigs with an Early European Strain of Porcine Epidemic Diarrhoea Virus and a Recent US Strain. Lohse L(1), Krog JS(1), Strandbygaard B(1), Rasmussen TB(1), Kjaer J(1), Belsham GJ(1), B酶tner A(1). Author information: (1)National Veterinary Institute, Technical University…
C17	4.12082	6924. J Comp Pathol. 2008 Jan;138(1):54-8. Epub 2007 Dec 11. Identification of group 1 coronavirus antigen in multisystemic granulomatous lesions in ferrets (Mustela putorius furo). Mart铆nez J(1), Reinacher M, Perpi帽谩n D, Ramis A. Author information: (1)Departament de Sanitat i Anatomia Animals, Facultat de Veterin脿ria, Universitat Aut貌noma de Barcelona, Barcelona, Spain. jorge.martinez.martinez@…
C18	11.2348	7861. Antiviral Res. 2006 Oct;72(1):20-33. Epub 2006 Apr 6. Inhibition of feline (FIPV) and human (SARS) coronavirus by semisynthetic derivatives of glycopeptide antibiotics. Balzarini J(1), Keyaerts E, Vijgen L, Egberink H, De Clercq E, Van Ranst M, Printsevskaya SS, Olsufyeva EN, Solovieva SE, Preobrazhenskaya MN. Author information: (1)Rega Institute for Medical Research, K.U. Leuven, Minderbr…
C18	10.6362	9182. Int J Infect Dis. 2004 Jul;8(4):217-22. Identification of six new polymorphisms in the human coronavirus 229E receptor gene (aminopeptidase N/CD13). Vijgen L(1), Keyaerts E, Zlateva K, Van Ranst M. Author information: (1)Laboratory of Clinical and Epidemiological Virology, Department of Microbiology and Immunology, Rega Institute for Medical Research, University of Leuven, Minderbroedersstr…
C18	9.59565	8731. BMC Infect Dis. 2005 Feb 1;5:6. A novel pancoronavirus RT-PCR assay: frequent detection of human coronavirus NL63 in children hospitalized with respiratory tract infections in Belgium. Mo毛s E(1), Vijgen L, Keyaerts E, Zlateva K, Li S, Maes P, Pyrc K, Berkhout B, van der Hoek L, Van Ranst M. Author information: (1)Laboratory of Clinical & Epidemiological Virology, Department of Microbiology …
C18	9.56838	9060. Biochem Biophys Res Commun. 2004 Oct 8;323(1):264-8. In vitro inhibition of severe acute respiratory syndrome coronavirus by chloroquine. Keyaerts E(1), Vijgen L, Maes P, Neyts J, Van Ranst M. Author information: (1)Rega Institute for Medical Research, University of Leuven, 3000 Leuven, Belgium. We report on chloroquine, a 4-amino-quinoline, as an effective inhibitor of the replication of t…
C18	9.35045	6484. Methods Mol Biol. 2008;454:3-12. doi: 10.1007/978-1-59745-181-9_1. A pancoronavirus RT-PCR assay for detection of all known coronaviruses. Vijgen L(1), Mo毛s E, Keyaerts E, Li S, Van Ranst M. Author information: (1)Department of Microbiology and Immunology, Rega Institute for Medical Research, University of Leuven, Belgium. The recent discoveries of novel human coronaviruses, including the c…
C18	9.1554	9181. Int J Infect Dis. 2004 Jul;8(4):223-6. Inhibition of SARS-coronavirus infection in vitro by S-nitroso-N-acetylpenicillamine, a nitric oxide donor compound. Keyaerts E(1), Vijgen L, Chen L, Maes P, Hedenstierna G, Van Ranst M. Author information: (1)Laboratory of Clinical and Epidemiological Virology, Department of Microbiology & Immunology, Rega Institute for Medical Research, University of…
C18	8.9996	8384. Int J Infect Dis. 2006 Jan;10(1):32-7. Epub 2005 Jul 14. Viral load quantitation of SARS-coronavirus RNA using a one-step real-time RT-PCR. Keyaerts E(1), Vijgen L, Maes P, Duson G, Neyts J, Van Ranst M. Author information: (1)Laboratory of Clinical and Epidemiological Virology, Department of Microbiology and Immunology, Rega Institute for Medical Research, University of Leuven, University …
C18	8.73522	8068. J Antimicrob Chemother. 2006 Mar;57(3):472-81. Epub 2005 Dec 30. Pyridine N-oxide derivatives are inhibitory to the human SARS and feline infectious peritonitis coronavirus in cell culture. Balzarini J(1), Keyaerts E, Vijgen L, Vandermeer F, Stevens M, De Clercq E, Egberink H, Van Ranst M. Author information: (1)Rega Institute for Medical Research, K.U. Leuven, Leuven, Belgium. jan.balzarin…
C18	8.39504	6281. Antimicrob Agents Chemother. 2009 Aug;53(8):3416-21. doi: 10.1128/AAC.01509-08. Epub 2009 Jun 8. Antiviral activity of chloroquine against human coronavirus OC43 infection in newborn mice. Keyaerts E(1), Li S, Vijgen L, Rysman E, Verbeeck J, Van Ranst M, Maes P. Author information: (1)Laboratory of Clinical Virology, Department of Microbiology and Immunology, Rega Institute for Medical Rese…
C18	8.32488	8660. Biochem Biophys Res Commun. 2005 Apr 15;329(3):1147-51. Growth kinetics of SARS-coronavirus in Vero E6 cells. Keyaerts E(1), Vijgen L, Maes P, Neyts J, Van Ranst M. Author information: (1)Laboratory of Clinical and Epidemiological Virology, Department of Microbiology and Immunology, Rega Institute for Medical Research, University of Leuven, Belgium. Vero E6 cells are commonly used for in vi…
C19	7.3035	8173. J Virol. 2005 Nov;79(22):14451-6. Murine coronavirus with an extended host range uses heparan sulfate as an entry receptor. de Haan CA(1), Li Z, te Lintelo E, Bosch BJ, Haijema BJ, Rottier PJ. Author information: (1)Virology Division, Department of Infectious Diseases and Immunology, Yalelaan 1, 3584CL Utrecht, The Netherlands. x.haan@vet.uu.nl Only a relatively few mutations in its spike p…
C19	5.98356	2041. Emerg Microbes Infect. 2016 Dec 21;5(12):e126. doi: 10.1038/emi.2016.125. A camel-derived MERS-CoV with a variant spike protein cleavage site and distinct fusion activation properties. Millet JK(1), Goldstein ME(1)(2), Labitt RN(1)(3), Hsu HL(4)(5), Daniel S(4), Whittaker GR(1). Author information: (1)Department of Microbiology and Immunology, College of Veterinary Medicine, Cornell Univers…
C19	5.65006	6764. J Virol. 2008 Jun;82(12):6078-83. doi: 10.1128/JVI.00074-08. Epub 2008 Apr 9. Cleavage of group 1 coronavirus spike proteins: how furin cleavage is traded off against heparan sulfate binding upon cell culture adaptation. de Haan CA(1), Haijema BJ, Schellen P, Wichgers Schreur P, te Lintelo E, Vennema H, Rottier PJ. Author information: (1)Virology Division, Department of Infectious Diseases …
C19	5.61451	4623. Biomaterials. 2013 Oct;34(32):7895-904. doi: 10.1016/j.biomaterials.2013.06.034. Epub 2013 Jul 22. Single particle assay of coronavirus membrane fusion with proteinaceous receptor-embedded supported bilayers. Costello DA(1), Millet JK, Hsia CY, Whittaker GR, Daniel S. Author information: (1)School of Chemical and Biomolecular Engineering, Cornell University, Ithaca, NY 14853, USA. Total int…
C19	5.28267	743. Sci Rep. 2018 Nov 9;8(1):16597. doi: 10.1038/s41598-018-34859-w. Functional analysis of potential cleavage sites in the MERS-coronavirus spike protein. Kleine-Weber H(1)(2), Elzayat MT(1), Hoffmann M(3), P枚hlmann S(4)(5). Author information: (1)Infection Biology Unit, German Primate Center - Leibniz Institute for Primate Research, Kellnerweg 4, 37077, G枚ttingen, Germany. (2)Faculty of Biolog…
C19	5.26867	4633. J Infect Dis. 2013 Oct 15;208(8):1350-1. doi: 10.1093/infdis/jit330. Epub 2013 Jul 21. Correlating cell line studies with tissue distribution of DPP4/TMPRSS2 and human biological samples may better define the viral tropism of MERS-CoV. Leow MK(1). Author information: (1)Department of Endocrinology, Tan Tock Seng Hospital, Singapore. Comment in J Infect Dis. 2013 Oct 15;208(8):1351-2. Commen…
C19	5.17336	4957. Autophagy. 2013 Feb 1;9(2):164-74. doi: 10.4161/auto.22743. Epub 2012 Nov 26. An autophagy-independent role for LC3 in equine arteritis virus replication. Monastyrska I(1), Ulasli M, Rottier PJ, Guan JL, Reggiori F, de Haan CA. Author information: (1)Virology Division, Department of Infectious Diseases & Immunology, Utrecht University, Utrecht, The Netherlands. Equine arteritis virus (EAV) …
C19	5.16162	9324. J Virol. 2004 Jun;78(11):6048-54. Cleavage inhibition of the murine coronavirus spike protein by a furin-like enzyme affects cell-cell but not virus-cell fusion. de Haan CA(1), Stadler K, Godeke GJ, Bosch BJ, Rottier PJ. Author information: (1)Virology Division, Department of Infectious Diseases & Immunology, Yalelaan 1, 3584CL Utrecht, The Netherlands. p.rottier@vet.uu.nl Cleavage of the m…
C19	5.09631	212. Virology. 2019 Nov;537:226-236. doi: 10.1016/j.virol.2019.08.030. Epub 2019 Aug 30. Generating and evaluating type I interferon receptor-deficient and feline TMPRSS2-expressing cells for propagating serotype I feline infectious peritonitis virus. Mettelman RC(1), O'Brien A(1), Whittaker GR(2), Baker SC(3). Author information: (1)Department of Microbiology and Immunology, Loyola University Ch…
C19	4.69772	6377. Proc Natl Acad Sci U S A. 2009 Apr 7;106(14):5871-6. doi: 10.1073/pnas.0809524106. Epub 2009 Mar 24. Activation of the SARS coronavirus spike protein via sequential proteolytic cleavage at two distinct sites. Belouzard S(1), Chu VC, Whittaker GR. Author information: (1)Department of Microbiology and Immunology, College of Veterinary Medicine, Cornell University, Ithaca, NY 14853, USA. The c…
C20	5.02627	11727. J Vet Med Sci. 1994 Apr;56(2):211-5. Both antisense and sense RNAs against the nucleocapsid protein gene inhibit the multiplication of mouse hepatitis virus. Mizutani T(1), Maeda A, Hayashi M, Isogai H, Namioka S. Author information: (1)Department of Laboratory Animal Science, Faculty of Veterinary Medicine, Hokkaido University, Sapporo, Japan. DBT cells and several transfected cell lines …
C20	4.92277	5379. BMC Res Notes. 2011 Oct 25;4:446. doi: 10.1186/1756-0500-4-446. A putative diacidic motif in the SARS-CoV ORF6 protein influences its subcellular localization and suppression of expression of co-transfected expression constructs. Gunalan V(1), Mirazimi A, Tan YJ. Author information: (1)Department of Microbiology, Yong Loo Lin School of Medicine, National University Health System, National U…
C20	4.63119	6773. J Biochem. 2008 Jul;144(1):51-62. doi: 10.1093/jb/mvn042. Epub 2008 Apr 4. The nucleocapsid protein of SARS-CoV induces transcription of hfgl2 prothrombinase gene dependent on C/EBP alpha. Han M(1), Yan W, Huang Y, Yao H, Wang Z, Xi D, Li W, Zhou Y, Hou J, Luo X, Ning Q. Author information: (1)Department of Infectious Disease; Tongji Hospital of Tongji Medical College, Huazhong University o…
C20	4.40079	11546. Adv Exp Med Biol. 1995;380:399-404. Inhibition of viral multiplication in acute and chronic stages of infection by ribozymes targeted against the polymerase gene of mouse hepatitis virus. Maeda A(1), Mizutani T, Hayashi M, Ishida K, Watanabe T, Namioka S. Author information: (1)Department of Laboratory Animal Science, Faculty of Veterinary Medicine, Hokkaido University, Sapporo, Japan. Two…
C20	4.39136	5503. PLoS One. 2011;6(5):e19436. doi: 10.1371/journal.pone.0019436. Epub 2011 May 27. SARS-CoV 9b protein diffuses into nucleus, undergoes active Crm1 mediated nucleocytoplasmic export and triggers apoptosis when retained in the nucleus. Sharma K(1), 脜kerstr枚m S, Sharma AK, Chow VT, Teow S, Abrenica B, Booth SA, Booth TF, Mirazimi A, Lal SK. Author information: (1)Virology Group, International C…
C20	4.2925	11668. J Vet Med Sci. 1994 Oct;56(5):939-45. Inhibition of viral multiplication by hammerhead ribozymes targeted against the polymerase gene of mouse hepatitis virus. Maeda A(1), Mizutani T, Hayashi M, Watanabe T, Namioka S. Author information: (1)Department of Laboratory Animal Science, Faculty of Veterinary Medicine, Hokkaido University, Sapporo, Japan. We designed and constructed two hammerhea…
C20	4.19423	7660. Virus Res. 2006 Dec;122(1-2):20-7. Epub 2006 Sep 11. Over-expression of severe acute respiratory syndrome coronavirus 3b protein induces both apoptosis and necrosis in Vero E6 cells. Khan S(1), Fielding BC, Tan TH, Chou CF, Shen S, Lim SG, Hong W, Tan YJ. Author information: (1)Collaborative Anti-Viral Research Group, Institute of Molecular and Cell Biology, 61 Biopolis Drive, Proteos, Sing…
C20	4.16368	8011. Sichuan Da Xue Xue Bao Yi Xue Ban. 2006 Jan;37(1):5-9. Promoter activity of SARS coronavirus 5' UTR sequence in eukaryotic cells. Zhang JJ(1), Huang AL, Shi XL, Zhang XF. Author information: (1)Institute for Viral Hepatitis, Chongqing University of Medical Sciences, China. OBJECTIVES: To investigate 5'UTR sequence in different SARS-CoV isolates, to identify the secondary structure, and to t…
C20	4.12661	8638. Gene Ther. 2005 May;12(9):751-61. siRNA targeting the leader sequence of SARS-CoV inhibits virus replication. Li T(1), Zhang Y, Fu L, Yu C, Li X, Li Y, Zhang X, Rong Z, Wang Y, Ning H, Liang R, Chen W, Babiuk LA, Chang Z. Author information: (1)Department of Biological Sciences and Biotechnology, Institute of Biomedicine, Tsinghua University, Beijing, China. SARS-CoV (the SARS-Associated Co…
C20	3.94267	11979. Adv Exp Med Biol. 1993;342:129-35. Inhibition of mouse hepatitis virus multiplication by antisense oligonucleotide, antisense RNA, sense RNA and ribozyme. Mizutani T(1), Hayashi M, Maeda A, Sasaki N, Yamashita T, Kasai N, Namioka S. Author information: (1)Department of Laboratory Amimal Science, Faculty of Veterinary Medicine, Hokkaido University Sapporo, Japan. Antisense nucleic acids aga…
C21	16.5122	5941. Hong Kong Med J. 2009 Dec;15 Suppl 8:24-8. Correlation of clinical outcomes and radiographic features in SARS patients. Hui DS(1), Wong KT, Antonio GE, Ahuja A, Sung JJ. Author information: (1)Department of Medicine and Therapeutics, The Chinese University of Hong Kong, Shatin, NT, Hong Kong SAR, China. dschui@cuhk.edu.hk PMID: 20393209 [Indexed for MEDLINE]
C21	12.9993	9086. Clin Chem. 2004 Sep;50(9):1683-6. ACE2 gene polymorphisms do not affect outcome of severe acute respiratory syndrome. Chiu RW(1), Tang NL, Hui DS, Chung GT, Chim SS, Chan KC, Sung YM, Chan LY, Tong YK, Lee WS, Chan PK, Lo YM. Author information: (1)The Centre for Emerging Infectious Diseases, The Chinese University of Hong Kong, Shatin. DOI: 10.1373/clinchem.2004.035436 PMID: 15331509 [Inde…
C21	12.8201	9242. Scand J Infect Dis. 2004;36(4):318-20. Misleading chest radiography in a patient with SARS. Chan L(1), Wu AK, Lee NL, Wong KT, Hui DS. Author information: (1)Department of Medicine and Therapeutics, Prince of Wales Hospital, 30-32 Ngan Shing Street, Shatin, NT, Hong Kong, HKSAR. We report a patient who suffered from severe acute respiratory distress syndrome (SARS) presented with an uncommo…
C21	12.2045	9480. Clin Pediatr (Phila). 2004 Mar;43(2):193-6. Ribavirin for SARS in children. Cheng WT(1), Li CK, Leung TF, Li AM, Hon KL, Ng PC, Fok TF. Author information: (1)Department of Pediatrics, 6/F, Clinical Sciences Building, Prince of Wales Hospital, Shatin, Hong Kong. DOI: 10.1177/000992280404300211 PMID: 15024445 [Indexed for MEDLINE]
C21	12.0233	7371. Eur J Clin Microbiol Infect Dis. 2007 Feb;26(2):121-9. Features discriminating SARS from other severe viral respiratory tract infections. Rainer TH(1), Lee N, Ip M, Galvani AP, Antonio GE, Wong KT, Chan DP, Ng AW, Shing KK, Chau SS, Mak P, Chan PK, Ahuja AT, Hui DS, Sung JJ. Author information: (1)Accident and Emergency Medicine Academic Unit, The Chinese University of Hong Kong, Rooms 107/…
C21	11.9515	9390. Ann Intern Med. 2004 Apr 20;140(8):614-9. The spectrum of severe acute respiratory syndrome-associated coronavirus infection. Rainer TH(1), Chan PK, Ip M, Lee N, Hui DS, Smit D, Wu A, Ahuja AT, Tam JS, Sung JJ, Cameron P. Author information: (1)Accident and Emergency Medicine Academic Unit, The Chinese University of Hong Kong, Trauma and Emergency Centre, Prince of Wales Hospital, Shatin, N…
C21	11.2386	1643. PLoS One. 2017 Jul 20;12(7):e0181558. doi: 10.1371/journal.pone.0181558. eCollection 2017. Role of fomites in SARS transmission during the largest hospital outbreak in Hong Kong. Xiao S(1), Li Y(1), Wong TW(2), Hui DSC(3). Author information: (1)Department of Mechanical Engineering, The University of Hong Kong, Hong Kong SAR, China. (2)JC School of Public Health and Primary Care, The Chines…
C21	11.2386	9758. Clin Radiol. 2003 Nov;58(11):825-32. Imaging in severe acute respiratory syndrome (SARS). Antonio GE(1), Wong KT, Chu WC, Hui DS, Cheng FW, Yuen EH, Chung SS, Fok TF, Sung JJ, Ahuja AT. Author information: (1)Department of Diagnostic Radiology, The Chinese University of Hong Kong, Prince of Wales Hospital, Shatin, Hong Kong SAR. gregantonio@cuhk.edu.hk Severe acute respiratory syndrome (SAR…
C21	10.6867	9505. J Hosp Infect. 2004 Mar;56(3):215-22. Infection control for SARS in a tertiary paediatric centre in Hong Kong. Leung TF(1), Ng PC, Cheng FW, Lyon DJ, So KW, Hon EK, Li AM, Li CK, Wong GW, Nelson EA, Hui J, Sung RY, Yam MC, Fok TF. Author information: (1)Department of Paediatrics, The Chinese University of Hong Kong, Prince of Wales Hospital, Shatin, Hong Kong SAR, China. leung2142@cuhk.edu.…
C21	10.5864	7482. Eur J Clin Microbiol Infect Dis. 2006 Dec;25(12):765-72. Role of laboratory variables in differentiating SARS-coronavirus from other causes of community-acquired pneumonia within the first 72 h of hospitalization. Lee N(1), Rainer TH, Ip M, Zee B, Ng MH, Antonio GE, Chan E, Lui G, Cockram CS, Sung JJ, Hui DS. Author information: (1)Department of Medicine and Therapeutics, Chinese University…
C22	6.58363	1702. Proc Natl Acad Sci U S A. 2017 Jul 3;114(27):E5444-E5453. doi: 10.1073/pnas.1704099114. Epub 2017 Jun 19. Virus-induced inflammasome activation is suppressed by prostaglandin D2/DP1 signaling. Vijay R(1), Fehr AR(2), Janowski AM(1), Athmer J(2), Wheeler DL(1), Grunewald M(2), Sompallae R(3), Kurup SP(2), Meyerholz DK(4), Sutterwala FS(1)(5), Narumiya S(6), Perlman S(7)(2). Author informatio…
C22	6.36678	10827. Virology. 1999 Mar 1;255(1):106-16. Immune response to the immunodominant epitope of mouse hepatitis virus is polyclonal, but functionally monospecific in C57Bl/6 mice. Pewe L(1), Perlman S. Author information: (1)Department of Pediatrics, University of Iowa, Iowa City, Iowa 52242, USA. Mutations in an immunodominant CD8 CTL epitope (S-510-518) are selected in mice persistently infected wi…
C22	6.32424	9920. J Immunol. 2003 Aug 15;171(4):2006-13. Protection against CTL escape and clinical disease in a murine model of virus persistence. Kim TS(1), Perlman S. Author information: (1)Interdisciplinary Program in Immunology, Department of Pediatrics, University of Iowa, Iowa City, IA 52242, USA. CTL escape mutations have been identified in several chronic infections, including mice infected with mou…
C22	5.94857	1118. mBio. 2018 May 1;9(3). pii: e00272-18. doi: 10.1128/mBio.00272-18. Selective Packaging in Murine Coronavirus Promotes Virulence by Limiting Type I Interferon Responses. Athmer J(#)(1), Fehr AR(#)(1), Grunewald ME(1), Qu W(1), Wheeler DL(1), Graepel KW(2)(3)(4), Channappanavar R(1), Sekine A(5), Aldabeeb DS(6), Gale M Jr(5), Denison MR(2)(3)(4), Perlman S(7). Author information: (1)Departmen…
C22	5.86742	10910. Adv Exp Med Biol. 1998;440:515-9. Role of CTL mutants in demyelination induced by mouse hepatitis virus, strain JHM. Perlman S(1), Pewe L. Author information: (1)Department of Pediatrics, University of Iowa, Iowa City 52242, USA. Mouse hepatitis virus, strain JHM (MHV-JHM) is a well described cause of demyelination. C57B1/6 (B6) mice infected at the suckling stage in the presence of protec…
C22	5.85413	7005. J Virol. 2007 Dec;81(24):13291-8. Epub 2007 Oct 3. Antiviral antibodies are necessary to prevent cytotoxic T-lymphocyte escape in mice infected with a coronavirus. Butler NS(1), Dandekar AA, Perlman S. Author information: (1)Program in Immunology, University of Iowa, Iowa City, Iowa 52242, USA. Mutation within virus-derived CD8 T-cell epitopes can effectively abrogate cytotoxic T-lymphocyte…
C22	5.7886	11265. Immunity. 1996 Sep;5(3):253-62. Cytotoxic T cell-resistant variants are selected in a virus-induced demyelinating disease. Pewe L(1), Wu GF, Barnett EM, Castro RF, Perlman S. Author information: (1)Department of Pediatrics, University of Iowa, Iowa City 52242, USA. C57BI/6 mice infected with mouse hepatitis virus, strain JHM (MHV-JHM) develop a chronic demyelinating encephalomyelitis. Infe…
C22	5.49552	6811. J Immunol. 2008 Mar 15;180(6):3926-37. Structural and biological basis of CTL escape in coronavirus-infected mice. Butler NS(1), Theodossis A, Webb AI, Dunstone MA, Nastovska R, Ramarathinam SH, Rossjohn J, Purcell AW, Perlman S. Author information: (1)Department of Microbiology, University of Iowa, Iowa City, IA 52242, USA. Cytotoxic T lymphocyte escape occurs in many human infections, as …
C22	5.32942	9030. Trends Microbiol. 2004 Oct;12(10):466-72. Cellular entry of the SARS coronavirus. Hofmann H(1), P枚hlmann S. Author information: (1)Institute for Clinical and Molecular Virology and Nikolaus-Fiebiger-Center, University of Erlangen-N眉rnberg, 91054 Erlangen, Germany. DOI: 10.1016/j.tim.2004.08.008 PMID: 15381196 [Indexed for MEDLINE]
C22	5.19771	11013. J Virol. 1998 Jul;72(7):5912-8. Infection with cytotoxic T-lymphocyte escape mutants results in increased mortality and growth retardation in mice infected with a neurotropic coronavirus. Pewe L(1), Xue S, Perlman S. Author information: (1)Departments of Pediatrics, University of Iowa, Iowa City, Iowa 52242, USA. C57BL/6 mice infected with mouse hepatitis virus strain JHM (MHV-JHM) develop…
C23	6.9373	5755. Bioorg Med Chem. 2010 Nov 15;18(22):7940-7. doi: 10.1016/j.bmc.2010.09.035. Epub 2010 Sep 19. Biflavonoids from Torreya nucifera displaying SARS-CoV 3CL(pro) inhibition. Ryu YB(1), Jeong HJ, Kim JH, Kim YM, Park JY, Kim D, Nguyen TT, Park SJ, Chang JS, Park KH, Rho MC, Lee WS. Author information: (1)Eco-Friendly Biomaterial Research Center and AI Control Material Research Center, Korea Rese…
C23	6.71854	7494. Risk Anal. 2006 Oct;26(5):1247-57. Societal responses to familiar versus unfamiliar risk: comparisons of influenza and SARS in Korea. Hong S(1), Collins A. Author information: (1)Department of Economics, Chonbuk National University, 664-14 Duckjindong 1-ga, Chonju, Chonbuk, South Korea. shong@chonbuk.ac.kr This study examines the connections between familiar (influenza) and unfamiliar (SARS…
C23	6.21929	4749. Bioorg Med Chem. 2013 Jul 1;21(13):3730-7. doi: 10.1016/j.bmc.2013.04.026. Epub 2013 Apr 22. Dieckol, a SARS-CoV 3CL(pro) inhibitor, isolated from the edible brown algae Ecklonia cava. Park JY(1), Kim JH, Kwon JM, Kwon HJ, Jeong HJ, Kim YM, Kim D, Lee WS, Ryu YB. Author information: (1)Infection Control Research Center, Korea Research Institute of Bioscience and Biotechnology, Jeongeup 580-…
C23	6.16028	8651. Emerg Infect Dis. 2005 Feb;11(2):354; author reply 354-5. SARS control and psychological effects of quarantine, Toronto, Canada. Hull HF. Comment on Emerg Infect Dis. 2004 Jul;10(7):1206-12. DOI: 10.3201/eid1102.040760 PMCID: PMC3320456 PMID: 15759346 [Indexed for MEDLINE]
C23	5.59296	6408. Bioorg Med Chem Lett. 2009 Mar 15;19(6):1636-8. doi: 10.1016/j.bmcl.2009.02.010. Epub 2009 Feb 9. Aryl diketoacids (ADK) selectively inhibit duplex DNA-unwinding activity of SARS coronavirus NTPase/helicase. Lee C(1), Lee JM, Lee NR, Jin BS, Jang KJ, Kim DE, Jeong YJ, Chong Y. Author information: (1)Department of Bioscience and Biotechnology, Konkuk University, Seoul 143-701, Republic of Ko…
C23	5.30257	5870. Math Biosci Eng. 2010 Jul;7(3):687-717. doi: 10.3934/mbe.2010.7.687. A cost-based comparison of quarantine strategies for new emerging diseases. Mubayi A(1), Zaleta CK, Martcheva M, Castillo-Ch谩vez C. Author information: (1)Mathematical, Computational and Modeling Science Center, Arizona State University, Tempe, AZ 85287-1904, USA. anujmubayi@yahoo.com A classical epidemiological framework …
C23	5.10568	5103. Bioorg Med Chem. 2012 Oct 1;20(19):5928-35. doi: 10.1016/j.bmc.2012.07.038. Epub 2012 Aug 2. Tanshinones as selective and slow-binding inhibitors for SARS-CoV cysteine proteases. Park JY(1), Kim JH, Kim YM, Jeong HJ, Kim DW, Park KH, Kwon HJ, Park SJ, Lee WS, Ryu YB. Author information: (1)Infection Control Research Center, Korea Research Institute of Bioscience and Biotechnology, KRIBB, Je…
C23	5.07444	6238. Bioorg Med Chem Lett. 2009 Aug 15;19(16):4538-41. doi: 10.1016/j.bmcl.2009.07.009. Epub 2009 Jul 9. Investigation of the pharmacophore space of Severe Acute Respiratory Syndrome coronavirus (SARS-CoV) NTPase/helicase by dihydroxychromone derivatives. Lee C(1), Lee JM, Lee NR, Kim DE, Jeong YJ, Chong Y. Author information: (1)Department of Bioscience & Biotechnology, Konkuk University, Seoul…
C23	5.00813	8400. Stat Med. 2005 Aug 30;24(16):2525-37. The estimation of SARS incubation distribution from serial interval data using a convolution likelihood. Kuk AY(1), Ma S. Author information: (1)Department of Statistics and Applied Probability, National University of Singapore. stakuka@nus.edu.sg The incubation period of SARS is the time between infection of disease and onset of symptoms. Knowledge abo…
C23	4.85642	412. Travel Med Infect Dis. 2019 Jul - Aug;30:54-66. doi: 10.1016/j.tmaid.2019.05.009. Epub 2019 May 15. The effects of past SARS experience and proximity on declines in numbers of travelers to the Republic of Korea during the 2015 MERS outbreak: A retrospective study. Joo H(1), Henry RE(2), Lee YK(3), Berro AD(2), Maskery BA(2). Author information: (1)Division of Global Migration and Quarantine,…
C24	7.30738	8965. Biophys Chem. 2004 Dec 1;112(1):15-25. In vitro biochemical and thermodynamic characterization of nucleocapsid protein of SARS. Luo H(1), Ye F, Sun T, Yue L, Peng S, Chen J, Li G, Du Y, Xie Y, Yang Y, Shen J, Wang Y, Shen X, Jiang H. Author information: (1)Drug Discovery and Design Center, State Key Lab of Drug Research, Shanghai Institute of Materia Medica, Shanghai Institutes for Biologic…
C24	7.24056	7272. J Asian Nat Prod Res. 2007 Jan-Feb;9(1):59-65. Bioactive coumarins from Boenninghausenia sessilicarpa. Yang QY(1), Tian XY, Fang WS. Author information: (1)Key Laboratory of Bioactive Substances and Resources Utilisation of Chinese Herbal Medicine, Ministry of Education, Institute of Materia Medica, Chinese Academy of Medical Sciences, Beijing, China. Bioassay guided fractionation of Boenni…
C24	6.57871	9282. Yao Xue Xue Bao. 2004 Mar;39(3):236-40. [Targets and studies on anti-SARS drugs]. [Article in Chinese] Du GH(1), Wang W, Cheng KD, Cao LL, Yang XY, Zhu P. Author information: (1)Institute of Materia Medica, Chinese Academy of Medical Sciences, Peking Union Medical College, Beijing 100050, China. dugh@imm.ac.cn PMID: 15171664 [Indexed for MEDLINE]
C24	6.36979	5770. Hong Kong Med J. 2010;16(5 Suppl 4):29-33. Immunogenetics in SARS: a case-control study. Ng MH(1), Cheng SH, Lau KM, Leung GM, Khoo US, Zee BC, Sung JJ. Author information: (1)Department of Anatomical and Cellular Pathology, Prince of Wales Hospital, The Chinese University of Hong Kong, SAR, China. margaretng@cuhk.edu.hk PMID: 20864745 [Indexed for MEDLINE]
C24	6.31593	8785. EMBO Rep. 2005 Jan;6(1):1. SARS, Mars and chocolate bars. Gannon F. DOI: 10.1038/sj.embor.7400326 PMCID: PMC1299236 PMID: 15643439 [Indexed for MEDLINE]
C24	5.88205	4045. Dalton Trans. 2014 Jul 28;43(28):10977-82. doi: 10.1039/c4dt01508h. A monomer-dimer nanoswitch that mimics the working principle of the SARS-CoV 3CLpro enzyme controls copper-catalysed cyclopropanation. De S(1), Pramanik S, Schmittel M. Author information: (1)Center of Micro and Nanochemistry and Engineering, Organische Chemie I, Universit盲t Siegen, Adolf-Reichwein-Str. 2, D-57068 Siegen, G…
C24	5.1641	1478. Biochim Biophys Acta Biomembr. 2018 Feb;1860(2):335-346. doi: 10.1016/j.bbamem.2017.10.015. Epub 2017 Oct 14. Structural insights of a self-assembling 9-residue peptide from the C-terminal tail of the SARS corona virus E-protein in DPC and SDS micelles: A combined high and low resolution spectroscopic study. Ghosh A(1), Bhattacharyya D(1), Bhunia A(2). Author information: (1)Department of B…
C24	5.02093	8311. Nihon Rinsho. 2005 Jul;63 Suppl 7:343-5. [Diagnostic tests: SARS-Corona virus]. [Article in Japanese] Kuratsuji T(1), Kirikae T. Author information: (1)Research Institute, International Medical Center of Japan. PMID: 16111269 [Indexed for MEDLINE]
C24	5.01446	7921. Curr Opin Pharmacol. 2006 Jun;6(3):271-6. Epub 2006 Apr 3. Angiotensin-converting enzyme 2 in lung diseases. Kuba K(1), Imai Y, Penninger JM. Author information: (1)IMBA, Institute of Molecular Biotechnology of the Austrian Academy of Sciences, Dr. Bohr-gasse 3, A-1030 Vienna, Austria. Keiji.kuba@imba.oeaw.ac.at The renin-angiotensin system (RAS) plays a key role in maintaining blood pressu…
C24	4.9927	8618. EMBO J. 2005 Apr 20;24(8):1634-43. Epub 2005 Mar 24. Receptor and viral determinants of SARS-coronavirus adaptation to human ACE2. Li W(1), Zhang C, Sui J, Kuhn JH, Moore MJ, Luo S, Wong SK, Huang IC, Xu K, Vasilieva N, Murakami A, He Y, Marasco WA, Guan Y, Choe H, Farzan M. Author information: (1)Department of Microbiology and Molecular Genetics, Harvard Medical School, New England Primate…
C25	4.50258	5879. Nucleic Acids Res. 2010 Oct;38(19):6684-96. doi: 10.1093/nar/gkq554. Epub 2010 Jun 17. Alternative splicing of CD200 is regulated by an exonic splicing enhancer and SF2/ASF. Chen Z(1), Ma X, Zhang J, Hu J, Gorczynski RM. Author information: (1)Transplant Research Division, Department of Surgery and Immunology, The Toronto Hospital, University of Toronto, Toronto, Canada. zhiqi.chen@utoronto…
C25	4.1893	6873. Biosens Bioelectron. 2008 Apr 15;23(9):1340-6. doi: 10.1016/j.bios.2007.12.001. Epub 2007 Dec 8. DNA hybridization biosensors using polylysine modified SPCEs. D铆az-Gonz谩lez M(1), de la Escosura-Mu帽iz A, Gonz谩lez-Garc铆a MB, Costa-Garc铆a A. Author information: (1)Departamento de Qu铆mica F铆sica y Anal铆tica, Facultad de Qu铆mica, Universidad de Oviedo, 33006 Oviedo, Asturias, Spain. Two electroc…
C25	4.12121	12114. J Clin Microbiol. 1992 Mar;30(3):608-12. Monoclonal antibody solution hybridization assay for detection of mouse hepatitis virus infection. Casebolt DB(1), Stephensen CB. Author information: (1)Department of Comparative Medicine, School of Medicine, University of Alabama, Birmingham 35294-0019. A monoclonal antibody solution hybridization (MASH) assay was developed to detect fecal excretio…
C25	4.0491	10541. Can J Vet Res. 2001 Jan;65(1):33-7. In situ hybridization for the detection of transmissible gastroenteritis virus in pigs and comparison with other methods. Kim B(1), Chae C. Author information: (1)Department of Veterinary Pathology, College of Veterinary Medicine and School of Agricultural Biotechnology, Seoul National University, Kyounggi-Do, Republic of Korea. Archived formalin-fixed, …
C25	3.96344	10333. J Comp Pathol. 2002 Jan;126(1):30-7. Experimental infection of piglets with transmissible gastroenteritis virus: a comparison of three strains (Korean, Purdue and Miller). Kim B(1), Chae C. Author information: (1)Department of Veterinary Pathology, College of Veterinary Medicine and School of Agricultural Biotechnology, Seoul National University, Suwon 441-744, Kyounggi-Do, Republic of Kor…
C25	3.89354	10289. Can J Vet Res. 2002 Apr;66(2):112-6. Comparison of reverse transcription polymerase chain reaction, immunohistochemistry, and in situ hybridization for the detection of porcine epidemic diarrhea virus in pigs. Kim O(1), Chae C. Author information: (1)Department of Veterinary Pathology, College of Veterinary Medicine, School of Agricultural Biotechnology, Seoul National University, Kyounggi…
C25	3.79231	9876. Jpn J Infect Dis. 2003 Jun;56(3):139-41. SARS coronavirus-infected cells in lung detected by new in situ hybridization technique. Nakajima N(1), Asahi-Ozaki Y, Nagata N, Sato Y, Dizon F, Paladin FJ, Olveda RM, Odagiri T, Tashio M, Sata T. Author information: (1)Department of Pathology, National Institute of Infectious Diseases, Tokyo 162-8640, Japan. PMID: 12944688 [Indexed for MEDLINE]
C25	3.74925	5527. J Vis Exp. 2011 Apr 27;(50). pii: 2536. doi: 10.3791/2536. Using a pan-viral microarray assay (Virochip) to screen clinical samples for viral pathogens. Chen EC(1), Miller SA, DeRisi JL, Chiu CY. Author information: (1)Department of Laboratory Medicine, University of California, San Francisco, USA. The diagnosis of viral causes of many infectious diseases is difficult due to the inherent se…
C25	3.58692	8894. Braz J Med Biol Res. 2004 Dec;37(12):1795-809. Epub 2004 Nov 17. Gene expression in IFN-gamma-activated murine macrophages. Pereira CA(1), Modolell M, Frey JR, Lefkovits I. Author information: (1)Laborat贸rio de Imunologia Viral, Instituto Butantan, S茫o Paulo, SP, Brazil. grugel@butantan.gov.br Macrophages are critical for natural immunity and play a central role in specific acquired immunit…
C25	3.58143	9968. J Comp Pathol. 2003 Jul;129(1):55-60. Experimental infection of piglets with a korean strain of porcine epidemic diarrhoea virus. Kim O(1), Chae C. Author information: (1)Department of Veterinary Pathology, College of Veterinary Medicine and School of Agricultural Biotechnology, Seoul National University, Kwanak-Gu 151-742, Seoul, South Korea. Thirty colostrum-deprived piglets aged 1 day we…
C26	9.12952	10324. Comp Immunol Microbiol Infect Dis. 2002 Mar;25(2):127-38. The effect of immunosuppression on protective immunity of turkey poults against infection with turkey coronavirus. Loa CC(1), Lin TL, Wu CC, Bryan T, Hooper T, Schrader D. Author information: (1)Department of Veterinary Pathobiology, Purdue University, West Lafayette, IN 47907-1175, USA. The objective of the present study was to eva…
C26	6.16023	7342. Annu Rep Med Chem. 2007 Feb 1;41:183-196. Progress in Anti-SARS Coronavirus Chemistry, Biology and Chemotherapy. Ghosh AK(1), Xi K, Johnson ME, Baker SC, Mesecar AD. Author information: (1)Departments of Chemistry and Medicinal Chemistry, Purdue University, West Lafayette, IN 47907. DOI: 10.1016/S0065-7743(06)41011-3 PMCID: PMC2718771 PMID: 19649165
C26	4.56886	12135. Arch Virol. 1992;125(1-4):39-52. Responses of mice to murine coronavirus immunization. Smith AL(1), de Souza MS, Finzi D, Barthold SW. Author information: (1)Section of Comparative Medicine, Yale University School of Medicine, New Haven, Connecticut. Oral and/or intranasal inoculation of susceptible mouse genotypes with the JHM strain of mouse hepatitis virus (MHV-JHM) consistently results…
C26	4.50241	6389. J Theor Biol. 2009 Jul 7;259(1):165-71. doi: 10.1016/j.jtbi.2009.03.006. Epub 2009 Mar 14. Timely identification of optimal control strategies for emerging infectious diseases. Feng Z(1), Yang Y, Xu D, Zhang P, McCauley MM, Glasser JW. Author information: (1)Department of Mathematics, Purdue University, West Lafayette, IN 47907, USA. BACKGROUND: Health authorities must rely on quarantine, i…
C26	4.47032	13121. Am J Vet Res. 1986 Jun;47(6):1239-42. Immune response in sows given transmissible gastroenteritis virus or canine coronavirus. Woods RD, Wesley RD. Twelve pregnant sows were inoculated oral-nasally 8 weeks before farrowing with attenuated transmissible gastroenteritis virus (TGEV), tissue culture-adapted canine coronavirus (CCV), or fluids from mock-infected culture (controls). A 2nd dose …
C26	4.13764	13112. J Gen Virol. 1986 Jul;67 ( Pt 7):1419-25. Identification of a 17000 molecular weight antigenic polypeptide in transmissible gastroenteritis virus-infected cells. Wesley RD, Woods RD. Pulse labelling of cells with [35S]methionine at different times after infection followed by SDS-PAGE was used to resolve and to identify polypeptides designated as specific to transmissible gastroenteritis vi…
C26	3.84545	7737. Cell Biol Toxicol. 2006 Sep;22(5):313-22. Epub 2006 Jul 16. M and N proteins of SARS coronavirus induce apoptosis in HPF cells. Zhao G(1), Shi SQ, Yang Y, Peng JP. Author information: (1)State Key Laboratory of Reproductive Biology, Institute of Zoology, Chinese Academy of Sciences, Beijing, 100080, China. BACKGROUND: SARS-associated coronavirus (SARS-CoV) induced cell apoptosis and its str…
C26	3.80265	11101. Br Poult Sci. 1997 Sep;38(4):342-8. Effect of dietary fatty acids on humoral immune response of turkeys. Friedman A(1), Sklan D. Author information: (1)Department of Animal Sciences, Hebrew University of Jerusalem, Rehovot, Israel. 1. This study examined the effect of increasing amounts of dietary polyunsaturated fatty acids on the fatty acid composition in serum and antibody production fo…
C26	3.60759	14128. Can J Comp Med. 1977 Jan;41(1):122-6. Binding effects of concanavalin A on a coronavirus. Greig AS, Bouillant AM. Concanavalin A, a phytagglutinin, binds to the envelope of hemagglutinating encephalomyelitis virus, a Coronavirus. Concanavalin A treated virus suspensions lose their hemagglutination properties and there is a transient interference with infectivity. Electron micrographs show …
C26	3.57234	8087. J Virol. 2006 Jan;80(1):395-403. Role of the mitochondrial signaling pathway in murine coronavirus-induced oligodendrocyte apoptosis. Liu Y(1), Pu Y, Zhang X. Author information: (1)Department of Microbiology and Immunology, University of Arkansas for Medical Sciences, 4301 W. Markham St., Slot 511, Little Rock, AR 72205-7199, USA. A previous study demonstrated that infection of rat oligode…
C27	7.73073	8481. J Hosp Infect. 2005 Oct;61(2):107-11. Efficacy of various disinfectants against SARS coronavirus. Rabenau HF(1), Kampf G, Cinatl J, Doerr HW. Author information: (1)Institut f眉r Medizinische Virologie, Klinikum der Johann Wolfgang Goethe-Universit盲t Frankfurt, Paul-Ehrlich-Strasse 40, 60596 Frankfurt, Germany. rabenau@em.uni-frankfurt.de The recent severe acute respiratory syndrome (SARS) e…
C27	6.99883	9989. Wkly Epidemiol Rec. 2003 May 30;78(22):189-92. SARS outbreak in the Philippines. [Article in English, French] [No authors listed] PMID: 12836452 [Indexed for MEDLINE]
C27	6.73105	12684. Vet Rec. 1989 Jan 14;124(2):43-4. Isolation of a TGE virus-related respiratory coronavirus causing fatal pneumonia in pigs. van Nieuwstadt AP(1), Pol JM. Author information: (1)Central Veterinary Institute, Virology Department, Lelystad, The Netherlands. DOI: 10.1136/vr.124.2.43 PMID: 2536975 [Indexed for MEDLINE]
C27	5.17386	11095. Vet Rec. 1997 Oct 18;141(16):427-8. Transmissible gastroenteritis of pigs. Jones T, Pritchard G, Paton D. PMID: 9364718 [Indexed for MEDLINE]
C27	4.89596	10183. J Comp Pathol. 2003 Feb-Apr;128(2-3):92-8. Susceptibility of three genetic lines of chicks to infection with a nephropathogenic T strain of avian infectious bronchitis virus. Ignjatovic J(1), Reece R, Ashton F. Author information: (1)CSIRO Livestock Industries, Australian Animal Health Laboratory, Private Bag No 24, Geelong, Victoria, 3220, Australia. Mortality rates were compared in three…
C27	4.6819	13084. Am J Vet Res. 1986 Oct;47(10):2161-4. Detection of transmissible gastroenteritis virus in feces from pigs by reversed passive hemagglutination. Asagi M, Ogawa T, Minetoma T, Sato K, Inaba Y. A reversed passive hemagglutination (RPHA) method was developed for the detection of transmissible gastroenteritis (TGE) virus in the fecal specimens from pigs. Ovine erythrocytes fixed with glutaralde…
C27	4.39632	12619. Vet Rec. 1989 Jul 15;125(3):58-60. Infection with porcine respiratory coronavirus does not fully protect pigs against intestinal transmissible gastroenteritis virus. van Nieuwstadt AP(1), Zetstra T, Boonstra J. Author information: (1)Central Veterinary Institute, Department of Virology, Lelystad, The Netherlands. Eight nine-week-old specific-pathogen-free pigs which had been infected with …
C27	3.9325	13712. J Gen Virol. 1981 May;54(Pt 1):91-102. Antigenic and biological relationships between human coronavirus OC43 and neonatal calf diarrhoea coronavirus. Gerna G, Cereda PM, Revello MG, Cattaneo E, Battaglia M, Gerna MT. Monospecific antisera were prepared in mice to human coronavirus OC43 and neonatal calf diarrhoea coronavirus (NCDCV) which had been previously adapted to growth in suckling m…
C27	3.90021	11877. Vet Rec. 1993 Mar 6;132(10):238-41. Transmissible gastroenteritis in pigs in south east Spain: prevalence and factors associated with infection. Cubero MJ(1), Le贸n L, Contreras A, Astorga R, Lanza I, Garcia A. Author information: (1)Department of Animal Pathology, Veterinary Faculty, University of Murcia, Spain. In the Murcia region of south east Spain, epidemics of transmissible gastroent…
C27	3.78185	8876. Wkly Epidemiol Rec. 2003 Jun 27;78(26):217-20. Severe acute respiratory syndrome (SARS): over 100 days into the outbreak. [Article in English, French] [No authors listed] PMID: 15571170 [Indexed for MEDLINE]
C28	5.22257	6276. Arch Virol. 2009;154(7):1093-9. doi: 10.1007/s00705-009-0409-6. Epub 2009 Jun 13. Characterization of SARS-CoV-specific memory T cells from recovered individuals 4 years after infection. Fan YY(1), Huang ZT, Li L, Wu MH, Yu T, Koup RA, Bailer RT, Wu CY. Author information: (1)Department of Immunology, Sun Yat-Sen University, Guangzhou, People's Republic of China. SARS-CoV infection of human…
C28	5.02683	14236. J Immunol. 1975 Sep;115(3):640-3. Immunopathology of mouse hepatitis virus type 3 infection. III. Clinical and virologic observation of a persistent viral infection. Pr茅vost CL, Virelizier JL, Dupuy JM. Three types of viral sensitivity were observed in various mouse strains upon MHV3 infection: resistance, full susceptibility, and semisusceptibility. In the latter type, seen in several inb…
C28	5.00873	13669. Infect Immun. 1981 Dec;34(3):648-54. Analysis of age-dependent resistance to murine coronavirus JHM infection in mice. Pickel K, M眉ller MA, ter Meulen V. Resistance to intraperitoneal murine coronavirus JHM infection in mice develops with age. C3H mice were found to be fully susceptible up to the age of 20 days and resistant after 23 days of age. Protection of susceptible animals from deat…
C28	4.91059	13761. Adv Exp Med Biol. 1981;142:375-86. Influence of the immune system on the course of infection with murine coronavirus JHM in suckling mice. Pickel K, M眉ller MA, ter Meulen V. The course of infection with murine corona virus JHM in C3H mice depends on the age of the animals. Mice up to 20 days of age are fully susceptible while mice older than 23 days resist the infection. Protection of suck…
C28	4.89095	7393. PLoS One. 2006 Dec 20;1:e24. Long-term persistence of robust antibody and cytotoxic T cell responses in recovered patients infected with SARS coronavirus. Li T(1), Xie J, He Y, Fan H, Baril L, Qiu Z, Han Y, Xu W, Zhang W, You H, Zuo Y, Fang Q, Yu J, Chen Z, Zhang L. Author information: (1)Department of Infectious Disease, Peking Union Medical College Hospital and AIDS Research Center, Chine…
C28	4.83554	14326. Arch Gesamte Virusforsch. 1973;41(3):175-84. Differential growth of MHV (PRI) and MHV (C3H) in genetically resistant C3H mice rendered susceptible by eperythrozoon infection. Lavelle GC, Bang FB. DOI: 10.1007/bf01252763 PMID: 4353793 [Indexed for MEDLINE]
C28	4.45272	14426. Vopr Virusol. 1967 Mar-Apr;12(2):205-8. [The effect of infection with virus MHV-3 on the content of nitrogen, phosphorus, fat and dry substance of various organs of mice]. [Article in Russian] Abakumova OIu, Farber NA, Anan'ev VA. PMID: 4301333 [Indexed for MEDLINE]
C28	4.43471	13282. Med Microbiol Immunol. 1985;174(1):15-24. Influence of maternal immunity on the outcome of murine coronavirus JHM infection in suckling mice. Pickel K, M眉ller MA, ter Meulen V. Adult C3H mice are resistant to intraperitoneal infection with murine coronavirus JHM, whereas suckling offspring of non-immune females are susceptible. Resistance can be conferred on suckling C3H mice by postnatal …
C28	4.36186	12707. Braz J Med Biol Res. 1989;22(1):77-80. Nonfatal demyelinating encephalomyelitis induced by coronavirus (JHM strain) infection in mice. Lucchiari MA(1), Longo MA, Pereira CA. Author information: (1)Laborat贸rio de Imunologia Viral, Instituto Butantan, S盲o Paulo, Brasil. C3H mice infected intravenously with the JHM strain of coronavirus showed high incidence of demyelination (44.8%) and low i…
C28	4.35627	7789. Clin Immunol. 2006 Aug;120(2):171-8. Epub 2006 Jun 16. Long-lived effector/central memory T-cell responses to severe acute respiratory syndrome coronavirus (SARS-CoV) S antigen in recovered SARS patients. Yang LT(1), Peng H, Zhu ZL, Li G, Huang ZT, Zhao ZX, Koup RA, Bailer RT, Wu CY. Author information: (1)Department of Immunology, Zhongshan Medical School, Sun Yat-sen University, 74 Zhongs…
C29	5.07223	6860. Vet Microbiol. 2008 Jun 22;129(3-4):390-5. doi: 10.1016/j.vetmic.2007.11.034. Epub 2007 Dec 5. Equine coronavirus induces apoptosis in cultured cells. Suzuki K(1), Matsui Y, Miura Y, Sentsui H. Author information: (1)Laboratory of Veterinary Epizootiology, College of Bioresource Sciences, Nihon University, Fujisawa, Kanagawa, Japan. suzuki.kazuhiko@nihon-u.ac.jp Equine coronavirus (ECoV) wa…
C29	4.71615	9169. J Clin Microbiol. 2004 Jul;42(7):3196-206. Discovery of novel human and animal cells infected by the severe acute respiratory syndrome coronavirus by replication-specific multiplex reverse transcription-PCR. Gillim-Ross L(1), Taylor J, Scholl DR, Ridenour J, Masters PS, Wentworth DE. Author information: (1)Wadsworth Center, New York State Department of Health, 120 New Scotland Ave., Albany,…
C29	4.41566	1585. mBio. 2017 Aug 22;8(4). pii: e00665-17. doi: 10.1128/mBio.00665-17. MERS-CoV Accessory ORFs Play Key Role for Infection and Pathogenesis. Menachery VD(1)(2), Mitchell HD(3), Cockrell AS(2), Gralinski LE(2), Yount BL Jr(2), Graham RL(2), McAnarney ET(2), Douglas MG(2), Scobey T(2), Beall A(4), Dinnon K 3rd(4), Kocher JF(2), Hale AE(4), Stratton KG(3), Waters KM(3), Baric RS(5)(4). Author inf…
C29	4.11833	4693. Virus Res. 2013 Sep;176(1-2):292-7. doi: 10.1016/j.virusres.2013.05.019. Epub 2013 Jun 13. Porcine hemagglutinating encephalomyelitis virus induces apoptosis in a porcine kidney cell line via caspase-dependent pathways. Lan Y(1), Zhao K, Wang G, Dong B, Zhao J, Tang B, Lu H, Gao W, Chang L, Jin Z, Gao F, He W. Author information: (1)Key Laboratory of Zoonosis, Ministry of Education, College…
C29	3.95561	9647. Yi Chuan Xue Bao. 2003 Aug;30(8):773-80. [Gene prediction and function research of SARS-CoV(BJ01)]. [Article in Chinese] Chen TG(1), Wu SF, Wan P, Du CJ, Li JQ, Li D, Wei GZ, Li B, Wang ZS, Xue XF, Zhu YP, He FC. Author information: (1)Laboratory of Systems Biology, Beijing Institute of Radiation Medicine, Beijing 100850, China. chentg@hupo.org.cn Through reading the articles, this study po…
C29	3.9344	1229. Virol Sin. 2018 Feb;33(1):104-107. doi: 10.1007/s12250-018-0012-7. Epub 2018 Mar 2. Serological Evidence of Bat SARS-Related Coronavirus Infection in Humans, China. Wang N(1)(2), Li SY(3), Yang XL(1), Huang HM(3), Zhang YJ(1), Guo H(1)(2), Luo CM(1)(2), Miller M(4), Zhu G(4), Chmura AA(4), Hagan E(4), Zhou JH(5), Zhang YZ(5)(6), Wang LF(7), Daszak P(4), Shi ZL(8). Author information: (1)CAS…
C29	3.91149	2638. PLoS One. 2016 Mar 23;11(3):e0150666. doi: 10.1371/journal.pone.0150666. eCollection 2016. Wildlife Trade and Human Health in Lao PDR: An Assessment of the Zoonotic Disease Risk in Markets. Greatorex ZF(1), Olson SH(1)(2), Singhalath S(1), Silithammavong S(1), Khammavong K(1), Fine AE(1), Weisman W(1), Douangngeun B(3), Theppangna W(3), Keatts L(1), Gilbert M(1), Karesh WB(1), Hansel T(1), …
C29	3.85616	2689. Virol Sin. 2016 Feb;31(1):78-80. doi: 10.1007/s12250-015-3703-3. Longitudinal surveillance of SARS-like coronaviruses in bats by quantitative real-time PCR. Wang MN(1), Zhang W(1), Gao YT(1), Hu B(1), Ge XY(1), Yang XL(1), Zhang YZ(2), Shi ZL(3). Author information: (1)Key Laboratory of Special Pathogens and Biosafety, Wuhan Institute of Virology, Chinese Academy of Sciences, Wuhan, 430071,…
C29	3.84362	1615. J Clin Virol. 2017 Sep;94:91-99. doi: 10.1016/j.jcv.2017.07.004. Epub 2017 Jul 14. Retrospective use of next-generation sequencing reveals the presence of Enteroviruses in acute influenza-like illness respiratory samples collected in South/South-East Asia during 2010-2013. Rutvisuttinunt W(1), Klungthong C(2), Thaisomboonsuk B(2), Chinnawirotpisan P(2), Ajariyakhajorn C(2), Manasatienkij W(…
C29	3.67077	12433. Am Rev Respir Dis. 1990 Apr;141(4 Pt 1):839-45. Respiratory virus infection of monolayer cultures of human nasal epithelial cells. Winther B(1), Gwaltney JM, Hendley JO. Author information: (1)Department of Otorhinolaryngology, Rigshospitalet, University of Copenhagen, Denmark. The effect on nasal epithelial cells in monolayer cultures of infection with rhinovirus, coronavirus 229E, influe…
C30	7.80508	7493. J Mol Biol. 2006 Dec 15;364(5):964-73. Epub 2006 Oct 3. Mosaic structure of human coronavirus NL63, one thousand years of evolution. Pyrc K(1), Dijkman R, Deng L, Jebbink MF, Ross HA, Berkhout B, van der Hoek L. Author information: (1)Laboratory of Experimental Virology, Department of Medical Microbiology, Center for Infection and Immunity Amsterdam (CINIMA), Academic Medical Center, Univer…
C30	5.9273	7566. Adv Exp Med Biol. 2006;581:281-4. Interaction between the spike protein of human coronavirus NL63 and its cellular receptor ACE2. P枚hlmann S(1), Gramberg T, Wegele A, Pyrc K, van der Hoek L, Berkhout B, Hofmann H. Author information: (1)University of Erlangen-N眉rnberg, Germany. DOI: 10.1007/978-0-387-33012-9_47 PMID: 17037543 [Indexed for MEDLINE]
C30	5.68529	7575. Adv Exp Med Biol. 2006;581:219-27. Attachment factor and receptor engagement of SARS coronavirus and human coronavirus NL63. Hofmann H(1), Marzi A, Gramberg T, Geier M, Pyrc K, van der Hoek L, Berkhout B, P枚hlmann S. Author information: (1)University of Erlangen-N眉rnberg, Germany. DOI: 10.1007/978-0-387-33012-9_37 PMID: 17037533 [Indexed for MEDLINE]
C30	5.62122	7565. Adv Exp Med Biol. 2006;581:285-8. Human angiotensin-converting enzyme 2 (ACE2) is a receptor for human respiratory coronavirus NL63. Smith MK(1), Tusell S, Travanty EA, Berkhout B, van der Hoek L, Holmes KV. Author information: (1)University of Colorado Health Sciences Center, Aurora 80045, USA. DOI: 10.1007/978-0-387-33012-9_48 PMID: 17037544 [Indexed for MEDLINE]
C30	5.46972	7697. FEMS Microbiol Rev. 2006 Sep;30(5):760-73. Human coronavirus NL63, a new respiratory virus. van der Hoek L(1), Pyrc K, Berkhout B. Author information: (1)Department of Human Retrovirology, Academic Medical Center, University of Amsterdam, Amsterdam, The Netherlands. c.m.vanderhoek@amc.uva.nl From the mid-1960s onwards, it was believed that only two human coronavirus species infect humans: H…
C30	4.85628	7286. Infect Disord Drug Targets. 2007 Mar;7(1):59-66. Antiviral strategies against human coronaviruses. Pyrc K(1), Berkhout B, van der Hoek L. Author information: (1)Laboratory of Experimental Virology, Department of Medical Microbiology, Center for Infection and Immunity Amsterdam (CINIMA), Academic Medical Center, University of Amsterdam, Meibergdreef 15, 1105 AZ, Amsterdam, The Netherlands. k…
C30	4.85616	3568. Virus Res. 2015 Apr 16;202:41-7. doi: 10.1016/j.virusres.2014.11.031. Epub 2015 Feb 2. On the biased nucleotide composition of the human coronavirus RNA genome. Berkhout B(1), van Hemert F(2). Author information: (1)Laboratory of Experimental Virology, Department of Medical Microbiology, Center for Infection and Immunity Amsterdam (CINIMA), Academic Medical Center, University of Amsterdam, …
C30	4.81519	8731. BMC Infect Dis. 2005 Feb 1;5:6. A novel pancoronavirus RT-PCR assay: frequent detection of human coronavirus NL63 in children hospitalized with respiratory tract infections in Belgium. Mo毛s E(1), Vijgen L, Keyaerts E, Zlateva K, Li S, Maes P, Pyrc K, Berkhout B, van der Hoek L, Van Ranst M. Author information: (1)Laboratory of Clinical & Epidemiological Virology, Department of Microbiology …
C30	4.64221	6342. J Neuroimmunol. 2009 Jun 25;211(1-2):66-72. doi: 10.1016/j.jneuroim.2009.03.015. Epub 2009 Apr 25. Viral nanoparticles associate with regions of inflammation and blood brain barrier disruption during CNS infection. Shriver LP(1), Koudelka KJ, Manchester M. Author information: (1)Department of Cell Biology and Center for Integrative Molecular Biosciences, The Scripps Research Institute, La J…
C30	3.73106	10878. Virology. 1998 Sep 30;249(2):352-8. Expression of immunogenic glycoprotein S polypeptides from transmissible gastroenteritis coronavirus in transgenic plants. G贸mez N(1), Carrillo C, Salinas J, Parra F, Borca MV, Escribano JM. Author information: (1)Centro de Investigaci贸n en Sanidad Animal (CISA-INIA), Madrid, Valdeolmos, 28130, Spain. The use of transgenic plants as vaccine production sy…
C31	8.19509	7472. J Immunol. 2006 Nov 15;177(10):6705-12. Quantification of repertoire diversity of influenza-specific epitopes with predominant public or private TCR usage. Kedzierska K(1), Day EB, Pi J, Heard SB, Doherty PC, Turner SJ, Perlman S. Author information: (1)Department of Microbiology and Immunology, The University of Melbourne, Parkeville, Victoria, Australia. The H-2Db-restricted CD8 T cell im…
C31	4.87703	3369. Arch Virol. 2015 Jul;160(7):1785-90. doi: 10.1007/s00705-015-2443-x. Epub 2015 May 9. Experimental infection of inbred BALB/c and A/J mice with Massachusetts and Brazilian strains of infectious bronchitis virus (IBV). Martini MC(1), Gameiro J, Cardoso TC, Caserta LC, Gualberto AC, Keid LB, Oliveira TM, dos Santos MM, Arns CW, Ferreira HL. Author information: (1)Laboratory of Animal Virology…
C31	4.85628	7313. Zhonghua Nei Ke Za Zhi. 2006 Nov;45(11):896-9. [A follow up study of total IgM, IgG, nucleoprotein and spike protein antibodies against severe acute respiratory syndrome (SARS) coronavirus in patients with SARS]. [Article in Chinese] Yan HP(1), Tan YF, Zhuang H, Zhou YS, Zhao CH, Feng X, Jin RH, Wu H, Fu Y. Author information: (1)Central Laboratory of Infectious Diseases, Beijing Youan Hosp…
C31	4.81517	7611. J Pathol. 2006 Nov;210(3):288-97. Expression of elevated levels of pro-inflammatory cytokines in SARS-CoV-infected ACE2+ cells in SARS patients: relation to the acute lung injury and pathogenesis of SARS. He L(1), Ding Y, Zhang Q, Che X, He Y, Shen H, Wang H, Li Z, Zhao L, Geng J, Deng Y, Yang L, Li J, Cai J, Qiu L, Wen K, Xu X, Jiang S. Author information: (1)Department of Pathology, South…
C31	4.69785	11051. Lab Anim Sci. 1998 Feb;48(1):50-4. Prevalence of enterotropic and polytropic mouse hepatitis virus in enzootically infected mouse colonies. Homberger FR(1), Zhang L, Barthold SW. Author information: (1)Institute of Laboratory Animal Science, University of Zurich, Switzerland. Comment in Lab Anim Sci. 1998 Feb;48(1):6-7. Mouse hepatitis virus (MHV) causes the most prevalent viral infection …
C31	4.69783	Conflict of interest statement: Financial & competing interests disclosure The authors have no other relevant affiliations or financial involvement with any organization or entity with a financial interest in or financial conflict with the subject matter or materials discussed in the manuscript apart from those disclosed. 694. Micromachines (Basel). 2018 Dec 9;9(12). pii: E651. doi: 10.3390/mi912…
C31	4.60602	11737. Braz J Med Biol Res. 1994 Mar;27(3):601-11. Reduction of the accumulation of viral mRNA and of cellular rRNA synthesis in MHV3-infected macrophages of resistant mice. Lucchiari MA(1), Martin JP, Modolell M, Pereira CA. Author information: (1)Laborat贸rio de Imunologia Viral, Instituto Butantan, S茫o Paulo, Brasil. 1. After MHV3 infection, only macrophages from resistant A/J mice partially re…
C31	4.60599	6207. Philos Trans R Soc Lond B Biol Sci. 2009 Sep 27;364(1530):2725-37. doi: 10.1098/rstb.2009.0093. Avian influenza virus, Streptococcus suis serotype 2, severe acute respiratory syndrome-coronavirus and beyond: molecular epidemiology, ecology and the situation in China. Ma Y(1), Feng Y, Liu D, Gao GF. Author information: (1)CAS Key Laboratory of Pathogenic Microbiology and Immunology (CASPMI),…
C31	4.46907	7907. J Gen Virol. 2006 May;87(Pt 5):1203-8. Analysis of human coronavirus 229E spike and nucleoprotein genes demonstrates genetic drift between chronologically distinct strains. Chibo D(1), Birch C. Author information: (1)Victorian Infectious Diseases Reference Laboratory, North Melbourne, Victoria, Australia. Doris.Chibo@mh.org.au Historically, coronaviruses have been recognized as a cause of m…
C31	4.37356	2181. Dev Comp Immunol. 2017 Feb;67:249-256. doi: 10.1016/j.dci.2016.09.013. Epub 2016 Oct 14. Macrophages from disease resistant B2 haplotype chickens activate T lymphocytes more effectively than macrophages from disease susceptible B19 birds. Collisson E(1), Griggs L(1), Drechsler Y(2). Author information: (1)College of Veterinary Medicine, Western University of Health Sciences, Pomona, CA 9176…
