# Supplementary material for: TWIRLS, a knowledge‐mining technology, suggests a possible mechanism for the pathological changes in the human host after coronavirus infection via ACE2
Source: Drug Dev Res. 2020 Jul 13;81(8):1004–18. doi: 10.1002/ddr.21717 (PMC7404951; doi:10.1002/ddr.21717)
Supplement: Supplementary file 3 — Supplementary Table S3 [file DDR-81-1004-s010.xlsx]

## Sheet: Sheet1
No.	Genes	C0	C1	C2	C3	C4	C5	C6	C7	C8	C9	C10	C11	C12	C13	C14	C15	C16	C17	C18	C19	C20	C21	C22	C23	C24	C25	C26	C27	C28	C29	C30	C31
1	ACE2'	0.711602	2.14721	5.75481	5.743	-1.57837	-5.84163	-3.99257	-2.68769	3.37666	2.21189	-0.224298	-0.429806	-2.50411	1.37729	-0.936004	2.85283	0.683261	1.06118	-0.484641	-0.885198	-2.55688	-0.788827	-1.51738	1.3712	-3.67966	0.0588761	0.415755	0.26722	1.3955	0.887094	-1.03954	-0.622606
2	ADAM17'	1.20846	-3.41337	-0.769168	3.29138	-2.41214	-0.5903	-0.0766525	2.76884	1.29336	0.0973189	0.827094	0.824111	-1.21623	-1.16231	-0.0103316	-0.0131314	1.99099	-0.942111	-1.41107	-0.119904	0.171354	1.19718	-0.721624	-1.20421	-1.66471	-0.153126	0.185516	-0.148404	-1.26097	0.927024	0.246094	-1.44671
3	ADK'	0.0636106	-0.709149	0.942995	0.362669	1.81253	0.220395	0.139689	0.517981	-0.295016	0.417502	-0.596687	-2.74867	-0.749126	0.536963	1.15573	1.5537	1.22353	-1.16468	-1.59469	-2.19309	-0.228679	-0.287671	-0.862315	-1.20256	-0.336706	0.581242	1.05143	-2.40683	0.49082	-0.951048	-1.2358	-0.814635
4	AICDA'	0.751072	-2.37864	2.94302	-1.3554	1.57013	-0.767794	-1.13331	-0.0689704	1.43417	0.0663565	0.582426	-1.71842	-1.67946	0.0910473	-0.22535	0.356012	-0.0711843	0.41332	-0.224607	-2.21047	-0.41252	0.48204	-0.469879	-1.48095	0.258532	1.37271	1.26191	0.772731	1.00979	0.00249216	-1.239	0.409709
5	AKAP7'	0.32176	0.317593	3.05111	0.42259	1.84398	-1.3228	0.226134	0.909148	-0.844188	0.65823	-1.95579	-1.07536	-0.778011	-0.0888586	-0.608256	0.738662	1.39566	-1.43676	-1.35147	-1.97156	-0.833746	0.41706	-0.103191	0.181074	0.985673	-0.470019	0.659087	-1.42751	1.35288	0.257239	-1.60913	0.382732
6	AKT1'	-0.448084	-0.536946	0.478844	1.3022	1.0285	-1.26625	-0.950137	2.77971	0.544158	-1.28427	-0.302078	-1.66683	-0.0703092	-0.609772	-0.731759	0.818116	0.225077	-0.891274	-0.101399	-1.43633	-0.494349	0.151878	-1.36861	-1.98347	-0.179996	0.799971	0.664012	-0.656696	0.894456	0.109912	-0.216578	0.716293
7	ANPEP'	0.171594	-1.35153	0.596245	2.45428	0.731413	1.99111	0.494394	1.85154	-0.0603646	0.215241	0.894607	-1.13358	0.152172	-1.24101	-1.04704	-1.96118	1.35333	-2.27331	-2.50507	-1.27832	-0.598488	-0.492191	0.116028	-1.82204	-0.281317	-1.19881	-0.753647	-1.81436	0.647697	-0.513284	0.62943	0.0748177
8	APCS'	1.4437	0.463362	3.78198	-0.411475	-0.678429	1.02392	-0.518975	2.60164	1.91243	0.836576	-0.226025	-2.50658	-0.352944	-0.0758674	-2.0218	-1.69346	-0.907659	0.0759385	-1.43417	-0.00234979	-1.1099	1.01914	-2.01372	-1.30398	-0.407445	-0.559579	0.214023	-2.20404	-0.0125334	-0.260898	-0.926934	-1.16463
9	ARF1'	1.36562	-1.49966	1.98775	0.438657	1.03821	-0.370729	-0.0609448	2.51105	-0.713167	0.8517	0.441164	0.0594398	-1.99511	-0.497612	-0.916311	1.39585	1.16311	-0.232694	0.0620483	-0.377885	-2.56326	0.0524269	-0.931903	-1.39514	0.466448	-1.86912	-0.259917	1.13425	0.129388	-2.84332	-0.154996	2.17009
10	ATF6'	0.704465	-2.52749	2.78129	1.14451	-0.652093	-0.849589	-0.926147	3.89937	0.0522398	-0.687784	-1.44746	-0.254887	-1.78284	-0.676923	-0.0626649	-1.00175	2.30428	1.09608	-1.9486	-0.938497	-0.738218	1.09886	0.255424	-1.09887	-0.5469	-0.0776573	0.0503494	-0.686473	0.663832	0.225187	-0.956523	-1.49741
11	BECN1'	-0.304338	-1.35142	1.29656	1.95313	0.638176	-0.0738242	-1.28896	0.59255	-0.138061	-1.80224	-0.445999	-2.57333	-1.37843	-0.49332	0.0722084	1.04035	0.814605	-0.281776	-1.46147	-1.62623	-0.913807	0.522051	0.256871	-0.0259269	0.83233	0.107224	-0.315625	-0.84027	2.33155	-1.08356	-0.31431	0.390123
12	BID'	0.75089	-2.86281	1.23285	2.11092	0.107171	1.15468	-1.01257	3.81172	2.57595	1.11808	0.945867	-0.630128	-2.70202	-2.20616	-2.92442	0.542749	2.63591	-1.93106	-0.277514	-0.819086	-1.42283	1.11679	-0.61406	-2.55184	-0.877865	-1.27491	-1.78572	-1.37491	-0.957118	-0.198146	-0.772019	-0.762026
13	BNIP3'	0.610298	0.533927	2.93209	-1.75059	2.38796	-0.654095	-0.461305	0.224331	-0.910958	1.21603	0.00980528	-0.790117	0.392522	-0.23787	-0.00940603	-0.74783	0.892717	1.18559	0.185815	-1.69203	-2.21939	-0.813601	-0.713933	-2.27151	0.431258	1.85735	0.449314	-1.34253	2.4432	-0.200059	-0.606521	0.470907
14	BOLL'	-1.23485	-3.17368	2.1258	-0.780068	0.461577	3.37118	-0.060201	3.41731	3.03097	1.00686	2.36405	-0.420956	-1.69983	-0.305609	-2.8846	-0.76692	2.02807	-3.3762	-1.54828	-0.770867	-1.50378	0.925282	-0.421252	-1.94406	-1.04195	-1.69971	-1.09262	-2.20087	-1.28566	-0.428028	-1.99573	-0.956874
15	BST2'	-0.235947	-0.830339	1.9956	1.37024	-0.691965	-1.94076	-0.805693	1.20898	1.2227	-0.466608	-0.59371	-2.16962	0.256359	0.934035	0.586908	-0.469382	0.792307	0.319234	-1.42565	-2.21044	-0.2203	0.889678	-0.646166	1.12237	-0.733273	0.53153	0.917994	-1.14194	0.390136	-1.34773	0.499437	1.73636
16	CALU'	0.433912	-0.2778	4.69142	3.07396	-4.74511	0.191929	-1.38134	3.21529	0.346903	1.53207	-2.43938	0.618194	-2.9257	1.10365	0.912241	-0.657085	0.733613	-0.714134	0.770493	-2.80424	-1.54682	0.0654177	-1.09601	0.0595124	0.364328	0.25108	-1.0369	-1.5327	-0.515875	-1.37972	-0.0625032	-1.10335
17	CCL3'	1.55963	-2.94975	2.94419	-2.39779	-2.39833	3.17145	-0.354298	2.68386	3.37379	1.21567	-1.11118	-0.241176	-2.97528	-0.988353	-0.277637	-0.229636	2.2563	-1.66082	-0.719628	-0.421429	0.0484563	1.46098	-0.818096	-1.55591	-1.44951	-1.30464	0.117328	-0.152457	-0.497802	-0.0497758	-1.10008	-1.02602
18	CCL5'	0.111246	0.491697	1.16697	-5.37007	-1.31444	2.98682	1.19856	2.73984	3.42548	-1.05822	-2.01656	0.753772	-1.79427	0.206785	-1.52022	0.911645	1.80113	-1.80852	-1.34654	0.230177	-0.963294	1.09536	-0.0512154	-0.48344	-0.342473	-0.300733	-0.313273	-0.0154968	-0.947789	0.249581	-0.930955	-0.765288
19	CCL7'	-0.315607	-1.10071	2.19751	-2.62969	0.265634	0.824711	-1.30352	2.23644	1.34808	0.614761	-1.41048	-1.80503	-0.891773	-1.7251	0.530711	0.12044	0.459985	-0.614699	-1.54351	-0.705184	0.976536	-0.497438	-0.41836	-0.36657	1.49419	-0.471498	-0.512426	-1.89612	-0.278867	-1.13867	-0.716789	1.92709
20	CCL8'	0.169607	0.22864	0.114551	1.49934	1.10887	-0.103134	0.874397	1.10001	0.578947	-0.252331	0.208135	-3.38118	0.315291	-0.752794	-0.0942933	-0.232036	0.898862	-1.89755	-0.00566336	-2.32554	0.183795	0.29442	-0.520676	-1.78961	0.537892	0.82199	-0.358605	-2.11388	-0.331174	-0.596341	-0.975389	1.70296
21	CCR9'	0.396671	-0.915569	-3.79527	0.241832	0.0086796	1.43712	-0.752376	0.639742	0.467709	0.108903	0.0229933	-0.774516	0.90721	1.23959	0.802727	0.152717	1.79471	-1.83716	-0.116165	-1.97302	0.0577054	-0.560167	-1.0681	-0.662781	0.300953	2.08437	-0.433093	-2.29545	1.77056	0.324076	-1.68842	0.372796
22	CD1A'	1.28737	-2.10848	-1.20101	1.89613	0.204349	2.40173	-0.23797	2.14572	2.34661	0.028553	2.28581	-1.46246	-1.36175	-1.26105	0.733019	-2.52627	1.08851	-2.64112	-1.33555	-0.982708	-0.106355	0.938084	-0.0171932	-2.65836	-0.348956	-0.971179	-1.96723	-1.77523	0.25081	0.277559	-0.940722	-0.968513
23	CD200'	0.71368	0.368676	-0.760975	0.570465	2.45746	0.258333	0.739402	1.0709	0.595326	0.199341	-0.847916	-1.71923	-1.03857	-1.69679	1.18661	-0.0625539	0.686274	0.0885344	-0.168887	-2.27968	-0.453516	0.0652676	-0.868846	-0.343584	-1.01067	-0.16392	-0.0292141	-0.971071	0.768687	-1.12869	-1.21048	1.65189
24	CD209'	1.38109	-4.14796	2.76343	1.71648	1.00742	2.9592	-2.23761	4.20598	1.11747	0.422972	-0.811848	-3.20781	-1.80785	-1.61147	-1.46968	0.292799	0.89073	-2.525	0.216776	0.0963988	-0.071356	-0.872262	-0.378579	-1.5358	-2.30554	-1.86658	-0.467633	-1.66815	-2.07254	-0.691117	-0.366367	-1.11511
25	CD28'	1.63337	1.32844	0.897877	-2.08491	0.97965	2.54057	-1.13406	3.38874	2.57817	-0.620735	1.07858	1.01981	-2.32256	-1.19286	-1.69472	-1.13814	2.29394	-1.14976	-0.949766	-2.00887	-0.857979	1.39274	-0.172938	-1.4324	-0.84299	-1.49226	-0.843393	-0.964784	-0.661448	-0.982032	-2.13834	-1.79787
26	CD68'	1.5089	-0.637437	1.3214	-1.36441	-0.528962	2.80806	-1.01701	0.594787	0.749032	1.13092	-0.0125644	0.00360826	-0.625027	-1.01903	-0.52308	0.293467	2.24728	-3.23487	-0.677632	0.592019	1.05717	1.54727	0.838159	0.122829	-0.449288	-1.76953	-1.52816	-0.405572	-2.70614	-0.432743	-0.690333	-0.969069
27	CD69'	1.1542	-1.70979	2.21046	-2.91875	0.7505	1.85526	-0.0735533	3.174	1.71	0.601035	-0.133797	-0.183818	-1.99456	-0.921069	0.156341	-2.74222	0.525856	-1.28621	-0.720864	0.337648	0.43055	0.365743	1.80307	-0.305345	-1.41612	0.150158	1.24357	-1.91142	-0.136664	0.206449	-1.09318	-1.65104
28	CD83'	-0.294927	-0.675579	1.68174	-0.21263	2.57446	-1.54194	0.827639	0.752533	0.673328	-2.29138	-0.23029	-1.99995	0.319077	1.6114	1.23728	-1.39488	0.750988	-2.38997	-1.43642	-0.672473	-0.137846	-0.267091	-0.507728	0.0290835	0.26872	1.73056	-0.514915	-2.53818	2.41479	-0.00858951	-0.241516	0.437974
29	CDC42'	0.623305	1.32665	0.411516	1.37907	1.67439	-0.719823	-1.55599	2.04018	0.822366	0.53288	-0.308068	-0.00567877	-0.0459618	-0.463476	-1.24709	0.743801	1.73782	-1.8734	-0.349234	-1.29852	-0.857076	0.535059	-0.53801	-1.58675	-0.094952	-1.10106	-1.14955	-0.375202	-0.279899	-2.00296	0.188374	0.404785
30	CDK6'	0.877035	-1.80733	2.23925	0.292408	-0.662863	-0.493227	-1.76215	3.27042	1.12642	1.1966	-0.101739	0.880527	-0.67765	0.0777972	-1.80591	1.92865	1.70341	-0.39702	-0.0325183	-0.952632	-2.59226	0.0595186	-0.745063	0.845724	-1.25341	-1.36394	-2.51724	-1.00074	0.974635	-1.59437	-1.01896	0.889051
31	CEACAM1'	2.11235	-1.18407	3.1282	-0.274489	1.18385	-2.40197	-1.97251	1.67683	2.28883	1.369	0.279895	-0.502862	-0.639738	-1.32342	-1.94473	-0.520347	2.80601	-1.05946	-0.534999	-1.06854	-0.507552	1.37143	-0.428409	0.502645	0.638634	-0.434247	-0.466466	-0.020802	-0.478082	-0.456065	-0.993034	-0.335562
32	CLEC4G'	0.357563	-2.40713	1.98677	0.281161	-0.921069	-0.981767	1.21308	1.71245	0.60624	-0.123139	0.145307	-0.464739	-0.1341	-0.61673	-1.13114	2.41824	-0.0542882	-2.52224	0.313474	-1.22465	-0.247936	-0.19297	-1.21387	-0.617054	-0.499101	1.51248	0.403314	-0.920833	1.30262	-0.528016	-0.313126	0.719655
33	CLEC4M'	1.1755	-1.25587	1.81726	0.940646	-2.07437	0.768557	-0.20427	2.67851	2.20294	-0.0715555	1.55486	0.0836991	-1.59141	-0.381891	-2.12096	0.804379	1.17094	-0.951414	-0.258719	-2.30616	-0.98538	-0.789722	-1.53108	0.753585	-1.25792	-1.15806	-1.15412	-0.429514	0.465405	-1.67334	0.496378	-1.2482
34	COMP'	-0.329506	-0.408868	-4.12492	0.0821844	3.27562	5.65946	0.839361	1.57215	1.72051	-4.09457	2.02792	-3.28507	0.631532	-0.264144	0.0073175	-3.90772	1.70882	-5.50151	-0.0729308	-0.921313	0.423546	1.69978	0.398181	-0.354279	1.186	-1.51028	-2.72183	-1.97831	-0.893609	0.608521	-0.579137	-1.83832
35	CPE'	-1.00895	1.59078	-3.16044	4.33364	-0.665579	3.9479	1.8021	-1.9489	0.083221	-1.29385	-0.0292453	-2.50929	1.18375	0.598971	0.883072	-3.68592	3.01585	-1.29202	-0.657001	0.386734	-1.27572	1.76439	1.19488	-0.871393	1.03326	-1.94063	-0.623246	-1.45217	-1.89251	-2.59434	-0.405046	-0.188664
36	CTSL'	-0.15156	0.178919	0.847222	0.993235	0.99786	-0.349985	-0.150387	1.83836	0.955257	-0.615722	-2.12204	-2.05376	-0.176537	1.07541	-0.442128	0.324039	0.013464	-1.82022	-0.0487344	-2.73719	0.83499	-0.201363	-1.56557	-1.05598	0.000655003	1.0201	-1.43269	-0.946548	0.90382	-0.865623	-0.322732	1.70223
37	CXCL1'	1.12981	-3.31188	2.24967	-3.81795	0.354758	1.77208	-1.36223	2.67637	1.68065	0.450346	-1.20057	-0.823578	-1.85341	-0.532359	0.137399	-1.47975	2.31715	-0.362918	-1.58192	0.239971	0.206483	1.09858	2.05956	-1.64902	-0.946661	0.424686	0.0357553	-0.0384829	-0.976332	0.606896	2.30758	-1.31395
38	CXCL10'	1.48191	-0.418093	4.01074	-7.06742	-1.22063	3.82306	0.886994	1.06075	3.01512	0.807438	-1.95124	-2.82683	-0.466465	0.6402	-0.225188	0.488993	0.851322	-3.36434	-0.807106	0.222061	0.282753	1.30772	0.55187	-0.332645	0.543137	-0.909603	-1.67685	-1.09766	-0.826558	0.579775	-0.980748	-1.5619
39	CXCL11'	1.30987	-1.32395	1.58532	-3.68369	-1.18664	2.42648	-1.55014	1.85253	2.58058	0.278142	-0.803989	1.35404	-0.71446	-0.030551	-0.341967	0.0637643	1.21066	-1.64824	2.32217	-1.78714	-0.895133	0.76905	-0.211235	0.26246	0.472844	-0.9587	-1.48031	1.57265	-0.747645	-1.2306	-1.52634	0.45239
40	CXCL2'	1.00638	-2.37581	3.0183	-3.17383	0.0401718	-0.256935	-0.260439	3.66857	1.38079	-0.160075	-1.41373	0.160893	-2.68897	0.131474	0.216544	-0.331524	1.04731	-0.155153	-1.19022	0.626776	-0.219873	0.57677	0.560439	-0.394607	-0.497306	-0.61182	-0.101017	0.892051	-0.0370323	0.430866	-1.09385	0.349806
41	CXCL9'	1.32354	-1.41568	3.09763	-6.21034	0.68092	4.21097	0.0251735	0.700857	2.85343	1.33147	-0.470791	-0.165535	-1.68091	-0.0115875	-1.41628	-0.931655	2.01155	-0.723028	-1.42178	-0.461057	-0.905734	1.27937	1.24365	-0.483574	-0.740476	-1.19063	0.146367	-0.557684	-1.70882	0.757964	-1.21195	-1.16091
42	CXCR2'	1.14003	-2.12266	3.08876	-3.22422	0.760618	1.94211	-2.30405	2.03247	2.29818	0.996406	-0.263894	-0.761305	-0.202119	-1.30057	0.0930896	-2.11865	1.91532	-1.10624	-2.03545	0.184702	-0.713431	0.821951	0.190694	-0.819265	-0.627291	-1.19306	-0.0741291	0.313375	-0.756094	0.0602966	-1.0046	-0.637655
43	CXCR3'	1.61988	-1.66442	3.54278	-5.55504	0.986895	2.88432	-0.220551	1.4894	3.56836	-0.201676	-1.78884	-0.62361	-1.07163	-1.18606	-0.951237	0.00605382	1.92212	-1.36595	-1.61744	-0.861419	-0.41983	1.20367	0.183627	-1.21414	0.218108	-1.22083	-0.918448	-0.754065	-0.760924	-0.0266003	-1.61982	-1.23951
44	DBT'	-0.590847	1.44936	4.12184	2.10872	3.90689	-3.1497	-1.09995	-1.1388	-0.866788	1.81925	1.17802	1.02711	1.34315	-3.04097	-2.70832	-1.70908	2.13132	0.929185	-0.35606	-0.329629	-3.07293	1.78573	0.827027	0.280685	1.79395	-0.340988	-0.319221	-0.367377	-0.563935	-1.34265	0.0413604	-1.16866
45	DDX1'	0.430096	-2.04594	-0.341091	2.14912	-0.0973949	0.94927	-0.251399	3.14011	-0.647762	-0.345092	0.192642	-1.347	0.149531	-1.13136	0.496534	-0.533715	1.4065	-0.729717	-1.61466	0.152328	-1.23733	0.14568	1.1591	-1.52387	-0.421677	-1.84185	-0.339482	-1.09432	-0.99949	-0.258509	-0.0870935	-1.68177
46	DEDD'	-0.282226	-1.82352	1.83412	2.0462	-0.804847	-2.41933	-0.305743	0.962996	-1.7412	-0.480793	0.976044	-0.758352	-0.00216838	0.144172	1.62268	1.75703	0.879916	-1.00826	-1.43703	-0.961315	1.17296	-0.962284	-0.396517	-0.88707	-0.168088	0.854194	0.293177	-1.76352	-0.726528	-0.032209	0.174123	1.66744
47	DPP4'	0.65658	1.52863	5.2716	2.06492	-1.87519	-3.64024	-0.578635	1.79486	1.4122	2.11485	-0.0796949	1.55647	-4.11837	0.906458	-1.01828	-0.954508	0.7669	-1.55442	0.681807	-1.89399	-1.04136	0.629607	-1.36775	-0.367584	1.34041	0.753571	0.15878	0.0302066	0.212656	0.632053	-0.377105	0.349214
48	EDEM1'	0.573637	1.33919	1.55661	0.583673	1.04831	-1.29455	-1.57804	1.37827	0.302815	0.457349	1.08091	-1.20637	-1.92119	-0.975728	-1.05391	1.08825	0.756981	-0.594894	0.27778	-2.31822	-0.63465	-0.326962	-1.19588	-0.287824	0.91475	-1.35386	-1.59408	-0.0942567	3.00069	-1.55089	0.164491	2.06355
49	ENDOU'	0.546841	-1.55465	0.682166	1.36046	0.960551	-1.25174	-0.691269	3.84691	1.14391	0.700767	-1.13597	0.452478	0.404862	-1.53024	-1.25288	-0.116941	2.38012	-1.58807	-1.6507	0.301857	-1.14271	1.35766	0.0333215	-0.578805	-0.275804	-1.65272	-0.820852	-1.81794	-0.244397	0.364217	-1.76686	-1.59995
50	EPRS'	0.328091	0.867401	2.54912	0.555707	1.86333	-1.18515	-0.335716	1.34977	-0.255119	0.0963722	-2.05076	-1.14035	-0.891103	-0.578133	0.689144	0.571352	0.231868	-1.9493	-0.00836583	-2.16495	-0.644271	0.599692	-0.46519	-0.160962	0.0370963	1.53666	0.277061	-0.771389	0.38074	-0.296732	-1.53795	0.412379
51	EPS15'	1.33146	-1.63627	0.159623	-0.715267	1.43802	-1.29199	0.690903	2.34094	3.30015	0.646844	0.314802	-1.35154	-0.774234	0.916866	-1.21456	1.5244	1.16248	-0.279993	-1.03946	-1.40874	-3.04285	1.23179	-1.00148	-0.292945	0.17346	-1.25898	-1.57666	-0.35257	-0.0303289	-2.18173	-0.658984	1.46166
52	F11'	0.151863	-0.64683	3.17453	0.995222	-0.282061	0.769837	-0.199026	0.391713	0.47498	-2.74421	1.33971	-1.71878	-0.654689	0.298624	-1.16919	-0.794781	-0.441369	-1.28473	-1.31452	-1.21256	0.437315	0.761203	-0.266345	0.183706	0.798741	-0.0202657	0.848288	-2.09504	-0.747528	-0.675967	-1.3099	0.280249
53	F5'	-0.335063	-2.6535	-4.33142	2.40065	1.24659	3.98232	0.123888	0.441476	2.34644	0.971888	2.16658	0.123779	-0.444212	-0.591219	-1.95658	-1.04099	2.44174	-2.804	-1.82149	0.288321	-0.342199	1.1244	0.0298656	-1.42102	-0.497971	-1.98245	-1.1653	-1.42073	-1.03507	-0.687694	-1.28014	-0.979906
54	FAH'	-0.574923	-0.108598	2.94093	-0.851964	1.17556	0.893834	-0.13813	-1.54168	0.559357	1.14217	1.82961	-0.0361548	-0.965848	0.23779	-0.904283	-0.427535	-1.06941	-0.48347	-1.57143	0.985444	-0.0364069	1.47731	0.131085	0.521652	0.229941	-1.34006	-1.41248	-1.75028	-1.00567	-0.191725	0.233294	-0.929536
55	FCER2'	0.487666	0.488041	2.10369	0.952676	-3.76441	-0.178306	0.324735	0.840334	0.0298103	-0.0835851	-0.957484	-1.66739	-0.198604	-0.981474	0.694231	2.19862	0.706461	-0.0454696	-1.55857	-2.23492	-0.338618	-0.828775	0.727246	-0.984699	0.121858	-0.220527	-0.602996	-0.854938	0.473058	0.221349	-0.222394	1.75161
56	FGF2'	1.21864	-1.91697	0.514415	-1.65793	-0.351029	2.42283	-0.494169	1.11605	2.03457	1.31057	1.6678	-1.337	-1.79795	-0.10582	-1.65253	0.055726	1.06006	-0.944563	2.19136	-1.86449	-0.164205	0.825513	-1.74063	0.215017	-0.110735	-1.30676	-1.50361	0.504697	0.584976	-1.23577	0.473044	-1.2564
57	FGL2'	1.3237	-0.992704	4.16344	-3.19144	2.34216	1.8805	-0.85252	1.98259	0.767281	1.79403	0.161736	0.286868	-0.560413	-0.70897	-2.73729	-0.437154	2.58449	-0.1508	-0.874885	-1.01219	-2.12696	1.51044	-0.00869865	-0.987489	0.077631	-1.84968	-0.725515	-2.14677	-2.18987	-0.403148	-0.993435	-1.13574
58	FKBP1A'	0.30187	0.299718	1.37567	1.28501	-0.881211	-0.416329	-0.608541	0.578184	-1.01869	-1.89525	-1.56824	-0.998022	0.116379	-0.461739	-1.09676	1.52432	2.25259	0.157417	-0.926474	-1.8088	-0.465789	-0.306046	-0.149346	0.115106	-0.547315	2.21362	-1.0018	-1.09247	1.91137	0.800839	-0.147361	0.588668
59	FKBP1B'	-0.679958	-2.82299	3.19189	0.417141	-1.48026	0.409121	1.10313	0.847652	-1.26319	-0.49181	-0.457023	-0.940399	0.565705	-0.349308	-1.99911	0.277156	-0.187546	0.475657	-0.0535921	-2.3771	0.00742714	-1.08008	0.406513	-0.586514	-0.192763	0.0682032	0.197357	-0.0550206	1.59064	1.93653	-0.310685	0.849438
60	FURIN'	1.53581	-2.05993	4.0225	3.39556	-0.909462	-3.38544	-2.72952	3.55159	0.974759	-1.19234	1.21469	-1.24617	-0.495346	0.85437	0.174688	0.510915	0.109583	-0.857051	-0.445073	-3.86618	-1.71393	1.62804	-0.241087	0.329033	-0.517538	-0.594831	-0.456775	-0.597939	-0.10518	-0.0409533	-0.624093	-0.800047
61	GAPDH'	1.14862	-1.17149	0.603145	2.19597	-0.578857	0.999211	0.623318	1.742	-1.00812	0.627338	-0.66982	-1.95831	-1.19401	-0.133976	-1.40211	2.64091	-0.696349	-1.53858	2.27362	-1.79323	-0.767077	0.348997	-1.47309	-0.669616	0.134989	-1.09608	-0.981093	-2.11673	2.08416	-1.40802	-1.62173	2.11897
62	GBF1'	0.991336	-1.68789	2.80386	0.139868	-0.288302	-0.327243	1.0984	2.45079	1.34867	1.79047	-1.34682	-0.775727	-1.37657	-0.30966	-2.39276	-0.831182	1.93384	0.762639	-1.69939	-0.716456	-0.0982631	0.459824	1.43737	-1.78885	-0.837214	-2.21587	-0.839974	0.295745	-0.569	0.150667	0.687688	-1.32997
63	HRC'	1.29162	-2.21795	3.48422	1.20996	1.10435	-0.29128	-0.662687	1.82455	1.80185	0.576471	-1.0433	0.48135	-0.277518	-0.663397	-1.42722	-0.359102	-0.985893	-0.183018	-1.72788	-1.27896	-0.0706572	1.45924	-0.8552	-1.23088	-1.38213	-1.42993	-0.58332	-0.984913	-1.05794	-0.605652	0.122709	-0.526712
64	HSPB1'	0.0375616	-2.86419	-1.10866	2.01112	2.32525	0.0892909	-0.14682	0.986568	-0.78489	-4.16449	-2.06289	-0.39276	-0.483692	-0.187549	0.444553	1.08951	0.717575	0.649127	0.250883	-1.9074	-0.230697	0.184048	0.150856	-0.479085	2.30967	-0.0718244	-0.786179	-2.39881	0.234188	-0.00604476	-0.870113	0.719579
65	IFIT1'	0.876385	0.0196365	0.751849	-1.59814	-0.190433	-0.243062	-0.782825	3.83758	2.75795	1.49324	-2.57244	-0.270451	-1.75798	-1.07114	0.508001	0.117004	0.283335	-0.256387	-1.04679	-0.678691	-0.71337	1.08181	-1.40716	-0.870453	0.31377	-0.634946	-0.81971	-0.68381	-1.35401	-0.415245	0.705005	1.07115
66	IFIT2'	0.0104027	-1.35356	-0.229759	-0.678607	0.867971	-0.0960029	-1.23593	1.17671	1.81879	-0.297986	-1.96667	-1.48043	-0.603053	0.505886	-1.1432	0.888601	1.65125	-0.0838922	0.0157815	-0.501917	0.443076	0.175819	-1.42705	-0.091986	-0.761241	1.19657	0.18271	-0.715268	-0.614989	1.33763	-0.210527	0.491532
67	IFITM1'	1.20119	-1.19901	1.00109	1.73909	-2.35669	-1.19627	0.0542105	2.43449	0.837438	1.82259	1.1142	-0.0496169	-1.35229	-0.303356	-0.861342	0.334952	0.539282	-0.226263	1.00258	-2.51271	-1.09108	0.581949	-0.970651	1.01796	0.194301	-1.55924	-0.982117	0.462023	1.51668	-1.76631	0.501114	0.374054
68	IFITM2'	0.287954	-2.12921	3.31655	3.3775	-2.59798	-1.16806	2.1848	2.50483	1.61134	-0.847486	-1.50617	1.36148	0.711984	-1.05182	0.222069	-1.49874	0.24638	-0.468204	-0.805473	-1.88584	-0.41221	1.43324	0.642508	-2.2295	-1.01644	-1.6366	-0.466209	-1.2122	-0.160838	-0.899062	1.22739	-1.16567
69	IFITM3'	0.38531	1.94541	2.87092	2.22467	-1.50522	-0.40405	-0.940505	3.7305	1.03547	0.0995837	-0.725714	-0.690736	-2.19545	-0.62227	-1.72583	-0.607099	1.38414	-1.20757	-1.88644	-1.24004	0.587079	0.873075	-0.949547	-1.73138	-0.496052	-0.715112	-0.989923	-1.67993	0.151447	-0.131266	-1.28533	-1.40621
70	IFNAR1'	1.14308	0.543396	2.49713	-1.8478	-0.725504	-0.135017	-1.07948	1.90434	1.085	-0.55346	-0.210636	0.0319873	-0.422957	-0.189768	-1.11551	2.95809	1.72892	-1.07385	-0.935965	-1.52972	-1.36576	1.25009	-0.903841	0.412628	-0.926134	-0.116029	-0.915603	0.0514136	-0.491329	-2.11974	0.579164	1.58338
71	IL2'	1.52307	0.887163	2.69178	-1.68043	1.92842	2.94427	-0.235287	3.36686	1.40226	-2.88879	-0.274451	0.257663	-1.64674	-1.01915	-2.23877	-1.34496	2.49623	-1.18711	-1.31816	-1.33903	-2.06929	1.32155	-0.612096	-0.833642	-1.68239	0.183396	-1.38283	-0.0980317	-2.02147	-0.444106	-0.564244	-0.711673
72	IRF1'	1.1619	1.31324	0.463776	1.6241	0.203612	2.91272	0.245882	4.50629	1.31807	-2.7045	-2.36767	0.00198658	-2.49017	-3.00771	-0.70952	-1.40336	1.18691	-3.59809	-0.690252	0.00315592	0.501709	0.571539	-0.541534	-1.04777	-0.35731	-1.04307	-0.809439	-1.73921	-0.727548	-0.570343	-1.90918	-0.574623
73	IRF3'	1.90011	-0.363687	-0.316062	3.4708	-2.35076	-0.262567	1.12059	4.84484	0.354765	1.18173	-4.88651	-2.25738	-0.802832	-0.0555056	-0.383527	-0.298078	1.8843	-1.59133	0.16115	0.596751	-3.05518	1.48349	-0.401645	-1.49836	-0.1979	0.0137988	-0.228929	-0.101006	0.396026	0.471757	-0.653077	-0.355567
74	IRF7'	1.30512	-3.47785	3.55451	-0.333512	-1.70547	3.11217	-0.579455	2.85508	0.203714	1.47551	-3.5873	-1.19336	-1.03933	0.20678	-1.99698	-0.545766	1.38893	-0.394284	-0.456313	0.301548	-0.534304	1.15492	-0.82052	-1.86747	-0.240581	-0.759443	-1.42733	-1.57459	0.24025	1.00967	-1.08317	-1.19982
75	IRF9'	0.317725	-0.0722302	-0.29535	0.846307	0.846884	1.09429	0.458932	2.95085	-0.114807	-0.206895	-3.39103	0.482315	-1.13685	-1.93846	0.74061	-1.33133	0.915941	0.470648	-1.67007	-1.36067	-0.22589	1.21948	0.618568	-0.745022	-0.641275	0.0337074	-0.371922	0.0477279	0.247016	-0.56071	0.0806462	-1.58855
76	ISG15'	2.0285	0.9571	1.21112	0.378036	-1.34575	-0.60174	-0.439025	3.13974	-0.0451208	1.24178	-3.20734	-0.213085	-0.472616	-0.721629	-1.00213	0.770593	-0.340862	-1.69745	-0.337526	0.297697	0.0775019	1.73096	0.349829	-0.450373	-0.247939	0.0144048	-1.57694	-0.831813	0.696166	0.972495	-0.25731	-0.381693
77	ISG20'	0.0872168	-1.17004	1.48086	2.29821	0.254973	-0.266376	-1.65899	1.84452	0.739711	0.576596	-2.55734	-2.83027	-0.586421	0.639748	-0.0566198	-0.820381	0.838537	0.283582	-0.0696159	-1.40444	-0.833051	-0.60909	-0.316858	-0.730486	0.296194	0.29477	-0.715463	-2.11586	1.46542	-2.12238	-0.24746	1.86683
78	KCTD9'	-0.0410515	-3.13657	1.46293	-1.88832	0.51855	1.40035	-0.649255	2.32095	0.667028	-0.467064	1.45182	-0.983761	-0.756694	-1.34638	-0.522811	-0.382524	0.767239	0.11573	-0.041802	-1.19416	-0.353642	-0.195497	-0.471417	-1.06933	-0.137768	0.975514	0.0958462	-0.880298	-1.53755	0.469973	-0.29374	0.76167
79	LTB'	0.234219	-0.67984	0.550094	3.21737	1.35236	2.025	-1.35133	-1.45204	2.35295	0.334448	1.13587	-0.40815	-0.733919	-1.06495	-1.8157	-1.68612	-0.227014	-2.41538	-1.52913	-1.32209	0.488077	0.682855	-0.464742	-0.90743	-0.580354	-1.49934	-0.568875	-0.823206	1.19753	-0.149474	0.662711	-0.34518
80	MAVS'	0.0174162	-0.331102	-0.630854	1.0115	-1.57685	0.690239	0.938671	5.86464	-0.0149492	-3.2613	-3.69713	-0.227755	-1.19679	0.406478	0.675192	-1.07324	1.70077	-0.347384	-1.33417	0.319282	-0.952818	1.27988	-1.59665	-1.75307	0.666179	0.165407	0.50713	-0.778724	-0.537463	-0.585361	-1.01381	-0.486332
81	MICE'	-0.314814	2.3876	5.65724	-10.8315	4.71118	2.46514	-0.015102	-4.67322	5.24904	2.32295	-0.352572	-0.525322	0.599599	-2.52005	-3.53816	-4.28718	-2.06123	0.71305	0.719924	0.701038	2.2707	2.20178	-1.47293	1.93816	2.2076	0.928208	0.14007	0.0477654	-2.15702	1.12419	0.0727295	-0.460676
82	MNT'	0.825581	-1.81471	0.292933	0.923353	-0.195431	2.47191	0.549144	-0.792752	1.31524	-0.431366	3.39237	0.363022	-0.626098	-0.149071	-1.51931	0.513933	0.68862	-0.110655	0.109688	-1.49161	-0.850296	0.670857	-1.16669	-0.944067	-0.202419	-2.23143	-1.31946	-1.89793	-0.475272	-1.32501	-1.56722	-0.487189
83	MX1'	0.799019	-3.01854	-2.06586	3.17887	2.18841	1.47096	0.32373	4.2415	-0.564663	-1.29563	-0.0780475	-2.76421	-1.14567	-0.156082	-0.680625	-0.865745	1.6738	-2.64165	-1.307	-0.522556	-1.78006	1.18524	-0.386757	0.175171	0.788896	-0.934987	-0.937979	-0.798193	-0.637265	-0.892489	-0.947661	-0.295628
84	NEU4'	1.00258	0.297375	1.68695	0.928733	0.137236	0.130919	-0.0889815	1.7981	1.49748	0.390898	1.33581	-0.943074	-1.07518	-1.23509	-0.26422	-2.24017	0.903965	0.998419	-0.759928	-0.544221	-0.757484	0.423199	0.631165	-2.35674	-0.642427	-0.838265	0.0845627	-1.30557	-1.07901	-1.21838	0.136306	-1.13025
85	NLRP3'	1.73635	-1.90934	3.33759	-0.508963	-1.45187	1.79699	-0.64862	5.13018	0.657309	1.51347	-0.0356849	-0.394213	-1.2274	-1.73373	-1.05318	-0.677931	2.31547	-2.32537	-0.755071	-0.0789863	-0.474676	1.34284	-0.500115	-1.9324	-2.01158	-2.24784	-0.545507	-1.02236	-0.260302	-1.5392	-0.503805	-0.714352
86	NPC1'	0.366328	-2.35353	2.57455	1.22679	-1.24208	0.160457	2.8095	2.34149	2.47216	-0.159154	1.46616	-3.17804	-0.584186	-1.09079	-1.41277	-1.32683	1.8833	-0.760661	-0.331188	-1.67273	-1.63072	0.659428	0.768391	-2.00219	-1.77549	-0.0266942	-0.239356	-0.722485	-0.337977	-0.133317	0.846799	-1.12594
87	OAS1'	0.652778	-2.07276	1.12589	1.90619	1.00595	1.88498	1.32521	1.36827	-0.783538	-0.187045	0.762665	-0.378364	-0.915145	-1.11656	0.410335	-2.26065	1.19871	-1.07673	-0.787192	-0.109016	-0.257193	0.103719	0.334272	-3.03476	-1.12116	-2.06577	-0.280564	-0.681933	0.318906	0.314299	0.101586	-0.939984
88	OASL'	1.23361	-0.474752	0.366328	0.949978	0.78215	1.88465	-1.34979	2.21	0.677389	-0.696483	0.408718	-0.0899834	-0.204803	-1.76194	-0.0625023	-2.24048	2.1089	-0.617349	-1.21306	-0.806244	-1.74928	-0.0138196	-0.80579	-2.30803	0.0267071	-0.931976	-0.726674	-0.777581	1.06765	-0.519914	-0.666863	-1.31282
89	PALM'	-0.660126	1.83442	3.40409	5.78447	-3.47221	-3.14479	2.08966	1.52049	-3.48971	-0.049331	1.26164	-0.0272541	-1.56191	0.565199	0.743016	-1.0106	2.4829	0.508358	0.361091	-0.398436	0.0439891	-0.00587836	0.157094	0.483822	-1.32131	-1.65435	-1.20205	0.0315393	0.0722571	-0.256521	-0.782129	0.0985473
90	PDK1'	0.131319	-3.08825	1.59388	1.45893	-0.627351	0.423561	0.100514	0.598024	-0.09139	-0.642204	1.25217	-1.79441	0.115867	-0.0171043	0.452328	0.235312	-0.0837078	-0.441878	-0.104884	-1.08238	-0.591673	-1.91707	0.434596	-0.424419	-0.588352	1.3242	-0.482829	-1.04008	0.235045	-0.828184	-0.798578	0.248002
91	PIGS'	-0.853673	2.48277	-9.09093	5.98905	4.25516	6.25837	2.50383	-3.44399	-0.704784	-0.61446	2.10816	-0.896179	1.21144	-0.404972	-0.043131	-5.93351	3.14277	-5.23934	0.621285	0.410266	0.70857	2.05452	0.0531441	-0.772442	2.20609	-2.11934	-2.21919	-2.57545	-0.781329	-1.15595	-0.58429	-0.79412
92	PLP1'	2.06071	-2.02393	3.78772	3.19657	0.996585	-5.40674	-1.86431	3.21668	0.23836	0.173368	-0.0743163	0.196396	0.582585	-0.600561	-0.795485	-0.220426	1.94877	-0.764152	-1.3554	-0.122957	-0.133018	0.932797	-0.86678	-0.449652	-0.215095	-1.38022	-0.688879	-0.902855	0.0443958	-0.077893	-1.59246	-0.772443
93	PLP2'	2.02889	0.511956	3.06237	2.18138	-0.908788	-5.94292	0.356649	3.58557	0.919207	1.65948	-1.54297	0.828395	0.106469	-0.151202	-1.42674	0.0480284	1.56456	-0.467572	-0.932616	0.312469	-0.648202	1.62063	-1.1246	-0.708935	-0.362658	-0.685562	-0.243684	-0.830403	-0.105191	0.531066	-0.644753	-0.311914
94	PPIA'	-0.0136081	-1.20146	1.05857	1.60014	-3.01481	1.15191	-1.65154	0.561494	0.583199	-2.21579	-0.182076	-0.507617	-0.444096	-0.397571	0.532583	1.62343	0.633419	-1.5683	-0.045632	-0.963482	0.761049	-0.588088	-0.0156304	-0.33505	-1.19924	0.52805	-0.0190117	-1.29368	1.6138	-0.868958	-0.284163	1.75935
95	PRNT'	1.49904	-1.23704	0.487069	2.95849	-1.6101	5.15562	-0.424051	-1.67269	0.243013	1.03213	1.41001	-0.856865	-2.4907	-1.75086	-2.78504	0.774731	1.00834	-0.86427	-1.20647	0.608539	-1.01122	1.12224	-0.494702	-1.16222	-0.735421	-1.48514	-1.52854	-2.32166	0.251426	0.67008	-1.7246	-0.804964
96	RAG1'	1.86436	0.207547	2.97887	-6.09498	2.25176	2.76928	0.570142	2.9148	2.66961	0.950502	-1.23187	0.592622	-1.13845	-0.7704	-0.378479	-2.06934	1.52808	-1.49738	-1.02993	-0.9472	-0.231386	1.23532	-2.14062	-1.31918	0.30193	-0.969323	-0.872254	-1.23363	-0.557416	-0.519357	-1.32016	-0.809222
97	SARS'	1.28182	3.36515	7.24885	8.92	-5.98377	-4.96655	-2.02933	0.00795856	-4.50207	1.00126	0.197027	1.61432	-4.47189	2.21154	1.50987	4.18705	-0.857207	3.48182	-1.00755	-0.292133	-1.79796	-2.24387	0.519027	-1.2858	-4.80587	-0.796275	1.66636	1.07095	0.611988	-0.241335	-0.678749	-0.0706347
98	SF1'	0.85951	-0.237082	1.67195	1.86946	1.41174	-0.919789	-0.646782	1.80824	-3.01476	1.04734	2.02272	0.487244	-1.19491	-0.183002	-0.0403561	0.880958	1.21075	-1.09974	2.24553	-0.616982	-1.22677	0.534145	-0.17977	0.907913	-1.34223	-3.10741	-0.765348	-0.0300306	1.16131	-1.2837	-1.67339	1.28827
99	SMAD7'	1.42977	-0.114084	2.97783	1.80705	-1.85666	0.959788	-0.846695	2.00421	1.14588	-0.372033	0.303974	0.490171	-1.6609	-1.24952	-0.659334	-0.869698	0.668834	-0.814612	-1.79613	-0.125666	-1.43975	0.578883	0.583119	-1.18624	-0.221209	-0.75342	-1.76339	-1.79224	-0.242293	-0.853418	0.109872	-0.829914
100	SP2'	1.48316	0.0605762	0.364424	0.61399	0.953104	2.49545	-0.128039	-5.62185	3.82685	1.67103	1.68129	-0.317645	-0.295888	-0.896686	-0.839355	-2.50001	0.728503	-0.720595	-1.31756	0.685825	-0.325428	1.4523	0.415883	-0.632904	0.320658	-0.652103	-1.5215	0.214532	-0.0665081	-0.333178	-1.17969	-1.24426
101	SP6'	0.792795	-3.08634	2.78115	1.8944	1.1791	0.755356	-1.32778	0.532287	-1.39604	-0.754367	0.937079	0.266328	-0.477592	-0.170003	0.414362	-1.00033	-3.00644	-0.657266	-1.39371	1.0134	-0.3355	0.838551	1.99445	-1.18698	-0.607265	-0.562852	-0.126078	-0.108475	-1.00573	-0.592807	0.45168	-0.61061
102	STAT1'	0.596834	0.1079	1.65117	0.239904	0.595992	-0.604956	0.813447	4.68708	0.88859	-2.50169	-3.41692	-2.49548	-1.22811	0.952246	-0.396488	-0.149303	3.10332	-2.68156	-0.362996	-0.992995	-0.61369	1.42237	-0.878263	-0.275866	0.79032	-1.09326	-0.183519	-1.01515	-0.0966092	-0.421939	-1.26442	-0.316533
103	STAT2'	1.41759	-1.11286	0.321343	0.576581	1.29852	-0.400382	-1.37439	5.24353	2.04123	1.88768	-1.96343	-3.13685	-0.878116	-1.9834	-1.28502	-0.410303	1.34864	-1.72133	-0.54693	0.26879	0.10023	1.32325	-0.660286	-2.09484	-0.233779	-1.7241	-0.875845	-1.52973	0.0995508	-0.527242	-2.01476	-0.204764
104	STRADA'	-0.055474	-5.18165	-1.5886	4.47625	0.703546	3.30293	-0.238072	-0.0679194	-0.300179	0.783983	3.01357	-2.14761	-0.0840322	0.153431	-1.35461	-1.91421	2.23679	-2.82348	-0.565054	-0.863436	0.761133	1.05028	0.0747451	-1.16984	-0.351085	-1.62934	-1.33563	-2.40334	-0.0441266	-0.213769	-0.864837	-0.813229
105	TBK1'	1.55348	0.438619	-0.498263	2.8886	-3.08159	1.14481	0.86149	4.85445	0.910375	-2.58153	-4.00091	0.0299258	-1.78001	0.104561	-1.53485	0.466913	1.93897	-2.15399	-0.57973	0.6016	-2.22293	1.27454	-1.1796	-1.14138	0.708908	0.428861	-1.05606	-0.768159	-0.397961	0.408274	-0.310309	-0.744543
106	TFEB'	-0.0958404	0.42321	1.66579	0.239857	-0.769761	-1.29475	1.53323	1.58986	-0.0986231	0.290731	-0.48266	-1.7331	-1.18775	-0.949145	-0.226534	2.08914	1.56773	0.0885078	-0.0452421	-1.75902	-0.855268	-1.10017	-0.144935	-0.325971	-0.00684528	1.41232	0.170112	-1.15899	0.0994226	-1.78975	0.397707	0.350053
107	THY1'	1.65123	-0.930954	2.18085	-1.93694	0.777343	2.48844	0.80547	1.45596	1.82268	0.964459	1.17829	0.0779002	-1.92466	-1.3833	-0.5766	-1.67952	1.47674	-1.54443	-1.35941	-0.795001	0.210651	0.799719	-0.704458	-0.986244	-0.951298	-0.856512	-1.06889	-0.73999	-1.16943	-0.529739	-1.66402	-0.234059
108	TICAM2'	-0.352247	-2.09015	2.23447	0.587787	-0.513834	-1.22775	-0.676361	1.46291	-0.0519113	1.22598	-1.29469	-1.58233	-0.913727	-0.187851	0.0710791	1.02348	1.44843	-0.2494	-0.111226	-0.825619	0.268392	-0.773556	-1.34382	-0.0598051	0.449769	1.31466	0.114667	-0.0929984	-1.49468	-0.31241	-0.353982	0.531722
109	TLR3'	1.41669	-0.938583	-1.48533	-0.91298	1.37553	3.32743	0.914871	3.59444	2.19873	-4.08419	-3.70738	0.38775	0.228515	-0.0190987	-1.24554	-0.353055	0.841035	-3.60103	0.123781	-1.40915	0.113844	1.37785	-1.38194	-0.545434	-0.272417	-1.22129	0.204086	-0.956535	-0.312573	0.194707	-0.810151	-1.01885
110	TLR7'	2.02226	-1.53118	2.13127	-2.13416	0.743414	1.76431	0.211756	4.11573	1.36854	-4.31575	-3.73995	0.0577426	-0.300325	0.21438	-1.96897	-0.386085	2.74722	-1.35006	-0.47799	-0.417169	0.61307	1.19988	-3.18309	-0.2564	0.0569468	-0.18647	-0.647042	-1.02876	-0.804536	-0.477339	-0.867407	-0.538897
111	TMPRSS11A'	0.917913	0.85513	2.45226	0.154707	-0.435998	-1.62386	-1.31092	1.42977	1.1066	-1.44807	1.1657	-2.38269	0.658525	0.135991	-0.657021	1.29502	0.327478	-1.78045	-0.0563028	-1.06678	0.301944	0.566839	-0.755056	0.173483	-0.761345	-1.1886	-0.109007	-1.29878	0.973249	-0.517544	-0.246399	0.230166
112	TMPRSS2'	0.295288	0.25784	3.96674	2.45929	-4.13469	-4.55147	-3.44088	4.17808	3.98219	-0.206997	-0.303651	-0.47604	0.797587	-0.138747	-1.66759	-1.24209	1.24237	-0.65057	-1.40715	-3.01507	0.113986	1.68806	-1.46308	-0.173299	0.480177	0.224746	-0.460423	-0.286601	0.280243	0.2649	-0.395995	-0.368061
113	TRAF3'	0.303543	-0.497643	1.68215	2.34175	-3.23818	-0.319851	-1.04422	3.63641	0.720638	0.701969	-4.3113	0.0744757	-1.24034	-0.413387	-0.475885	1.7019	1.80071	-0.850427	-0.753047	0.0346772	-2.36868	1.57546	-0.270844	-0.49061	-0.457258	-0.154189	-0.303457	-0.152079	-0.0190027	-0.802156	-0.750937	0.282328
114	TRIM56'	0.796705	-2.65195	1.96357	1.0848	1.38235	-0.696661	-0.571746	1.47497	-0.388751	-0.0845957	-2.75721	-0.989928	-1.49156	0.676559	0.180736	0.851875	1.77463	0.0297818	-0.0469592	-2.06286	-1.06863	-1.40658	-0.594048	0.472501	1.09858	0.546338	0.00254537	-1.49604	0.517893	-0.562405	-1.09679	0.397376
115	TTK'	-1.2457	-1.71023	0.53857	1.71911	2.32333	0.225017	-0.973082	0.402122	-0.69372	-0.517315	0.810523	-1.8255	0.544171	0.0635691	-0.725742	-0.334021	0.916187	-0.222523	-0.0961003	-2.02366	-0.830426	-1.23509	-0.501742	-1.71902	1.24812	-0.958234	1.6562	-2.63309	1.01143	-0.000283507	-0.348798	0.463772
116	TYK2'	0.791888	-2.9012	-1.23819	1.34067	-1.32132	-0.828293	-0.299338	2.67896	0.157076	1.28508	-3.51884	-1.96695	-0.587251	-0.235899	0.826318	-0.115728	1.50852	0.536667	-0.043098	-0.465113	1.27973	-0.0810656	-0.3424	-0.820192	0.381575	1.76379	0.827386	-2.33938	0.562076	0.21499	-0.224994	0.465718
117	TYR'	0.348976	0.690384	3.83157	4.37455	-1.16628	-3.78872	-2.17432	1.21973	-0.387188	1.25441	1.05209	-0.989167	-1.01431	-0.412194	0.823419	1.27764	-0.753086	0.875321	-0.10619	-0.458877	-1.54712	1.15555	1.60066	-0.353216	-2.17003	-1.33378	-1.77896	-0.763528	-0.661589	0.775165	-1.23878	-0.715468
118	U1'	-0.508269	-1.82604	-0.714909	2.08212	-0.540321	-0.677611	0.689076	2.05935	-1.64951	0.650439	0.998767	-0.927161	0.481971	-0.923618	-0.663341	1.48839	1.03072	0.978105	-0.0263024	-2.10434	0.582301	0.523077	-0.977763	-2.53234	0.477738	-1.25422	0.362404	-0.839873	0.210758	-0.633304	-1.81535	1.77095
119	U6'	1.24565	-2.54925	-1.30269	1.84702	0.129349	3.06357	-1.5782	2.96706	-1.08132	1.20587	1.37125	-0.186916	-1.49119	-1.55207	-1.96592	1.87158	1.91838	-0.531461	0.0428333	-1.09763	-2.36051	0.58327	-0.858076	0.308129	-1.32206	-1.86058	-1.05156	-0.721647	0.205441	-2.29705	-1.54656	0.72461
120	ULK1'	-0.0477394	-2.55234	0.173808	-0.948477	1.82262	-0.0318916	-0.832521	1.35276	0.795681	-0.420771	-1.06111	-2.03889	-0.261475	1.47942	1.38876	0.763467	0.376855	-2.73184	-1.56722	-2.84568	1.39885	0.212404	0.0239047	-1.70771	0.351558	0.860899	1.7431	-1.15638	0.606015	-0.512381	-0.347957	1.68229
121	UPF1'	-0.660076	-2.67945	2.44773	2.18096	-0.226923	0.0139287	-0.76091	0.873949	-2.45892	0.272864	1.41325	-0.585504	-0.530648	-0.61444	0.170429	1.92429	-0.480798	-0.458434	-0.0763988	-2.13734	-1.33818	0.185866	-0.805447	0.577464	0.218304	1.44861	-0.52778	-2.22129	1.17496	-0.62991	-1.12072	-0.944593
122	USP14'	-0.478986	0.299622	1.21035	0.773114	-0.195375	-1.4548	-0.531865	-0.20594	-1.0459	-0.116871	-1.25101	-1.16069	0.848925	-0.229989	1.17266	2.40657	2.06584	-0.743677	-0.476052	-1.26702	0.0126916	-1.31599	0.10765	-0.341301	-0.451345	1.4402	-0.763655	-0.196187	-1.1901	1.05867	-0.276694	0.171518
123	UST'	0.449986	-0.900913	-1.32898	1.50384	-1.95652	2.61948	0.605045	3.55949	-1.8947	0.157798	1.78888	-1.17019	-0.501509	-1.74445	1.32813	-0.690102	-0.328162	-0.823265	-1.27491	-0.214766	-0.384302	1.16816	0.405355	-2.98727	-0.60864	-2.15575	0.16838	0.0701963	-1.38682	0.124583	0.106838	0.0982349
