# Supplementary material for: TWIRLS, a knowledge‐mining technology, suggests a possible mechanism for the pathological changes in the human host after coronavirus infection via ACE2
Source: Drug Dev Res. 2020 Jul 13;81(8):1004–18. doi: 10.1002/ddr.21717 (PMC7404951; doi:10.1002/ddr.21717)
Supplement: Supplementary file 4 — Supplementary Table S4 [file DDR-81-1004-s001.xlsx]

## Sheet: Sheet1
No.	Gene	Class label
1	ACE2,	C5, C6, C24,
2	ADAM17,	C1,
3	ADK,
4	AICDA,
5	AKAP7,
6	AKT1,
7	ANPEP,
8	APCS,
9	ARF1,
10	ATF6,
11	BECN1,
12	BID,
13	BNIP3,
14	BOLL,	C1, C17,
15	BST2,
16	CALU,	C4,
17	CCL3,
18	CCL5,	C3,
19	CCL7,
20	CCL8,	C11,
21	CCR9,	C2,
22	CD1A,
23	CD200,
24	CD209,	C1, C11,
25	CD28,
26	CD68,	C17,
27	CD69,
28	CD83,
29	CDC42,
30	CDK6,
31	CEACAM1,
32	CLEC4G,
33	CLEC4M,
34	COMP,	C2, C9, C11, C15, C17,
35	CPE,	C2, C15,
36	CTSL,
37	CXCL1,	C1, C3,
38	CXCL10,	C3, C17,
39	CXCL11,	C3,
40	CXCL2,	C3,
41	CXCL9,	C3,
42	CXCR2,	C3,
43	CXCR3,	C3,
44	DBT,	C5, C13, C20,
45	DDX1,
46	DEDD,
47	DPP4,	C5, C12,
48	EDEM1,
49	ENDOU,
50	EPRS,
51	EPS15,	C20,
52	F11,
53	F5,	C2,
54	FAH,
55	FCER2,	C4,
56	FGF2,
57	FGL2,	C3,
58	FKBP1A,
59	FKBP1B,
60	FURIN,	C5, C19,
61	GAPDH,
62	GBF1,
63	HRC,
64	HSPB1,	C9,
65	IFIT1,
66	IFIT2,
67	IFITM1,
68	IFITM2,
69	IFITM3,
70	IFNAR1,
71	IL2,
72	IRF1,	C13, C17,
73	IRF3,	C10, C20,
74	IRF7,	C1, C10,
75	IRF9,	C10,
76	ISG15,	C10,
77	ISG20,
78	KCTD9,	C1,
79	LTB,
80	MAVS,	C9, C10,
81	MICE,	C3, C7, C14, C15,
82	MNT,
83	MX1,	C1,
84	NEU4,
85	NLRP3,
86	NPC1,	C11,
87	OAS1,	C23,
88	OASL,
89	PALM,	C4, C5, C8,
90	PDK1,	C1,
91	PIGS,	C2, C7, C15, C17,
92	PLP1,	C5,
93	PLP2,	C5,
94	PPIA,	C4,
95	PRNT,
96	RAG1,	C3,
97	SARS,	C4, C5, C8, C12, C24,
98	SF1,	C8, C25,
99	SMAD7,
100	SP2,	C7,
101	SP6,	C1, C16,
102	STAT1,	C10,
103	STAT2,	C11,
104	STRADA,	C1,
105	TBK1,	C4, C10,
106	TFEB,
107	THY1,
108	TICAM2,
109	TLR3,	C9, C10, C17,
110	TLR7,	C9, C10, C22,
111	TMPRSS11A,
112	TMPRSS2,	C4, C5, C6, C19,
113	TRAF3,	C4, C10,
114	TRIM56,
115	TTK,
116	TYK2,	C10,
117	TYR,	C5,
118	U1,
119	U6,
120	ULK1,
121	UPF1,
122	USP14,
123	UST,
