# Supplementary material for: TWIRLS, a knowledge‐mining technology, suggests a possible mechanism for the pathological changes in the human host after coronavirus infection via ACE2
Source: Drug Dev Res. 2020 Jul 13;81(8):1004–18. doi: 10.1002/ddr.21717 (PMC7404951; doi:10.1002/ddr.21717)
Supplement: Supplementary file 6 — Supplementary Table S6 [file DDR-81-1004-s002.xlsx]

## Sheet: Sheet1
No.	Protein 1	Protein 2	Combined Score
1	ADAM17,	ACE2,	707
2	AKT1,	ACE2,	392
3	ANPEP,	ACE2,	588
4	APCS,	ACE2,	167
5	CALU,	ACE2,	352
6	CCL5,	ACE2,	187
7	CD209,	ACE2,	286
8	CD68,	ACE2,	186
9	CDK6,	ACE2,	354
10	CEACAM1,	ACE2,	336
11	CLEC4M,	ACE2,	643
12	CTSL,	ACE2,	398
13	CXCL10,	ACE2,	216
14	DPP4,	ACE2,	942
15	FGF2,	ACE2,	197
16	FURIN,	ACE2,	315
17	GAPDH,	ACE2,	336
18	HRC,	ACE2,	348
19	IL2,	ACE2,	210
20	ISG15,	ACE2,	152
21	NPC1,	ACE2,	564
22	PLP2,	ACE2,	183
23	SMAD7,	ACE2,	183
24	STAT1,	ACE2,	224
25	TLR3,	ACE2,	176
26	TLR7,	ACE2,	159
27	TMPRSS11A,	ACE2,	326
28	TMPRSS2,	ACE2,	427
29	AKT1,	ADAM17,	735
30	ANPEP,	ADAM17,	528
31	BECN1,	ADAM17,	161
32	CCL3,	ADAM17,	218
33	CCL5,	ADAM17,	266
34	CCL7,	ADAM17,	167
35	CD28,	ADAM17,	196
36	CD68,	ADAM17,	260
37	CDC42,	ADAM17,	242
38	CTSL,	ADAM17,	246
39	CXCL1,	ADAM17,	248
40	CXCL10,	ADAM17,	213
41	CXCL11,	ADAM17,	188
42	CXCL2,	ADAM17,	187
43	CXCL9,	ADAM17,	161
44	CXCR2,	ADAM17,	261
45	EPRS,	ADAM17,	336
46	FCER2,	ADAM17,	351
47	FGF2,	ADAM17,	330
48	FURIN,	ADAM17,	628
49	GAPDH,	ADAM17,	442
50	IL2,	ADAM17,	376
51	NLRP3,	ADAM17,	188
52	SMAD7,	ADAM17,	169
53	STAT1,	ADAM17,	273
54	THY1,	ADAM17,	183
55	TLR3,	ADAM17,	326
56	TLR7,	ADAM17,	308
57	TMPRSS11A,	ADAM17,	267
58	TMPRSS2,	ADAM17,	254
59	TTK,	ADAM17,	222
60	TYR,	ADAM17,	219
61	AKT1,	ADK,	282
62	CALU,	ADK,	226
63	DBT,	ADK,	153
64	DPP4,	ADK,	215
65	EPRS,	ADK,	385
66	FAH,	ADK,	160
67	GAPDH,	ADK,	392
68	KCTD9,	ADK,	235
69	PDK1,	ADK,	178
70	PPIA,	ADK,	195
71	STRADA,	ADK,	151
72	TRAF3,	ADK,	198
73	AKT1,	AICDA,	274
74	BST2,	AICDA,	219
75	CCL5,	AICDA,	190
76	CCR9,	AICDA,	226
77	CD28,	AICDA,	327
78	CD69,	AICDA,	290
79	CD83,	AICDA,	250
80	CDC42,	AICDA,	194
81	CXCL10,	AICDA,	150
82	CXCR3,	AICDA,	165
83	FCER2,	AICDA,	218
84	FURIN,	AICDA,	178
85	GAPDH,	AICDA,	419
86	IFNAR1,	AICDA,	151
87	IL2,	AICDA,	372
88	IRF7,	AICDA,	161
89	LTB,	AICDA,	163
90	MNT,	AICDA,	195
91	NLRP3,	AICDA,	183
92	RAG1,	AICDA,	667
93	STAT1,	AICDA,	250
94	THY1,	AICDA,	173
95	TLR3,	AICDA,	418
96	TLR7,	AICDA,	487
97	TMPRSS2,	AICDA,	250
98	TRAF3,	AICDA,	194
99	FKBP1B,	AKAP7,	160
100	ANPEP,	AKT1,	336
101	APCS,	AKT1,	158
102	ARF1,	AKT1,	485
103	ATF6,	AKT1,	563
104	BECN1,	AKT1,	934
105	BID,	AKT1,	315
106	BNIP3,	AKT1,	602
107	BST2,	AKT1,	176
108	CALU,	AKT1,	443
109	CCL3,	AKT1,	427
110	CCL5,	AKT1,	548
111	CCL7,	AKT1,	309
112	CCL8,	AKT1,	210
113	CCR9,	AKT1,	267
114	CD1A,	AKT1,	210
115	CD200,	AKT1,	221
116	CD209,	AKT1,	265
117	CD28,	AKT1,	962
118	CD68,	AKT1,	477
119	CD69,	AKT1,	453
120	CD83,	AKT1,	242
121	CDC42,	AKT1,	939
122	CDK6,	AKT1,	502
123	CEACAM1,	AKT1,	313
124	CLEC4M,	AKT1,	231
125	COMP,	AKT1,	224
126	CPE,	AKT1,	193
127	CTSL,	AKT1,	398
128	CXCL1,	AKT1,	537
129	CXCL10,	AKT1,	480
130	CXCL11,	AKT1,	345
131	CXCL2,	AKT1,	412
132	CXCL9,	AKT1,	376
133	CXCR2,	AKT1,	709
134	CXCR3,	AKT1,	430
135	DEDD,	AKT1,	441
136	DPP4,	AKT1,	520
137	EDEM1,	AKT1,	226
138	EPRS,	AKT1,	409
139	EPS15,	AKT1,	408
140	FGF2,	AKT1,	859
141	FKBP1A,	AKT1,	715
142	FKBP1B,	AKT1,	355
143	FURIN,	AKT1,	479
144	GAPDH,	AKT1,	950
145	GBF1,	AKT1,	176
146	HRC,	AKT1,	237
147	HSPB1,	AKT1,	957
148	IFIT1,	AKT1,	222
149	IFIT2,	AKT1,	171
150	IFITM1,	AKT1,	162
151	IFITM3,	AKT1,	150
152	IFNAR1,	AKT1,	773
153	IL2,	AKT1,	978
154	IRF1,	AKT1,	651
155	IRF3,	AKT1,	651
156	IRF7,	AKT1,	367
157	IRF9,	AKT1,	214
158	ISG15,	AKT1,	273
159	MAVS,	AKT1,	242
160	MNT,	AKT1,	262
161	MX1,	AKT1,	332
162	NLRP3,	AKT1,	493
163	NPC1,	AKT1,	231
164	OAS1,	AKT1,	161
165	PDK1,	AKT1,	933
166	PLP1,	AKT1,	235
167	PLP2,	AKT1,	185
168	PPIA,	AKT1,	486
169	RAG1,	AKT1,	297
170	SF1,	AKT1,	211
171	SMAD7,	AKT1,	707
172	SP2,	AKT1,	231
173	SP6,	AKT1,	212
174	STAT1,	AKT1,	794
175	STAT2,	AKT1,	609
176	STRADA,	AKT1,	200
177	TBK1,	AKT1,	565
178	TFEB,	AKT1,	675
179	THY1,	AKT1,	480
180	TICAM2,	AKT1,	242
181	TLR3,	AKT1,	596
182	TLR7,	AKT1,	580
183	TMPRSS2,	AKT1,	476
184	TRAF3,	AKT1,	529
185	TYK2,	AKT1,	275
186	TYR,	AKT1,	485
187	ULK1,	AKT1,	304
188	UPF1,	AKT1,	185
189	USP14,	AKT1,	688
190	CALU,	ANPEP,	231
191	CCL3,	ANPEP,	220
192	CCL5,	ANPEP,	225
193	CD1A,	ANPEP,	585
194	CD200,	ANPEP,	263
195	CD209,	ANPEP,	326
196	CD28,	ANPEP,	250
197	CD68,	ANPEP,	598
198	CD69,	ANPEP,	303
199	CD83,	ANPEP,	319
200	CEACAM1,	ANPEP,	347
201	CLEC4M,	ANPEP,	403
202	CTSL,	ANPEP,	315
203	CXCL1,	ANPEP,	469
204	CXCL10,	ANPEP,	220
205	CXCL11,	ANPEP,	228
206	CXCL2,	ANPEP,	433
207	CXCL9,	ANPEP,	236
208	CXCR2,	ANPEP,	544
209	CXCR3,	ANPEP,	173
210	DPP4,	ANPEP,	758
211	EPRS,	ANPEP,	213
212	EPS15,	ANPEP,	152
213	FGF2,	ANPEP,	672
214	FURIN,	ANPEP,	227
215	GAPDH,	ANPEP,	474
216	IFIT1,	ANPEP,	161
217	IFIT2,	ANPEP,	156
218	IL2,	ANPEP,	388
219	IRF1,	ANPEP,	161
220	ISG15,	ANPEP,	163
221	MX1,	ANPEP,	219
222	PPIA,	ANPEP,	151
223	SARS,	ANPEP,	153
224	STAT1,	ANPEP,	175
225	THY1,	ANPEP,	800
226	TLR3,	ANPEP,	227
227	TLR7,	ANPEP,	179
228	TMPRSS2,	ANPEP,	259
229	TRIM56,	ANPEP,	158
230	TYR,	ANPEP,	162
231	ATF6,	APCS,	290
232	CALU,	APCS,	671
233	CCL5,	APCS,	189
234	CPE,	APCS,	167
235	CXCL1,	APCS,	195
236	CXCL10,	APCS,	188
237	F11,	APCS,	261
238	FGF2,	APCS,	211
239	GAPDH,	APCS,	187
240	IL2,	APCS,	185
241	IRF3,	APCS,	230
242	NLRP3,	APCS,	194
243	TLR3,	APCS,	229
244	TLR7,	APCS,	187
245	TYK2,	APCS,	158
246	BECN1,	ARF1,	179
247	BST2,	ARF1,	172
248	CDC42,	ARF1,	698
249	EPS15,	ARF1,	296
250	FKBP1A,	ARF1,	171
251	FURIN,	ARF1,	313
252	GAPDH,	ARF1,	443
253	GBF1,	ARF1,	985
254	IL2,	ARF1,	192
255	ISG15,	ARF1,	227
256	MX1,	ARF1,	163
257	PPIA,	ARF1,	207
258	TBK1,	ARF1,	190
259	TLR3,	ARF1,	226
260	TYK2,	ARF1,	159
261	ULK1,	ARF1,	194
262	UPF1,	ARF1,	415
263	BECN1,	ATF6,	613
264	BID,	ATF6,	176
265	BNIP3,	ATF6,	284
266	CCL5,	ATF6,	173
267	CD68,	ATF6,	167
268	COMP,	ATF6,	311
269	CPE,	ATF6,	171
270	CXCL10,	ATF6,	212
271	DDX1,	ATF6,	208
272	EDEM1,	ATF6,	796
273	EPRS,	ATF6,	167
274	FGF2,	ATF6,	163
275	FURIN,	ATF6,	301
276	GAPDH,	ATF6,	566
277	HSPB1,	ATF6,	354
278	IRF1,	ATF6,	167
279	IRF3,	ATF6,	211
280	MAVS,	ATF6,	155
281	NLRP3,	ATF6,	330
282	STAT1,	ATF6,	208
283	TBK1,	ATF6,	188
284	TFEB,	ATF6,	208
285	TLR3,	ATF6,	290
286	TLR7,	ATF6,	246
287	ULK1,	ATF6,	297
288	USP14,	ATF6,	192
289	BID,	BECN1,	266
290	BNIP3,	BECN1,	884
291	BST2,	BECN1,	155
292	CALU,	BECN1,	172
293	CCL5,	BECN1,	167
294	CD28,	BECN1,	194
295	CD68,	BECN1,	287
296	CDC42,	BECN1,	269
297	CDK6,	BECN1,	311
298	CTSL,	BECN1,	446
299	CXCL1,	BECN1,	160
300	CXCL10,	BECN1,	193
301	EDEM1,	BECN1,	193
302	EPS15,	BECN1,	188
303	FGF2,	BECN1,	237
304	FKBP1A,	BECN1,	218
305	GAPDH,	BECN1,	774
306	HSPB1,	BECN1,	415
307	IL2,	BECN1,	205
308	IRF1,	BECN1,	467
309	IRF3,	BECN1,	373
310	IRF7,	BECN1,	188
311	ISG15,	BECN1,	191
312	MAVS,	BECN1,	311
313	MX1,	BECN1,	153
314	NLRP3,	BECN1,	496
315	NPC1,	BECN1,	299
316	PDK1,	BECN1,	173
317	PPIA,	BECN1,	208
318	STAT1,	BECN1,	552
319	TBK1,	BECN1,	456
320	TFEB,	BECN1,	687
321	TLR3,	BECN1,	495
322	TLR7,	BECN1,	499
323	TRAF3,	BECN1,	186
324	TRIM56,	BECN1,	176
325	ULK1,	BECN1,	994
326	USP14,	BECN1,	528
327	BNIP3,	BID,	245
328	CTSL,	BID,	620
329	GAPDH,	BID,	211
330	LTB,	BID,	185
331	PIGS,	BID,	229
332	TRAF3,	BID,	341
333	CDC42,	BNIP3,	191
334	CTSL,	BNIP3,	500
335	FGF2,	BNIP3,	193
336	GAPDH,	BNIP3,	472
337	HSPB1,	BNIP3,	183
338	NLRP3,	BNIP3,	186
339	PDK1,	BNIP3,	565
340	STAT1,	BNIP3,	187
341	TBK1,	BNIP3,	195
342	TFEB,	BNIP3,	482
343	TYR,	BNIP3,	309
344	ULK1,	BNIP3,	607
345	CDC42,	BOLL,	161
346	CDK6,	BOLL,	199
347	DBT,	BOLL,	165
348	DDX1,	BOLL,	196
349	EPRS,	BOLL,	325
350	GAPDH,	BOLL,	176
351	PPIA,	BOLL,	183
352	SARS,	BOLL,	192
353	SF1,	BOLL,	353
354	TLR3,	BOLL,	159
355	TLR7,	BOLL,	167
356	UPF1,	BOLL,	200
357	CCL3,	BST2,	300
358	CCL5,	BST2,	323
359	CCL8,	BST2,	167
360	CCR9,	BST2,	337
361	CD1A,	BST2,	158
362	CD209,	BST2,	400
363	CD28,	BST2,	347
364	CD68,	BST2,	915
365	CD69,	BST2,	356
366	CD83,	BST2,	264
367	CLEC4M,	BST2,	161
368	CXCL1,	BST2,	175
369	CXCL10,	BST2,	447
370	CXCL11,	BST2,	189
371	CXCL9,	BST2,	194
372	CXCR3,	BST2,	237
373	DPP4,	BST2,	180
374	FURIN,	BST2,	244
375	GAPDH,	BST2,	388
376	IFIT1,	BST2,	960
377	IFIT2,	BST2,	946
378	IFITM1,	BST2,	967
379	IFITM2,	BST2,	942
380	IFITM3,	BST2,	957
381	IFNAR1,	BST2,	475
382	IL2,	BST2,	388
383	IRF1,	BST2,	939
384	IRF3,	BST2,	946
385	IRF7,	BST2,	971
386	IRF9,	BST2,	951
387	ISG15,	BST2,	984
388	ISG20,	BST2,	949
389	MAVS,	BST2,	453
390	MX1,	BST2,	976
391	NLRP3,	BST2,	234
392	NPC1,	BST2,	159
393	OAS1,	BST2,	970
394	OASL,	BST2,	952
395	PPIA,	BST2,	469
396	STAT1,	BST2,	595
397	STAT2,	BST2,	949
398	TBK1,	BST2,	290
399	THY1,	BST2,	155
400	TLR3,	BST2,	484
401	TLR7,	BST2,	552
402	TMPRSS2,	BST2,	212
403	TRAF3,	BST2,	223
404	TRIM56,	BST2,	286
405	TYK2,	BST2,	271
406	CCL5,	CALU,	209
407	CDC42,	CALU,	198
408	CDK6,	CALU,	616
409	CTSL,	CALU,	224
410	CXCL1,	CALU,	150
411	CXCL10,	CALU,	288
412	DPP4,	CALU,	265
413	EDEM1,	CALU,	422
414	EPRS,	CALU,	174
415	EPS15,	CALU,	245
416	F5,	CALU,	900
417	FGF2,	CALU,	231
418	FURIN,	CALU,	152
419	GAPDH,	CALU,	484
420	GBF1,	CALU,	194
421	HRC,	CALU,	909
422	HSPB1,	CALU,	181
423	IFIT1,	CALU,	175
424	IFIT2,	CALU,	152
425	IRF1,	CALU,	207
426	IRF3,	CALU,	185
427	IRF7,	CALU,	184
428	ISG15,	CALU,	204
429	MAVS,	CALU,	182
430	MNT,	CALU,	284
431	MX1,	CALU,	224
432	NLRP3,	CALU,	185
433	PPIA,	CALU,	239
434	STAT1,	CALU,	211
435	TBK1,	CALU,	221
436	TMPRSS2,	CALU,	501
437	UPF1,	CALU,	153
438	CCL5,	CCL3,	208
439	CCL7,	CCL3,	258
440	CCL8,	CCL3,	393
441	CCR9,	CCL3,	770
442	CD1A,	CCL3,	290
443	CD200,	CCL3,	212
444	CD209,	CCL3,	426
445	CD28,	CCL3,	483
446	CD68,	CCL3,	615
447	CD69,	CCL3,	541
448	CD83,	CCL3,	626
449	CDC42,	CCL3,	202
450	CEACAM1,	CCL3,	155
451	CXCL1,	CCL3,	842
452	CXCL10,	CCL3,	907
453	CXCL11,	CCL3,	742
454	CXCL2,	CCL3,	851
455	CXCL9,	CCL3,	850
456	CXCR2,	CCL3,	923
457	CXCR3,	CCL3,	890
458	DPP4,	CCL3,	237
459	FCER2,	CCL3,	323
460	FGF2,	CCL3,	702
461	FGL2,	CCL3,	150
462	GAPDH,	CCL3,	533
463	IFIT1,	CCL3,	327
464	IFIT2,	CCL3,	320
465	IFITM1,	CCL3,	230
466	IFITM3,	CCL3,	205
467	IFNAR1,	CCL3,	328
468	IL2,	CCL3,	724
469	IRF1,	CCL3,	418
470	IRF3,	CCL3,	390
471	IRF7,	CCL3,	467
472	IRF9,	CCL3,	253
473	ISG15,	CCL3,	284
474	ISG20,	CCL3,	205
475	LTB,	CCL3,	352
476	MAVS,	CCL3,	206
477	MX1,	CCL3,	394
478	NLRP3,	CCL3,	530
479	OAS1,	CCL3,	259
480	OASL,	CCL3,	329
481	PPIA,	CCL3,	167
482	RAG1,	CCL3,	220
483	STAT1,	CCL3,	496
484	STAT2,	CCL3,	261
485	TBK1,	CCL3,	183
486	THY1,	CCL3,	272
487	TLR3,	CCL3,	584
488	TLR7,	CCL3,	615
489	TRAF3,	CCL3,	162
490	TYK2,	CCL3,	161
491	CCL7,	CCL5,	165
492	CCL8,	CCL5,	365
493	CCR9,	CCL5,	947
494	CD1A,	CCL5,	370
495	CD200,	CCL5,	296
496	CD209,	CCL5,	498
497	CD28,	CCL5,	563
498	CD68,	CCL5,	621
499	CD69,	CCL5,	583
500	CD83,	CCL5,	492
501	CDC42,	CCL5,	262
502	CDK6,	CCL5,	151
503	CEACAM1,	CCL5,	193
504	CLEC4M,	CCL5,	190
505	CTSL,	CCL5,	163
506	CXCL1,	CCL5,	986
507	CXCL10,	CCL5,	995
508	CXCL11,	CCL5,	981
509	CXCL2,	CCL5,	981
510	CXCL9,	CCL5,	991
511	CXCR2,	CCL5,	968
512	CXCR3,	CCL5,	983
513	DPP4,	CCL5,	629
514	EPRS,	CCL5,	224
515	FCER2,	CCL5,	167
516	FGF2,	CCL5,	600
517	FGL2,	CCL5,	234
518	FURIN,	CCL5,	209
519	GAPDH,	CCL5,	630
520	HSPB1,	CCL5,	209
521	IFIT1,	CCL5,	569
522	IFIT2,	CCL5,	527
523	IFITM1,	CCL5,	337
524	IFITM2,	CCL5,	164
525	IFITM3,	CCL5,	314
526	IFNAR1,	CCL5,	460
527	IL2,	CCL5,	795
528	IRF1,	CCL5,	784
529	IRF3,	CCL5,	792
530	IRF7,	CCL5,	663
531	IRF9,	CCL5,	404
532	ISG15,	CCL5,	553
533	ISG20,	CCL5,	416
534	LTB,	CCL5,	414
535	MAVS,	CCL5,	443
536	MX1,	CCL5,	595
537	NLRP3,	CCL5,	560
538	OAS1,	CCL5,	485
539	OASL,	CCL5,	501
540	PPIA,	CCL5,	215
541	RAG1,	CCL5,	308
542	SMAD7,	CCL5,	216
543	STAT1,	CCL5,	797
544	STAT2,	CCL5,	654
545	TBK1,	CCL5,	509
546	THY1,	CCL5,	395
547	TICAM2,	CCL5,	327
548	TLR3,	CCL5,	705
549	TLR7,	CCL5,	692
550	TRAF3,	CCL5,	347
551	TYK2,	CCL5,	308
552	CCL8,	CCL7,	383
553	CCR9,	CCL7,	760
554	CD209,	CCL7,	254
555	CD28,	CCL7,	282
556	CD68,	CCL7,	511
557	CD69,	CCL7,	245
558	CD83,	CCL7,	296
559	CDC42,	CCL7,	217
560	CTSL,	CCL7,	275
561	CXCL1,	CCL7,	810
562	CXCL10,	CCL7,	814
563	CXCL11,	CCL7,	712
564	CXCL2,	CCL7,	756
565	CXCL9,	CCL7,	757
566	CXCR2,	CCL7,	837
567	CXCR3,	CCL7,	875
568	DPP4,	CCL7,	171
569	FGF2,	CCL7,	477
570	FGL2,	CCL7,	190
571	FURIN,	CCL7,	191
572	GAPDH,	CCL7,	457
573	IFIT1,	CCL7,	384
574	IFIT2,	CCL7,	363
575	IFITM1,	CCL7,	190
576	IFITM3,	CCL7,	154
577	IFNAR1,	CCL7,	304
578	IL2,	CCL7,	592
579	IRF1,	CCL7,	364
580	IRF3,	CCL7,	323
581	IRF7,	CCL7,	415
582	IRF9,	CCL7,	252
583	ISG15,	CCL7,	373
584	ISG20,	CCL7,	303
585	LTB,	CCL7,	190
586	MX1,	CCL7,	337
587	NLRP3,	CCL7,	317
588	OAS1,	CCL7,	211
589	OASL,	CCL7,	293
590	PPIA,	CCL7,	160
591	STAT1,	CCL7,	460
592	STAT2,	CCL7,	290
593	THY1,	CCL7,	199
594	TLR3,	CCL7,	450
595	TLR7,	CCL7,	440
596	CCR9,	CCL8,	756
597	CD209,	CCL8,	216
598	CD28,	CCL8,	182
599	CD68,	CCL8,	381
600	CD69,	CCL8,	241
601	CD83,	CCL8,	295
602	CTSL,	CCL8,	178
603	CXCL1,	CCL8,	696
604	CXCL10,	CCL8,	903
605	CXCL11,	CCL8,	806
606	CXCL2,	CCL8,	827
607	CXCL9,	CCL8,	846
608	CXCR2,	CCL8,	802
609	CXCR3,	CCL8,	825
610	DPP4,	CCL8,	163
611	FGF2,	CCL8,	225
612	FGL2,	CCL8,	178
613	GAPDH,	CCL8,	296
614	IFIT1,	CCL8,	364
615	IFIT2,	CCL8,	381
616	IFITM1,	CCL8,	231
617	IFITM2,	CCL8,	185
618	IFITM3,	CCL8,	202
619	IFNAR1,	CCL8,	195
620	IL2,	CCL8,	473
621	IRF1,	CCL8,	351
622	IRF3,	CCL8,	211
623	IRF7,	CCL8,	373
624	IRF9,	CCL8,	185
625	ISG15,	CCL8,	433
626	ISG20,	CCL8,	310
627	LTB,	CCL8,	170
628	MX1,	CCL8,	473
629	NLRP3,	CCL8,	253
630	OAS1,	CCL8,	331
631	OASL,	CCL8,	372
632	STAT1,	CCL8,	451
633	STAT2,	CCL8,	267
634	TBK1,	CCL8,	167
635	TLR3,	CCL8,	403
636	TLR7,	CCL8,	453
637	CD1A,	CCR9,	248
638	CD209,	CCR9,	211
639	CD28,	CCR9,	495
640	CD68,	CCR9,	186
641	CD69,	CCR9,	568
642	CD83,	CCR9,	213
643	CXCL1,	CCR9,	928
644	CXCL10,	CCR9,	945
645	CXCL11,	CCR9,	942
646	CXCL2,	CCR9,	929
647	CXCL9,	CCR9,	942
648	CXCR2,	CCR9,	907
649	CXCR3,	CCR9,	915
650	GAPDH,	CCR9,	237
651	IL2,	CCR9,	496
652	IRF7,	CCR9,	180
653	IRF9,	CCR9,	158
654	LTB,	CCR9,	252
655	RAG1,	CCR9,	458
656	STAT1,	CCR9,	214
657	TBK1,	CCR9,	199
658	THY1,	CCR9,	277
659	TLR3,	CCR9,	311
660	TLR7,	CCR9,	388
661	TYR,	CCR9,	151
662	CD200,	CD1A,	167
663	CD209,	CD1A,	705
664	CD28,	CD1A,	435
665	CD68,	CD1A,	844
666	CD69,	CD1A,	483
667	CD83,	CD1A,	867
668	CXCL10,	CD1A,	328
669	CXCL11,	CD1A,	171
670	CXCL9,	CD1A,	266
671	CXCR3,	CD1A,	242
672	FCER2,	CD1A,	331
673	GAPDH,	CD1A,	269
674	IL2,	CD1A,	537
675	MX1,	CD1A,	165
676	RAG1,	CD1A,	232
677	STAT1,	CD1A,	186
678	THY1,	CD1A,	304
679	TICAM2,	CD1A,	293
680	TLR3,	CD1A,	398
681	TLR7,	CD1A,	407
682	TYR,	CD1A,	263
683	CD209,	CD200,	172
684	CD28,	CD200,	355
685	CD68,	CD200,	400
686	CD69,	CD200,	230
687	CD83,	CD200,	267
688	CEACAM1,	CD200,	254
689	CLEC4G,	CD200,	313
690	CXCL1,	CD200,	169
691	CXCL10,	CD200,	266
692	CXCL9,	CD200,	167
693	CXCR2,	CD200,	436
694	CXCR3,	CD200,	242
695	DPP4,	CD200,	237
696	F11,	CD200,	447
697	FCER2,	CD200,	168
698	FGF2,	CD200,	246
699	FGL2,	CD200,	192
700	GAPDH,	CD200,	317
701	HRC,	CD200,	211
702	IFNAR1,	CD200,	197
703	IL2,	CD200,	355
704	IRF1,	CD200,	162
705	IRF7,	CD200,	196
706	NLRP3,	CD200,	209
707	PLP1,	CD200,	156
708	STAT1,	CD200,	221
709	THY1,	CD200,	490
710	TLR3,	CD200,	381
711	TLR7,	CD200,	382
712	CD28,	CD209,	404
713	CD68,	CD209,	626
714	CD69,	CD209,	167
715	CD83,	CD209,	761
716	CDC42,	CD209,	225
717	CEACAM1,	CD209,	478
718	CLEC4G,	CD209,	276
719	CLEC4M,	CD209,	904
720	CTSL,	CD209,	236
721	CXCL1,	CD209,	268
722	CXCL10,	CD209,	457
723	CXCL11,	CD209,	269
724	CXCL2,	CD209,	258
725	CXCL9,	CD209,	346
726	CXCR2,	CD209,	245
727	CXCR3,	CD209,	308
728	EPS15,	CD209,	153
729	FGL2,	CD209,	227
730	FURIN,	CD209,	354
731	GAPDH,	CD209,	328
732	IFIT1,	CD209,	166
733	IFITM1,	CD209,	212
734	IFNAR1,	CD209,	250
735	IL2,	CD209,	533
736	IRF1,	CD209,	275
737	IRF3,	CD209,	356
738	IRF7,	CD209,	309
739	ISG15,	CD209,	231
740	LTB,	CD209,	198
741	MAVS,	CD209,	245
742	MX1,	CD209,	283
743	NLRP3,	CD209,	399
744	NPC1,	CD209,	325
745	OAS1,	CD209,	186
746	PPIA,	CD209,	233
747	PRNT,	CD209,	290
748	STAT1,	CD209,	348
749	STAT2,	CD209,	186
750	TBK1,	CD209,	209
751	THY1,	CD209,	157
752	TLR3,	CD209,	653
753	TLR7,	CD209,	683
754	CD68,	CD28,	384
755	CD69,	CD28,	918
756	CD83,	CD28,	586
757	CDC42,	CD28,	934
758	CDK6,	CD28,	189
759	CEACAM1,	CD28,	207
760	CTSL,	CD28,	202
761	CXCL1,	CD28,	393
762	CXCL10,	CD28,	534
763	CXCL11,	CD28,	338
764	CXCL2,	CD28,	286
765	CXCL9,	CD28,	473
766	CXCR2,	CD28,	269
767	CXCR3,	CD28,	667
768	DPP4,	CD28,	422
769	EPS15,	CD28,	218
770	FCER2,	CD28,	164
771	FGF2,	CD28,	235
772	FGL2,	CD28,	189
773	FKBP1A,	CD28,	220
774	FURIN,	CD28,	197
775	GAPDH,	CD28,	558
776	IFIT1,	CD28,	239
777	IFITM3,	CD28,	163
778	IFNAR1,	CD28,	293
779	IL2,	CD28,	958
780	IRF1,	CD28,	352
781	IRF3,	CD28,	290
782	IRF7,	CD28,	310
783	IRF9,	CD28,	191
784	ISG15,	CD28,	225
785	ISG20,	CD28,	452
786	MAVS,	CD28,	208
787	MX1,	CD28,	256
788	NLRP3,	CD28,	328
789	OAS1,	CD28,	231
790	PLP1,	CD28,	179
791	PPIA,	CD28,	242
792	RAG1,	CD28,	534
793	SMAD7,	CD28,	210
794	STAT1,	CD28,	576
795	STAT2,	CD28,	307
796	TBK1,	CD28,	235
797	THY1,	CD28,	565
798	TLR3,	CD28,	549
799	TLR7,	CD28,	581
800	TRAF3,	CD28,	298
801	TYK2,	CD28,	300
802	TYR,	CD28,	320
803	CD69,	CD68,	466
804	CD83,	CD68,	567
805	CDC42,	CD68,	153
806	CLEC4M,	CD68,	226
807	CTSL,	CD68,	343
808	CXCL1,	CD68,	528
809	CXCL10,	CD68,	592
810	CXCL11,	CD68,	412
811	CXCL2,	CD68,	452
812	CXCL9,	CD68,	498
813	CXCR2,	CD68,	440
814	CXCR3,	CD68,	473
815	DPP4,	CD68,	293
816	FCER2,	CD68,	207
817	FGF2,	CD68,	448
818	FGL2,	CD68,	227
819	FURIN,	CD68,	325
820	GAPDH,	CD68,	769
821	HRC,	CD68,	178
822	HSPB1,	CD68,	250
823	IFIT1,	CD68,	275
824	IFIT2,	CD68,	182
825	IL2,	CD68,	541
826	IRF1,	CD68,	264
827	IRF3,	CD68,	221
828	IRF7,	CD68,	240
829	ISG15,	CD68,	159
830	MX1,	CD68,	379
831	NLRP3,	CD68,	507
832	NPC1,	CD68,	186
833	OAS1,	CD68,	196
834	PLP1,	CD68,	292
835	PPIA,	CD68,	270
836	RAG1,	CD68,	165
837	SP2,	CD68,	198
838	STAT1,	CD68,	471
839	STAT2,	CD68,	158
840	TFEB,	CD68,	225
841	THY1,	CD68,	482
842	TLR3,	CD68,	482
843	TLR7,	CD68,	479
844	TYK2,	CD68,	268
845	TYR,	CD68,	227
846	CD83,	CD69,	601
847	CDC42,	CD69,	194
848	CDK6,	CD69,	178
849	CEACAM1,	CD69,	290
850	CTSL,	CD69,	229
851	CXCL1,	CD69,	325
852	CXCL10,	CD69,	585
853	CXCL11,	CD69,	311
854	CXCL2,	CD69,	312
855	CXCL9,	CD69,	540
856	CXCR2,	CD69,	280
857	CXCR3,	CD69,	707
858	DPP4,	CD69,	400
859	FCER2,	CD69,	233
860	FGL2,	CD69,	302
861	FURIN,	CD69,	186
862	GAPDH,	CD69,	474
863	IFIT1,	CD69,	222
864	IFIT2,	CD69,	194
865	IFITM1,	CD69,	309
866	IFITM2,	CD69,	160
867	IFITM3,	CD69,	188
868	IFNAR1,	CD69,	418
869	IL2,	CD69,	912
870	IRF1,	CD69,	348
871	IRF3,	CD69,	244
872	IRF7,	CD69,	326
873	IRF9,	CD69,	187
874	ISG15,	CD69,	235
875	ISG20,	CD69,	476
876	LTB,	CD69,	375
877	MAVS,	CD69,	196
878	MX1,	CD69,	322
879	NLRP3,	CD69,	284
880	OAS1,	CD69,	209
881	PPIA,	CD69,	163
882	RAG1,	CD69,	526
883	SMAD7,	CD69,	190
884	STAT1,	CD69,	453
885	STAT2,	CD69,	155
886	TBK1,	CD69,	232
887	THY1,	CD69,	574
888	TLR3,	CD69,	538
889	TLR7,	CD69,	573
890	TYK2,	CD69,	187
891	TYR,	CD69,	241
892	CLEC4G,	CD83,	398
893	CLEC4M,	CD83,	266
894	CXCL1,	CD83,	318
895	CXCL10,	CD83,	545
896	CXCL11,	CD83,	312
897	CXCL2,	CD83,	302
898	CXCL9,	CD83,	387
899	CXCR2,	CD83,	161
900	CXCR3,	CD83,	369
901	FCER2,	CD83,	261
902	FGL2,	CD83,	157
903	FURIN,	CD83,	206
904	GAPDH,	CD83,	349
905	IFIT1,	CD83,	195
906	IFIT2,	CD83,	167
907	IFNAR1,	CD83,	204
908	IL2,	CD83,	646
909	IRF1,	CD83,	263
910	IRF3,	CD83,	290
911	IRF7,	CD83,	369
912	ISG15,	CD83,	186
913	MX1,	CD83,	306
914	NLRP3,	CD83,	284
915	RAG1,	CD83,	176
916	STAT1,	CD83,	409
917	STAT2,	CD83,	212
918	TBK1,	CD83,	156
919	THY1,	CD83,	284
920	TLR3,	CD83,	580
921	TLR7,	CD83,	596
922	TRAF3,	CD83,	157
923	TYK2,	CD83,	159
924	TYR,	CD83,	250
925	CDK6,	CDC42,	436
926	CTSL,	CDC42,	176
927	CXCL1,	CDC42,	214
928	CXCL10,	CDC42,	200
929	CXCL2,	CDC42,	214
930	CXCR2,	CDC42,	237
931	CXCR3,	CDC42,	190
932	DPP4,	CDC42,	154
933	EPRS,	CDC42,	399
934	EPS15,	CDC42,	544
935	FGF2,	CDC42,	459
936	FKBP1A,	CDC42,	264
937	FURIN,	CDC42,	337
938	GAPDH,	CDC42,	626
939	GBF1,	CDC42,	362
940	HSPB1,	CDC42,	260
941	IFNAR1,	CDC42,	213
942	IL2,	CDC42,	396
943	IRF1,	CDC42,	169
944	IRF7,	CDC42,	227
945	ISG15,	CDC42,	169
946	MNT,	CDC42,	261
947	MX1,	CDC42,	194
948	NLRP3,	CDC42,	179
949	NPC1,	CDC42,	171
950	PALM,	CDC42,	167
951	PPIA,	CDC42,	192
952	SMAD7,	CDC42,	348
953	STAT1,	CDC42,	320
954	STAT2,	CDC42,	231
955	STRADA,	CDC42,	218
956	TBK1,	CDC42,	277
957	TFEB,	CDC42,	156
958	TLR3,	CDC42,	330
959	TLR7,	CDC42,	370
960	TRAF3,	CDC42,	160
961	TTK,	CDC42,	154
962	TYK2,	CDC42,	448
963	TYR,	CDC42,	224
964	CTSL,	CDK6,	203
965	DDX1,	CDK6,	284
966	DPP4,	CDK6,	198
967	EPS15,	CDK6,	158
968	FGF2,	CDK6,	295
969	GAPDH,	CDK6,	589
970	HSPB1,	CDK6,	163
971	IFIT1,	CDK6,	167
972	IFIT2,	CDK6,	161
973	IFNAR1,	CDK6,	843
974	IL2,	CDK6,	297
975	IRF1,	CDK6,	179
976	LTB,	CDK6,	165
977	NPC1,	CDK6,	386
978	PDK1,	CDK6,	275
979	SMAD7,	CDK6,	222
980	STAT1,	CDK6,	352
981	STAT2,	CDK6,	271
982	TLR3,	CDK6,	170
983	TLR7,	CDK6,	151
984	TTK,	CDK6,	421
985	TYR,	CDK6,	175
986	UPF1,	CDK6,	164
987	CLEC4G,	CEACAM1,	207
988	CLEC4M,	CEACAM1,	317
989	CTSL,	CEACAM1,	191
990	CXCL1,	CEACAM1,	158
991	CXCL10,	CEACAM1,	163
992	DPP4,	CEACAM1,	299
993	GAPDH,	CEACAM1,	269
994	IL2,	CEACAM1,	599
995	IRF1,	CEACAM1,	249
996	NLRP3,	CEACAM1,	215
997	STAT1,	CEACAM1,	222
998	TLR3,	CEACAM1,	205
999	TLR7,	CEACAM1,	206
1000	TMPRSS2,	CEACAM1,	188
1001	TYR,	CEACAM1,	232
1002	CLEC4M,	CLEC4G,	303
1003	CTSL,	CLEC4G,	186
1004	DPP4,	CLEC4G,	246
1005	FCER2,	CLEC4G,	160
1006	FGL2,	CLEC4G,	291
1007	FURIN,	CLEC4G,	218
1008	LTB,	CLEC4G,	218
1009	NPC1,	CLEC4G,	319
1010	TLR3,	CLEC4G,	156
1011	CTSL,	CLEC4M,	281
1012	CXCL10,	CLEC4M,	157
1013	EPS15,	CLEC4M,	175
1014	FGL2,	CLEC4M,	156
1015	FURIN,	CLEC4M,	448
1016	GAPDH,	CLEC4M,	200
1017	IL2,	CLEC4M,	150
1018	IRF3,	CLEC4M,	252
1019	LTB,	CLEC4M,	198
1020	NPC1,	CLEC4M,	385
1021	TLR3,	CLEC4M,	280
1022	TLR7,	CLEC4M,	296
1023	FGF2,	COMP,	309
1024	FURIN,	COMP,	233
1025	GAPDH,	COMP,	295
1026	SMAD7,	COMP,	150
1027	THY1,	COMP,	242
1028	CTSL,	CPE,	375
1029	DPP4,	CPE,	438
1030	FGF2,	CPE,	198
1031	FURIN,	CPE,	514
1032	GAPDH,	CPE,	194
1033	IL2,	CPE,	226
1034	PALM,	CPE,	162
1035	PLP1,	CPE,	225
1036	THY1,	CPE,	179
1037	CXCL1,	CTSL,	215
1038	CXCL10,	CTSL,	206
1039	CXCL2,	CTSL,	208
1040	DPP4,	CTSL,	236
1041	EPRS,	CTSL,	181
1042	EPS15,	CTSL,	188
1043	FGF2,	CTSL,	286
1044	FURIN,	CTSL,	514
1045	GAPDH,	CTSL,	478
1046	HRC,	CTSL,	243
1047	HSPB1,	CTSL,	189
1048	IFITM1,	CTSL,	164
1049	IL2,	CTSL,	293
1050	IRF1,	CTSL,	155
1051	IRF3,	CTSL,	156
1052	IRF7,	CTSL,	173
1053	ISG15,	CTSL,	230
1054	MX1,	CTSL,	151
1055	NLRP3,	CTSL,	295
1056	NPC1,	CTSL,	502
1057	PPIA,	CTSL,	213
1058	RAG1,	CTSL,	185
1059	STAT1,	CTSL,	227
1060	STAT2,	CTSL,	227
1061	TBK1,	CTSL,	199
1062	TFEB,	CTSL,	349
1063	TLR3,	CTSL,	301
1064	TLR7,	CTSL,	923
1065	TMPRSS11A,	CTSL,	215
1066	TMPRSS2,	CTSL,	480
1067	TYR,	CTSL,	232
1068	ULK1,	CTSL,	153
1069	USP14,	CTSL,	169
1070	CXCL10,	CXCL1,	987
1071	CXCL11,	CXCL1,	969
1072	CXCL2,	CXCL1,	980
1073	CXCL9,	CXCL1,	915
1074	CXCR2,	CXCL1,	995
1075	CXCR3,	CXCL1,	958
1076	DPP4,	CXCL1,	216
1077	EPRS,	CXCL1,	174
1078	FGF2,	CXCL1,	616
1079	FKBP1A,	CXCL1,	221
1080	FURIN,	CXCL1,	159
1081	GAPDH,	CXCL1,	624
1082	HSPB1,	CXCL1,	204
1083	IFIT1,	CXCL1,	338
1084	IFIT2,	CXCL1,	326
1085	IFITM1,	CXCL1,	203
1086	IFITM3,	CXCL1,	230
1087	IFNAR1,	CXCL1,	339
1088	IL2,	CXCL1,	698
1089	IRF1,	CXCL1,	456
1090	IRF3,	CXCL1,	398
1091	IRF7,	CXCL1,	417
1092	IRF9,	CXCL1,	199
1093	ISG15,	CXCL1,	298
1094	ISG20,	CXCL1,	265
1095	LTB,	CXCL1,	236
1096	MAVS,	CXCL1,	185
1097	MX1,	CXCL1,	380
1098	NLRP3,	CXCL1,	545
1099	OAS1,	CXCL1,	228
1100	OASL,	CXCL1,	318
1101	PPIA,	CXCL1,	171
1102	RAG1,	CXCL1,	220
1103	SMAD7,	CXCL1,	190
1104	STAT1,	CXCL1,	557
1105	STAT2,	CXCL1,	328
1106	TBK1,	CXCL1,	256
1107	THY1,	CXCL1,	337
1108	TLR3,	CXCL1,	630
1109	TLR7,	CXCL1,	614
1110	TRAF3,	CXCL1,	240
1111	TYK2,	CXCL1,	194
1112	TYR,	CXCL1,	150
1113	CXCL11,	CXCL10,	988
1114	CXCL2,	CXCL10,	979
1115	CXCL9,	CXCL10,	988
1116	CXCR2,	CXCL10,	965
1117	CXCR3,	CXCL10,	997
1118	DPP4,	CXCL10,	581
1119	FCER2,	CXCL10,	159
1120	FGF2,	CXCL10,	582
1121	FGL2,	CXCL10,	225
1122	FURIN,	CXCL10,	262
1123	GAPDH,	CXCL10,	635
1124	HSPB1,	CXCL10,	161
1125	IFIT1,	CXCL10,	802
1126	IFIT2,	CXCL10,	854
1127	IFITM1,	CXCL10,	535
1128	IFITM2,	CXCL10,	322
1129	IFITM3,	CXCL10,	452
1130	IFNAR1,	CXCL10,	593
1131	IL2,	CXCL10,	788
1132	IRF1,	CXCL10,	790
1133	IRF3,	CXCL10,	797
1134	IRF7,	CXCL10,	883
1135	IRF9,	CXCL10,	596
1136	ISG15,	CXCL10,	872
1137	ISG20,	CXCL10,	579
1138	LTB,	CXCL10,	303
1139	MAVS,	CXCL10,	519
1140	MX1,	CXCL10,	811
1141	NLRP3,	CXCL10,	538
1142	OAS1,	CXCL10,	709
1143	OASL,	CXCL10,	824
1144	PLP1,	CXCL10,	230
1145	PPIA,	CXCL10,	211
1146	RAG1,	CXCL10,	291
1147	SMAD7,	CXCL10,	187
1148	STAT1,	CXCL10,	951
1149	STAT2,	CXCL10,	628
1150	TBK1,	CXCL10,	720
1151	THY1,	CXCL10,	325
1152	TICAM2,	CXCL10,	303
1153	TLR3,	CXCL10,	832
1154	TLR7,	CXCL10,	692
1155	TRAF3,	CXCL10,	367
1156	TYK2,	CXCL10,	398
1157	TYR,	CXCL10,	161
1158	UPF1,	CXCL10,	173
1159	CXCL2,	CXCL11,	978
1160	CXCL9,	CXCL11,	981
1161	CXCR2,	CXCL11,	954
1162	CXCR3,	CXCL11,	995
1163	DPP4,	CXCL11,	485
1164	FGF2,	CXCL11,	347
1165	GAPDH,	CXCL11,	446
1166	IFIT1,	CXCL11,	533
1167	IFIT2,	CXCL11,	540
1168	IFITM1,	CXCL11,	325
1169	IFITM3,	CXCL11,	238
1170	IFNAR1,	CXCL11,	362
1171	IL2,	CXCL11,	557
1172	IRF1,	CXCL11,	507
1173	IRF3,	CXCL11,	377
1174	IRF7,	CXCL11,	527
1175	IRF9,	CXCL11,	335
1176	ISG15,	CXCL11,	523
1177	ISG20,	CXCL11,	451
1178	MAVS,	CXCL11,	196
1179	MX1,	CXCL11,	560
1180	NLRP3,	CXCL11,	267
1181	OAS1,	CXCL11,	495
1182	OASL,	CXCL11,	548
1183	RAG1,	CXCL11,	150
1184	STAT1,	CXCL11,	680
1185	STAT2,	CXCL11,	403
1186	TBK1,	CXCL11,	196
1187	TLR3,	CXCL11,	483
1188	TLR7,	CXCL11,	440
1189	TRAF3,	CXCL11,	175
1190	TYK2,	CXCL11,	225
1191	CXCL9,	CXCL2,	930
1192	CXCR2,	CXCL2,	987
1193	CXCR3,	CXCL2,	954
1194	DPP4,	CXCL2,	390
1195	FGF2,	CXCL2,	403
1196	GAPDH,	CXCL2,	572
1197	IFIT1,	CXCL2,	302
1198	IFIT2,	CXCL2,	312
1199	IFITM1,	CXCL2,	161
1200	IFNAR1,	CXCL2,	266
1201	IL2,	CXCL2,	537
1202	IRF1,	CXCL2,	444
1203	IRF3,	CXCL2,	309
1204	IRF7,	CXCL2,	381
1205	IRF9,	CXCL2,	183
1206	ISG15,	CXCL2,	283
1207	ISG20,	CXCL2,	209
1208	LTB,	CXCL2,	214
1209	MX1,	CXCL2,	346
1210	NLRP3,	CXCL2,	523
1211	OAS1,	CXCL2,	189
1212	OASL,	CXCL2,	297
1213	RAG1,	CXCL2,	187
1214	STAT1,	CXCL2,	499
1215	STAT2,	CXCL2,	256
1216	TBK1,	CXCL2,	202
1217	THY1,	CXCL2,	195
1218	TLR3,	CXCL2,	593
1219	TLR7,	CXCL2,	590
1220	TYK2,	CXCL2,	168
1221	UST,	CXCL2,	401
1222	CXCR2,	CXCL9,	957
1223	CXCR3,	CXCL9,	996
1224	DPP4,	CXCL9,	491
1225	FGF2,	CXCL9,	473
1226	FGL2,	CXCL9,	259
1227	FURIN,	CXCL9,	187
1228	GAPDH,	CXCL9,	511
1229	HSPB1,	CXCL9,	174
1230	IFIT1,	CXCL9,	468
1231	IFIT2,	CXCL9,	491
1232	IFITM1,	CXCL9,	362
1233	IFITM2,	CXCL9,	204
1234	IFITM3,	CXCL9,	289
1235	IFNAR1,	CXCL9,	432
1236	IL2,	CXCL9,	704
1237	IRF1,	CXCL9,	645
1238	IRF3,	CXCL9,	429
1239	IRF7,	CXCL9,	564
1240	IRF9,	CXCL9,	442
1241	ISG15,	CXCL9,	449
1242	ISG20,	CXCL9,	427
1243	LTB,	CXCL9,	289
1244	MAVS,	CXCL9,	212
1245	MX1,	CXCL9,	583
1246	NLRP3,	CXCL9,	348
1247	OAS1,	CXCL9,	426
1248	OASL,	CXCL9,	451
1249	RAG1,	CXCL9,	288
1250	STAT1,	CXCL9,	855
1251	STAT2,	CXCL9,	452
1252	TBK1,	CXCL9,	248
1253	THY1,	CXCL9,	282
1254	TLR3,	CXCL9,	568
1255	TLR7,	CXCL9,	552
1256	TRAF3,	CXCL9,	167
1257	TYK2,	CXCL9,	224
1258	CXCR3,	CXCR2,	912
1259	EPRS,	CXCR2,	161
1260	FGF2,	CXCR2,	398
1261	GAPDH,	CXCR2,	444
1262	IFITM2,	CXCR2,	239
1263	IFITM3,	CXCR2,	174
1264	IFNAR1,	CXCR2,	212
1265	IL2,	CXCR2,	443
1266	IRF1,	CXCR2,	202
1267	IRF3,	CXCR2,	165
1268	IRF7,	CXCR2,	184
1269	LTB,	CXCR2,	181
1270	MX1,	CXCR2,	207
1271	NLRP3,	CXCR2,	394
1272	RAG1,	CXCR2,	163
1273	STAT1,	CXCR2,	347
1274	STAT2,	CXCR2,	154
1275	THY1,	CXCR2,	188
1276	TLR3,	CXCR2,	440
1277	TLR7,	CXCR2,	460
1278	TYK2,	CXCR2,	212
1279	DPP4,	CXCR3,	411
1280	FCER2,	CXCR3,	182
1281	FGF2,	CXCR3,	293
1282	FGL2,	CXCR3,	312
1283	GAPDH,	CXCR3,	445
1284	IFIT1,	CXCR3,	218
1285	IFIT2,	CXCR3,	187
1286	IFITM1,	CXCR3,	189
1287	IFITM3,	CXCR3,	181
1288	IFNAR1,	CXCR3,	358
1289	IL2,	CXCR3,	798
1290	IRF1,	CXCR3,	457
1291	IRF3,	CXCR3,	311
1292	IRF7,	CXCR3,	383
1293	IRF9,	CXCR3,	249
1294	ISG15,	CXCR3,	293
1295	ISG20,	CXCR3,	206
1296	LTB,	CXCR3,	379
1297	MAVS,	CXCR3,	175
1298	MX1,	CXCR3,	432
1299	NLRP3,	CXCR3,	294
1300	OAS1,	CXCR3,	258
1301	OASL,	CXCR3,	192
1302	RAG1,	CXCR3,	302
1303	SMAD7,	CXCR3,	161
1304	STAT1,	CXCR3,	731
1305	STAT2,	CXCR3,	268
1306	TBK1,	CXCR3,	220
1307	THY1,	CXCR3,	383
1308	TLR3,	CXCR3,	493
1309	TLR7,	CXCR3,	519
1310	TRAF3,	CXCR3,	168
1311	TYK2,	CXCR3,	232
1312	TYR,	CXCR3,	183
1313	EPRS,	DBT,	290
1314	GAPDH,	DBT,	250
1315	LTB,	DBT,	159
1316	EPRS,	DDX1,	686
1317	GAPDH,	DDX1,	289
1318	IFIT1,	DDX1,	213
1319	IFIT2,	DDX1,	162
1320	IFNAR1,	DDX1,	159
1321	IRF3,	DDX1,	430
1322	IRF7,	DDX1,	243
1323	MAVS,	DDX1,	410
1324	NLRP3,	DDX1,	187
1325	OASL,	DDX1,	213
1326	PPIA,	DDX1,	265
1327	SF1,	DDX1,	269
1328	TBK1,	DDX1,	384
1329	TLR3,	DDX1,	438
1330	TLR7,	DDX1,	328
1331	TRIM56,	DDX1,	161
1332	UPF1,	DDX1,	427
1333	USP14,	DDX1,	180
1334	ENDOU,	DEDD,	428
1335	GAPDH,	DEDD,	219
1336	IRF3,	DEDD,	345
1337	ISG20,	DEDD,	361
1338	EPRS,	DPP4,	176
1339	FAH,	DPP4,	188
1340	FGF2,	DPP4,	270
1341	FURIN,	DPP4,	439
1342	GAPDH,	DPP4,	399
1343	HRC,	DPP4,	215
1344	IL2,	DPP4,	499
1345	LTB,	DPP4,	170
1346	MNT,	DPP4,	203
1347	MX1,	DPP4,	174
1348	NLRP3,	DPP4,	187
1349	NPC1,	DPP4,	572
1350	STAT1,	DPP4,	365
1351	THY1,	DPP4,	424
1352	TLR3,	DPP4,	332
1353	TLR7,	DPP4,	428
1354	TMPRSS11A,	DPP4,	243
1355	TMPRSS2,	DPP4,	409
1356	FURIN,	EDEM1,	151
1357	GAPDH,	EDEM1,	296
1358	GBF1,	EDEM1,	236
1359	TYR,	EDEM1,	183
1360	MAVS,	ENDOU,	218
1361	SARS,	ENDOU,	270
1362	F11,	EPRS,	303
1363	FAH,	EPRS,	319
1364	FGF2,	EPRS,	169
1365	FGL2,	EPRS,	168
1366	FURIN,	EPRS,	249
1367	GAPDH,	EPRS,	969
1368	GBF1,	EPRS,	194
1369	IL2,	EPRS,	166
1370	ISG15,	EPRS,	375
1371	KCTD9,	EPRS,	246
1372	MAVS,	EPRS,	150
1373	OASL,	EPRS,	375
1374	PDK1,	EPRS,	230
1375	PPIA,	EPRS,	285
1376	SARS,	EPRS,	904
1377	STAT1,	EPRS,	162
1378	TLR3,	EPRS,	330
1379	TLR7,	EPRS,	310
1380	USP14,	EPRS,	174
1381	UST,	EPRS,	299
1382	FURIN,	EPS15,	282
1383	GAPDH,	EPS15,	169
1384	IL2,	EPS15,	229
1385	ISG15,	EPS15,	284
1386	MX1,	EPS15,	440
1387	OASL,	EPS15,	279
1388	STAT1,	EPS15,	230
1389	TBK1,	EPS15,	205
1390	TYR,	EPS15,	221
1391	F5,	F11,	515
1392	FGL2,	F11,	497
1393	GAPDH,	F11,	180
1394	TMPRSS2,	F11,	178
1395	FGL2,	F5,	277
1396	FURIN,	F5,	197
1397	HRC,	F5,	900
1398	RAG1,	F5,	219
1399	TMPRSS11A,	F5,	264
1400	TMPRSS2,	F5,	264
1401	GAPDH,	FAH,	216
1402	IL2,	FAH,	231
1403	KCTD9,	FAH,	158
1404	NPC1,	FAH,	168
1405	RAG1,	FAH,	167
1406	TYR,	FAH,	258
1407	FGL2,	FCER2,	207
1408	GAPDH,	FCER2,	209
1409	IL2,	FCER2,	290
1410	LTB,	FCER2,	351
1411	STAT1,	FCER2,	905
1412	TLR7,	FCER2,	193
1413	FKBP1A,	FGF2,	187
1414	FURIN,	FGF2,	290
1415	GAPDH,	FGF2,	734
1416	HRC,	FGF2,	187
1417	HSPB1,	FGF2,	297
1418	IFITM1,	FGF2,	185
1419	IL2,	FGF2,	570
1420	IRF1,	FGF2,	161
1421	NLRP3,	FGF2,	245
1422	PLP1,	FGF2,	312
1423	PPIA,	FGF2,	226
1424	SMAD7,	FGF2,	355
1425	STAT1,	FGF2,	424
1426	STAT2,	FGF2,	232
1427	THY1,	FGF2,	715
1428	TLR3,	FGF2,	317
1429	TLR7,	FGF2,	272
1430	TYK2,	FGF2,	173
1431	TYR,	FGF2,	420
1432	UST,	FGF2,	212
1433	IFITM3,	FGL2,	177
1434	IL2,	FGL2,	294
1435	IRF1,	FGL2,	506
1436	KCTD9,	FGL2,	275
1437	NLRP3,	FGL2,	177
1438	STAT1,	FGL2,	325
1439	TLR7,	FGL2,	344
1440	TMPRSS11A,	FGL2,	156
1441	TMPRSS2,	FGL2,	156
1442	FKBP1B,	FKBP1A,	310
1443	GAPDH,	FKBP1A,	322
1444	HRC,	FKBP1A,	163
1445	IL2,	FKBP1A,	481
1446	PDK1,	FKBP1A,	151
1447	PPIA,	FKBP1A,	678
1448	SF1,	FKBP1A,	213
1449	SMAD7,	FKBP1A,	947
1450	TBK1,	FKBP1A,	192
1451	TFEB,	FKBP1A,	159
1452	TYK2,	FKBP1A,	192
1453	ULK1,	FKBP1A,	330
1454	GAPDH,	FKBP1B,	252
1455	HRC,	FKBP1B,	256
1456	PPIA,	FKBP1B,	455
1457	TBK1,	FKBP1B,	192
1458	TYK2,	FKBP1B,	192
1459	GAPDH,	FURIN,	414
1460	GBF1,	FURIN,	171
1461	HRC,	FURIN,	330
1462	IFNAR1,	FURIN,	190
1463	IL2,	FURIN,	328
1464	IRF1,	FURIN,	167
1465	IRF3,	FURIN,	310
1466	IRF7,	FURIN,	175
1467	ISG15,	FURIN,	219
1468	LTB,	FURIN,	269
1469	MAVS,	FURIN,	224
1470	MX1,	FURIN,	183
1471	NPC1,	FURIN,	539
1472	PPIA,	FURIN,	152
1473	PRNT,	FURIN,	167
1474	RAG1,	FURIN,	670
1475	SMAD7,	FURIN,	286
1476	SP2,	FURIN,	258
1477	SP6,	FURIN,	294
1478	STAT1,	FURIN,	237
1479	STAT2,	FURIN,	185
1480	TBK1,	FURIN,	165
1481	TLR3,	FURIN,	307
1482	TLR7,	FURIN,	298
1483	TMPRSS11A,	FURIN,	304
1484	TMPRSS2,	FURIN,	531
1485	TRAF3,	FURIN,	430
1486	TTK,	FURIN,	256
1487	TYK2,	FURIN,	214
1488	HRC,	GAPDH,	355
1489	HSPB1,	GAPDH,	590
1490	IFIT1,	GAPDH,	602
1491	IFIT2,	GAPDH,	484
1492	IFITM1,	GAPDH,	311
1493	IFITM2,	GAPDH,	167
1494	IFITM3,	GAPDH,	268
1495	IFNAR1,	GAPDH,	441
1496	IL2,	GAPDH,	642
1497	IRF1,	GAPDH,	530
1498	IRF3,	GAPDH,	719
1499	IRF7,	GAPDH,	537
1500	IRF9,	GAPDH,	384
1501	ISG15,	GAPDH,	697
1502	ISG20,	GAPDH,	303
1503	LTB,	GAPDH,	157
1504	MAVS,	GAPDH,	453
1505	MNT,	GAPDH,	446
1506	MX1,	GAPDH,	628
1507	NLRP3,	GAPDH,	559
1508	NPC1,	GAPDH,	290
1509	OAS1,	GAPDH,	474
1510	OASL,	GAPDH,	325
1511	PDK1,	GAPDH,	485
1512	PLP1,	GAPDH,	420
1513	PLP2,	GAPDH,	325
1514	PPIA,	GAPDH,	775
1515	RAG1,	GAPDH,	434
1516	SARS,	GAPDH,	228
1517	SMAD7,	GAPDH,	537
1518	SP2,	GAPDH,	313
1519	SP6,	GAPDH,	257
1520	STAT1,	GAPDH,	659
1521	STAT2,	GAPDH,	477
1522	TBK1,	GAPDH,	654
1523	TFEB,	GAPDH,	396
1524	THY1,	GAPDH,	589
1525	TLR3,	GAPDH,	649
1526	TLR7,	GAPDH,	594
1527	TMPRSS2,	GAPDH,	448
1528	TRAF3,	GAPDH,	341
1529	TTK,	GAPDH,	261
1530	TYK2,	GAPDH,	386
1531	TYR,	GAPDH,	461
1532	ULK1,	GAPDH,	319
1533	UPF1,	GAPDH,	521
1534	USP14,	GAPDH,	286
1535	PPIA,	GBF1,	311
1536	UPF1,	GBF1,	188
1537	IL2,	HRC,	178
1538	SP2,	HRC,	164
1539	THY1,	HRC,	159
1540	TMPRSS11A,	HRC,	255
1541	TMPRSS2,	HRC,	159
1542	IL2,	HSPB1,	221
1543	ISG15,	HSPB1,	368
1544	PPIA,	HSPB1,	268
1545	SARS,	HSPB1,	363
1546	SP2,	HSPB1,	206
1547	STAT1,	HSPB1,	365
1548	STAT2,	HSPB1,	511
1549	TLR3,	HSPB1,	209
1550	TLR7,	HSPB1,	161
1551	TYK2,	HSPB1,	163
1552	ULK1,	HSPB1,	175
1553	USP14,	HSPB1,	390
1554	IFIT2,	IFIT1,	997
1555	IFITM1,	IFIT1,	979
1556	IFITM2,	IFIT1,	954
1557	IFITM3,	IFIT1,	963
1558	IFNAR1,	IFIT1,	676
1559	IL2,	IFIT1,	218
1560	IRF1,	IFIT1,	970
1561	IRF3,	IFIT1,	982
1562	IRF7,	IFIT1,	992
1563	IRF9,	IFIT1,	986
1564	ISG15,	IFIT1,	998
1565	ISG20,	IFIT1,	972
1566	MAVS,	IFIT1,	635
1567	MX1,	IFIT1,	998
1568	NLRP3,	IFIT1,	284
1569	OAS1,	IFIT1,	995
1570	OASL,	IFIT1,	997
1571	PPIA,	IFIT1,	362
1572	STAT1,	IFIT1,	992
1573	STAT2,	IFIT1,	971
1574	TBK1,	IFIT1,	662
1575	TFEB,	IFIT1,	546
1576	TLR3,	IFIT1,	637
1577	TLR7,	IFIT1,	571
1578	TRAF3,	IFIT1,	359
1579	TRIM56,	IFIT1,	278
1580	TTK,	IFIT1,	201
1581	TYK2,	IFIT1,	400
1582	IFITM1,	IFIT2,	970
1583	IFITM2,	IFIT2,	945
1584	IFITM3,	IFIT2,	962
1585	IFNAR1,	IFIT2,	587
1586	IL2,	IFIT2,	187
1587	IRF1,	IFIT2,	965
1588	IRF3,	IFIT2,	965
1589	IRF7,	IFIT2,	980
1590	IRF9,	IFIT2,	975
1591	ISG15,	IFIT2,	995
1592	ISG20,	IFIT2,	972
1593	MAVS,	IFIT2,	549
1594	MX1,	IFIT2,	992
1595	NLRP3,	IFIT2,	263
1596	OAS1,	IFIT2,	987
1597	OASL,	IFIT2,	993
1598	STAT1,	IFIT2,	865
1599	STAT2,	IFIT2,	974
1600	TBK1,	IFIT2,	546
1601	TLR3,	IFIT2,	560
1602	TLR7,	IFIT2,	476
1603	TRAF3,	IFIT2,	273
1604	TRIM56,	IFIT2,	238
1605	TTK,	IFIT2,	201
1606	TYK2,	IFIT2,	384
1607	IFITM2,	IFITM1,	983
1608	IFITM3,	IFITM1,	973
1609	IFNAR1,	IFITM1,	404
1610	IL2,	IFITM1,	193
1611	IRF1,	IFITM1,	955
1612	IRF3,	IFITM1,	941
1613	IRF7,	IFITM1,	972
1614	IRF9,	IFITM1,	969
1615	ISG15,	IFITM1,	989
1616	ISG20,	IFITM1,	969
1617	MAVS,	IFITM1,	339
1618	MX1,	IFITM1,	991
1619	NLRP3,	IFITM1,	214
1620	OAS1,	IFITM1,	975
1621	OASL,	IFITM1,	971
1622	PIGS,	IFITM1,	325
1623	PLP2,	IFITM1,	236
1624	STAT1,	IFITM1,	662
1625	STAT2,	IFITM1,	971
1626	TBK1,	IFITM1,	243
1627	TLR3,	IFITM1,	420
1628	TLR7,	IFITM1,	370
1629	TRAF3,	IFITM1,	160
1630	TYK2,	IFITM1,	195
1631	IFITM3,	IFITM2,	988
1632	IFNAR1,	IFITM2,	303
1633	IRF1,	IFITM2,	938
1634	IRF3,	IFITM2,	925
1635	IRF7,	IFITM2,	951
1636	IRF9,	IFITM2,	946
1637	ISG15,	IFITM2,	960
1638	ISG20,	IFITM2,	949
1639	MAVS,	IFITM2,	314
1640	MX1,	IFITM2,	958
1641	OAS1,	IFITM2,	952
1642	OASL,	IFITM2,	938
1643	PIGS,	IFITM2,	325
1644	STAT1,	IFITM2,	411
1645	STAT2,	IFITM2,	936
1646	TLR3,	IFITM2,	250
1647	TLR7,	IFITM2,	259
1648	TRIM56,	IFITM2,	167
1649	TYK2,	IFITM2,	165
1650	IFNAR1,	IFITM3,	475
1651	IL2,	IFITM3,	201
1652	IRF1,	IFITM3,	948
1653	IRF3,	IFITM3,	941
1654	IRF7,	IFITM3,	964
1655	IRF9,	IFITM3,	952
1656	ISG15,	IFITM3,	973
1657	ISG20,	IFITM3,	959
1658	MAVS,	IFITM3,	424
1659	MX1,	IFITM3,	975
1660	NLRP3,	IFITM3,	201
1661	OAS1,	IFITM3,	960
1662	OASL,	IFITM3,	958
1663	PIGS,	IFITM3,	325
1664	PPIA,	IFITM3,	172
1665	STAT1,	IFITM3,	549
1666	STAT2,	IFITM3,	950
1667	TBK1,	IFITM3,	269
1668	TLR3,	IFITM3,	428
1669	TLR7,	IFITM3,	370
1670	TRIM56,	IFITM3,	186
1671	TYK2,	IFITM3,	171
1672	IL2,	IFNAR1,	768
1673	IRF1,	IFNAR1,	667
1674	IRF3,	IFNAR1,	772
1675	IRF7,	IFNAR1,	778
1676	IRF9,	IFNAR1,	980
1677	ISG15,	IFNAR1,	685
1678	ISG20,	IFNAR1,	446
1679	MAVS,	IFNAR1,	733
1680	MX1,	IFNAR1,	723
1681	NLRP3,	IFNAR1,	462
1682	OAS1,	IFNAR1,	587
1683	OASL,	IFNAR1,	426
1684	RAG1,	IFNAR1,	274
1685	STAT1,	IFNAR1,	993
1686	STAT2,	IFNAR1,	988
1687	TBK1,	IFNAR1,	674
1688	TLR3,	IFNAR1,	686
1689	TLR7,	IFNAR1,	683
1690	TMPRSS2,	IFNAR1,	186
1691	TRAF3,	IFNAR1,	446
1692	TRIM56,	IFNAR1,	162
1693	TYK2,	IFNAR1,	998
1694	IRF1,	IL2,	495
1695	IRF3,	IL2,	410
1696	IRF7,	IL2,	398
1697	IRF9,	IL2,	266
1698	ISG15,	IL2,	286
1699	ISG20,	IL2,	259
1700	LTB,	IL2,	242
1701	MAVS,	IL2,	227
1702	MX1,	IL2,	388
1703	NLRP3,	IL2,	451
1704	OAS1,	IL2,	265
1705	OASL,	IL2,	181
1706	PLP1,	IL2,	242
1707	PPIA,	IL2,	355
1708	RAG1,	IL2,	589
1709	SF1,	IL2,	185
1710	SMAD7,	IL2,	290
1711	SP2,	IL2,	231
1712	STAT1,	IL2,	965
1713	STAT2,	IL2,	479
1714	TBK1,	IL2,	245
1715	THY1,	IL2,	701
1716	TLR3,	IL2,	670
1717	TLR7,	IL2,	670
1718	TRAF3,	IL2,	328
1719	TTK,	IL2,	427
1720	TYK2,	IL2,	528
1721	TYR,	IL2,	530
1722	UPF1,	IL2,	270
1723	IRF3,	IRF1,	930
1724	IRF7,	IRF1,	947
1725	IRF9,	IRF1,	973
1726	ISG15,	IRF1,	980
1727	ISG20,	IRF1,	959
1728	LTB,	IRF1,	215
1729	MAVS,	IRF1,	605
1730	MX1,	IRF1,	974
1731	NLRP3,	IRF1,	452
1732	OAS1,	IRF1,	958
1733	OASL,	IRF1,	963
1734	PPIA,	IRF1,	260
1735	RAG1,	IRF1,	186
1736	SMAD7,	IRF1,	167
1737	SP2,	IRF1,	420
1738	STAT1,	IRF1,	972
1739	STAT2,	IRF1,	975
1740	TBK1,	IRF1,	605
1741	TICAM2,	IRF1,	192
1742	TLR3,	IRF1,	792
1743	TLR7,	IRF1,	609
1744	TRAF3,	IRF1,	449
1745	TRIM56,	IRF1,	208
1746	TYK2,	IRF1,	574
1747	IRF7,	IRF3,	960
1748	IRF9,	IRF3,	930
1749	ISG15,	IRF3,	969
1750	ISG20,	IRF3,	943
1751	LTB,	IRF3,	152
1752	MAVS,	IRF3,	994
1753	MX1,	IRF3,	978
1754	NLRP3,	IRF3,	586
1755	OAS1,	IRF3,	956
1756	OASL,	IRF3,	945
1757	PLP2,	IRF3,	618
1758	PPIA,	IRF3,	408
1759	RAG1,	IRF3,	185
1760	STAT1,	IRF3,	736
1761	STAT2,	IRF3,	980
1762	TBK1,	IRF3,	998
1763	TICAM2,	IRF3,	968
1764	TLR3,	IRF3,	985
1765	TLR7,	IRF3,	790
1766	TRAF3,	IRF3,	988
1767	TRIM56,	IRF3,	548
1768	TYK2,	IRF3,	574
1769	ULK1,	IRF3,	387
1770	UPF1,	IRF3,	207
1771	USP14,	IRF3,	233
1772	IRF9,	IRF7,	975
1773	ISG15,	IRF7,	995
1774	ISG20,	IRF7,	974
1775	MAVS,	IRF7,	988
1776	MX1,	IRF7,	995
1777	NLRP3,	IRF7,	517
1778	OAS1,	IRF7,	989
1779	OASL,	IRF7,	996
1780	PLP2,	IRF7,	199
1781	PPIA,	IRF7,	259
1782	RAG1,	IRF7,	174
1783	STAT1,	IRF7,	944
1784	STAT2,	IRF7,	987
1785	TBK1,	IRF7,	993
1786	TFEB,	IRF7,	157
1787	TICAM2,	IRF7,	959
1788	TLR3,	IRF7,	983
1789	TLR7,	IRF7,	987
1790	TRAF3,	IRF7,	971
1791	TRIM56,	IRF7,	330
1792	TYK2,	IRF7,	585
1793	ISG15,	IRF9,	992
1794	ISG20,	IRF9,	956
1795	MAVS,	IRF9,	564
1796	MX1,	IRF9,	993
1797	NLRP3,	IRF9,	260
1798	OAS1,	IRF9,	984
1799	OASL,	IRF9,	963
1800	PPIA,	IRF9,	159
1801	STAT1,	IRF9,	997
1802	STAT2,	IRF9,	999
1803	TBK1,	IRF9,	553
1804	TLR3,	IRF9,	579
1805	TLR7,	IRF9,	546
1806	TRAF3,	IRF9,	396
1807	TRIM56,	IRF9,	228
1808	TYK2,	IRF9,	978
1809	TYR,	IRF9,	173
1810	ISG20,	ISG15,	985
1811	MAVS,	ISG15,	692
1812	MX1,	ISG15,	998
1813	NLRP3,	ISG15,	307
1814	OAS1,	ISG15,	997
1815	OASL,	ISG15,	994
1816	PLP2,	ISG15,	426
1817	PPIA,	ISG15,	254
1818	RAG1,	ISG15,	335
1819	STAT1,	ISG15,	994
1820	STAT2,	ISG15,	979
1821	TBK1,	ISG15,	650
1822	TLR3,	ISG15,	639
1823	TLR7,	ISG15,	586
1824	TRAF3,	ISG15,	549
1825	TRIM56,	ISG15,	399
1826	TYK2,	ISG15,	540
1827	USP14,	ISG15,	451
1828	MAVS,	ISG20,	413
1829	MX1,	ISG20,	976
1830	NLRP3,	ISG20,	218
1831	OAS1,	ISG20,	972
1832	OASL,	ISG20,	983
1833	STAT1,	ISG20,	621
1834	STAT2,	ISG20,	954
1835	TBK1,	ISG20,	315
1836	TLR3,	ISG20,	433
1837	TLR7,	ISG20,	395
1838	TRAF3,	ISG20,	211
1839	TRIM56,	ISG20,	174
1840	TYK2,	ISG20,	228
1841	PDK1,	KCTD9,	164
1842	RAG1,	LTB,	193
1843	TRAF3,	LTB,	917
1844	MX1,	MAVS,	616
1845	NLRP3,	MAVS,	963
1846	OAS1,	MAVS,	473
1847	OASL,	MAVS,	504
1848	PLP2,	MAVS,	388
1849	PPIA,	MAVS,	237
1850	RAG1,	MAVS,	220
1851	STAT1,	MAVS,	687
1852	STAT2,	MAVS,	602
1853	TBK1,	MAVS,	998
1854	TICAM2,	MAVS,	228
1855	TLR3,	MAVS,	805
1856	TLR7,	MAVS,	709
1857	TRAF3,	MAVS,	998
1858	TRIM56,	MAVS,	428
1859	TYK2,	MAVS,	447
1860	ULK1,	MAVS,	152
1861	OASL,	MNT,	204
1862	PPIA,	MNT,	205
1863	PRNT,	MNT,	269
1864	TFEB,	MNT,	187
1865	TYR,	MNT,	485
1866	NLRP3,	MX1,	320
1867	OAS1,	MX1,	997
1868	OASL,	MX1,	999
1869	PPIA,	MX1,	283
1870	RAG1,	MX1,	205
1871	STAT1,	MX1,	996
1872	STAT2,	MX1,	978
1873	TBK1,	MX1,	594
1874	TLR3,	MX1,	806
1875	TLR7,	MX1,	636
1876	TMPRSS2,	MX1,	403
1877	TRAF3,	MX1,	313
1878	TRIM56,	MX1,	223
1879	TYK2,	MX1,	572
1880	ULK1,	MX1,	200
1881	OAS1,	NLRP3,	210
1882	OASL,	NLRP3,	192
1883	PPIA,	NLRP3,	165
1884	RAG1,	NLRP3,	186
1885	STAT1,	NLRP3,	491
1886	STAT2,	NLRP3,	265
1887	TBK1,	NLRP3,	509
1888	TFEB,	NLRP3,	191
1889	TICAM2,	NLRP3,	229
1890	TLR3,	NLRP3,	832
1891	TLR7,	NLRP3,	842
1892	TRAF3,	NLRP3,	347
1893	TRIM56,	NLRP3,	151
1894	TYK2,	NLRP3,	234
1895	ULK1,	NLRP3,	463
1896	STAT1,	NPC1,	227
1897	TFEB,	NPC1,	351
1898	TLR3,	NPC1,	198
1899	OASL,	OAS1,	810
1900	STAT1,	OAS1,	891
1901	STAT2,	OAS1,	969
1902	TBK1,	OAS1,	396
1903	THY1,	OAS1,	221
1904	TLR3,	OAS1,	574
1905	TLR7,	OAS1,	504
1906	TRIM56,	OAS1,	288
1907	TYK2,	OAS1,	441
1908	SP6,	OASL,	328
1909	STAT1,	OASL,	735
1910	STAT2,	OASL,	956
1911	TBK1,	OASL,	371
1912	TLR3,	OASL,	516
1913	TLR7,	OASL,	402
1914	TRAF3,	OASL,	314
1915	TRIM56,	OASL,	242
1916	TYK2,	OASL,	196
1917	USP14,	OASL,	255
1918	TYR,	PDK1,	156
1919	ULK1,	PDK1,	374
1920	PLP2,	PLP1,	947
1921	THY1,	PLP1,	401
1922	TYR,	PLP1,	179
1923	USP14,	PLP1,	276
1924	STAT1,	PLP2,	155
1925	TBK1,	PLP2,	368
1926	TLR7,	PLP2,	195
1927	TRAF3,	PLP2,	371
1928	USP14,	PLP2,	161
1929	SARS,	PPIA,	160
1930	STAT1,	PPIA,	171
1931	TBK1,	PPIA,	300
1932	TLR3,	PPIA,	373
1933	TLR7,	PPIA,	374
1934	STAT1,	RAG1,	317
1935	STAT2,	RAG1,	185
1936	TBK1,	RAG1,	186
1937	THY1,	RAG1,	410
1938	TLR3,	RAG1,	369
1939	TLR7,	RAG1,	358
1940	TRAF3,	RAG1,	167
1941	TYK2,	RAG1,	185
1942	TYR,	RAG1,	602
1943	USP14,	SARS,	153
1944	UPF1,	SF1,	573
1945	STAT1,	SMAD7,	443
1946	THY1,	SMAD7,	167
1947	TLR3,	SMAD7,	279
1948	TLR7,	SMAD7,	224
1949	TYK2,	SMAD7,	165
1950	SP6,	SP2,	188
1951	STAT1,	SP2,	171
1952	STAT2,	STAT1,	971
1953	TBK1,	STAT1,	702
1954	TFEB,	STAT1,	172
1955	THY1,	STAT1,	197
1956	TICAM2,	STAT1,	218
1957	TLR3,	STAT1,	751
1958	TLR7,	STAT1,	693
1959	TRAF3,	STAT1,	526
1960	TRIM56,	STAT1,	222
1961	TYK2,	STAT1,	994
1962	TYR,	STAT1,	163
1963	TBK1,	STAT2,	628
1964	TLR3,	STAT2,	614
1965	TLR7,	STAT2,	734
1966	TRAF3,	STAT2,	418
1967	TRIM56,	STAT2,	214
1968	TYK2,	STAT2,	995
1969	TTK,	STRADA,	165
1970	TFEB,	TBK1,	251
1971	TICAM2,	TBK1,	955
1972	TLR3,	TBK1,	994
1973	TLR7,	TBK1,	731
1974	TRAF3,	TBK1,	998
1975	TRIM56,	TBK1,	583
1976	TYK2,	TBK1,	229
1977	ULK1,	TBK1,	227
1978	USP14,	TBK1,	157
1979	TLR7,	TFEB,	157
1980	TYR,	TFEB,	392
1981	ULK1,	TFEB,	578
1982	TLR3,	THY1,	294
1983	TLR7,	THY1,	252
1984	TLR3,	TICAM2,	924
1985	TLR7,	TICAM2,	531
1986	TRAF3,	TICAM2,	955
1987	TLR7,	TLR3,	938
1988	TRAF3,	TLR3,	973
1989	TRIM56,	TLR3,	378
1990	TYK2,	TLR3,	552
1991	TYR,	TLR3,	188
1992	ULK1,	TLR3,	256
1993	TRAF3,	TLR7,	694
1994	TRIM56,	TLR7,	256
1995	TYK2,	TLR7,	528
1996	TYR,	TLR7,	205
1997	ULK1,	TLR7,	400
1998	TMPRSS2,	TMPRSS11A,	243
1999	TRIM56,	TRAF3,	249
[truncated: 5 more rows]
