# Supplementary material for: TWIRLS, a knowledge‐mining technology, suggests a possible mechanism for the pathological changes in the human host after coronavirus infection via ACE2
Source: Drug Dev Res. 2020 Jul 13;81(8):1004–18. doi: 10.1002/ddr.21717 (PMC7404951; doi:10.1002/ddr.21717)
Supplement: Supplementary file 7 — Supplementary Table S7 [file DDR-81-1004-s003.xlsx]

## Sheet: Sheet1
No.	Gene	Num of partner in list	Total num of partner	Ratio	in list
69	IFITM3,	42	442	0.0950226	1
68	IFITM2,	30	318	0.0943396	1
20	CCL8,	46	318	0.0867925	1
15	BST2,	53	318	0.078056	1
85	OAS1,	42	318	0.0752688	1
67	IFITM1,	43	318	0.0743945	1
28	CD83,	48	318	0.069869	1
70	IFNAR1,	51	318	0.0692935	1
75	IRF9,	43	318	0.0685805	1
80	MAVS,	50	318	0.0683995	1
19	CCL7,	48	318	0.0653061	1
24	CD209,	53	318	0.0615563	1
33	CLEC4M,	22	318	0.0592992	1
112	TRIM56,	27	318	0.058952	1
39	CXCL11,	49	318	0.0581257	1
106	TICAM2,	14	318	0.0571429	1
23	CD200,	34	318	0.0560132	1
74	IRF7,	58	318	0.0522994	1
93	PRNT,	3	318	0.0508475	1
91	PLP2,	14	318	0.0507246	1
77	ISG20,	40	318	0.0499376	1
73	IRF3,	61	318	0.048761	1
17	CCL3,	57	318	0.0487596	1
41	CXCL9,	56	318	0.0486111	1
72	IRF1,	62	318	0.0485893	1
22	CD1A,	27	318	0.048474	1
101	STAT2,	51	318	0.0483412	1
40	CXCL2,	49	318	0.0480392	1
27	CD69,	60	318	0.0477327	1
43	CXCR3,	57	318	0.0469909	1
83	NLRP3,	63	318	0.0469799	1
38	CXCL10,	73	318	0.044458	1
37	CXCL1,	64	318	0.042838	1
25	CD28,	63	318	0.0425101	1
21	CCR9,	32	318	0.0424403	1
18	CCL5,	72	318	0.0416908	1
66	IFIT2,	46	318	0.040672	1
1	ACE2,	28	318	0.0406386	1
65	IFIT1,	50	318	0.0405515	1
42	CXCR2,	41	318	0.0405138	1
111	TRAF3,	45	318	0.0400712	1
16	CALU,	38	318	0.0382294	1
47	DPP4,	44	318	0.0381282	1
94	RAG1,	41	318	0.0379981	1
31	CEACAM1,	24	318	0.0377953	1
26	CD68,	59	318	0.0369906	1
36	CTSL,	54	318	0.0367847	1
107	TLR3,	76	318	0.0363985	1
32	CLEC4G,	13	318	0.0362117	1
7	ANPEP,	44	318	0.0360952	1
12	BID,	9	318	0.0358566	1
108	TLR7,	77	318	0.0357641	1
63	HRC,	18	318	0.035225	1
79	LTB,	28	318	0.0341463	1
114	TYK2,	50	318	0.0334225	1
60	FURIN,	60	318	0.0331309	1
57	FGL2,	28	318	0.032596	1
103	TBK1,	60	318	0.032591	1
100	STAT1,	77	318	0.0319237	1
82	MX1,	58	318	0.0313175	1
109	TMPRSS11A,	9	318	0.0307167	1
89	PIGS,	4	318	0.0305344	1
71	IL2,	80	318	0.0294877	1
55	FCER2,	19	318	0.0292758	1
4	AICDA,	26	318	0.0288248	1
8	APCS,	17	318	0.0284757	1
10	ATF6,	28	318	0.0280843	1
2	ADAM17,	33	318	0.0273632	1
104	TFEB,	19	318	0.0271429	1
11	BECN1,	42	318	0.0269923	1
110	TMPRSS2,	19	318	0.0258503	1
84	NPC1,	18	318	0.0240964	1
105	THY1,	36	318	0.0238569	1
92	PPIA,	45	318	0.0233161	1
98	SP2,	10	318	0.02331	1
76	ISG15,	58	318	0.0222052	1
81	MNT,	11	318	0.0221328	1
115	TYR,	33	318	0.0211403	1
116	ULK1,	19	318	0.0211346	1
13	BNIP3,	16	318	0.0198511	1
97	SMAD7,	23	318	0.0193277	1
86	OASL,	43	318	0.0188431	1
64	HSPB1,	27	318	0.0185058	1
78	KCTD9,	5	318	0.0179856	1
56	FGF2,	50	318	0.0179019	1
48	EDEM1,	8	318	0.016632	1
54	FAH,	9	318	0.0163339	1
118	USP14,	16	318	0.015984	1
49	ENDOU,	3	318	0.0151515	1
34	COMP,	7	318	0.014553	1
29	CDC42,	54	318	0.014454	1
6	AKT1,	94	318	0.0144438	1
102	STRADA,	4	318	0.0143369	1
58	FKBP1A,	19	318	0.0136592	1
46	DEDD,	5	318	0.013624	1
51	EPS15,	20	318	0.0135777	1
61	GAPDH,	102	318	0.0133421	1
52	F11,	7	318	0.012987	1
53	F5,	8	318	0.0127389	1
50	EPRS,	35	318	0.0125403	1
30	CDK6,	32	318	0.0124417	1
88	PDK1,	11	318	0.0121681	1
45	DDX1,	21	318	0.0120206	1
35	CPE,	12	318	0.011893	1
119	UST,	3	318	0.0115385	1
3	ADK,	12	318	0.0113314	1
62	GBF1,	9	318	0.0101237	1
14	BOLL,	12	318	0.00952381	1
113	TTK,	11	318	0.00916667	1
90	PLP1,	13	318	0.00907188	1
95	SARS,	8	318	0.00868621	1
9	ARF1,	18	318	0.00821168	1
59	FKBP1B,	8	318	0.00807265	1
99	SP6,	5	318	0.00788644	1
117	UPF1,	13	318	0.00782661	1
44	DBT,	5	318	0.00773994	1
87	PALM,	2	318	0.00719424	1
96	SF1,	6	318	0.00562324	1
5	AKAP7,	1	318	0.00289017	1
