# Supplementary material for: TWIRLS, a knowledge‐mining technology, suggests a possible mechanism for the pathological changes in the human host after coronavirus infection via ACE2
Source: Drug Dev Res. 2020 Jul 13;81(8):1004–18. doi: 10.1002/ddr.21717 (PMC7404951; doi:10.1002/ddr.21717)
Supplement: Supplementary file 8 — Supplementary Table S8 [file DDR-81-1004-s004.xlsx]

## Sheet: Sheet1
No.	Gene	Num of partner in list	Total num of partner	Ratio	in list
1516	IFNA16,	7	120	0.0583333	0
108	AKT1,	367	6508	0.0563921	1
1515	IFNA14,	9	166	0.0542169	0
1503	IFI6,	17	322	0.052795	0
1514	IFNA10,	7	140	0.05	0
2179	OAS3,	17	366	0.0464481	0
1524	IFNA8,	8	174	0.045977	0
1523	IFNA7,	7	155	0.0451613	0
3452	XAF1,	17	441	0.0385488	0
1432	HLA-F,	16	417	0.0383693	0
1498	IFI27,	16	418	0.0382775	0
1520	IFNA4,	8	211	0.0379147	0
2069	NEU4,	7	191	0.0366492	1
3134	TAS2R30,	9	249	0.0361446	0
2178	OAS2,	17	479	0.0354906	0
1522	IFNA6,	7	198	0.0353535	0
3149	TAS2R9,	9	256	0.0351562	0
3141	TAS2R42,	9	262	0.0343511	0
3135	TAS2R31,	9	269	0.0334572	0
3148	TAS2R8,	9	273	0.032967	0
1500	IFI35,	17	521	0.0326296	0
3156	TBK1,	59	1841	0.0320478	1
3131	TAS2R19,	9	283	0.0318021	0
2787	RSAD2,	18	570	0.0315789	0
3137	TAS2R39,	9	290	0.0310345	0
3139	TAS2R40,	9	303	0.029703	0
3145	TAS2R50,	9	306	0.0294118	0
2899	SIKE1,	5	172	0.0290698	0
3140	TAS2R41,	9	310	0.0290323	0
1226	GBP2,	17	593	0.0286678	0
3127	TAS2R10,	9	316	0.028481	0
3146	TAS2R60,	9	316	0.028481	0
3132	TAS2R20,	9	317	0.0283912	0
3147	TAS2R7,	9	318	0.0283019	0
3143	TAS2R46,	9	321	0.0280374	0
3133	TAS2R3,	9	330	0.0272727	0
3144	TAS2R5,	9	332	0.0271084	0
3142	TAS2R43,	9	333	0.027027	0
3129	TAS2R14,	9	336	0.0267857	0
1431	HLA-E,	16	604	0.0264901	0
1615	INSL5,	9	349	0.025788	0
3138	TAS2R4,	9	349	0.025788	0
3128	TAS2R13,	9	352	0.0255682	0
1231	GBP7,	6	237	0.0253165	0
1627	IRF2,	17	681	0.0249633	0
1433	HLA-G,	16	641	0.024961	0
2795	RXFP3,	9	372	0.0241935	0
481	CCL28,	9	380	0.0236842	0
935	EBI3,	3	127	0.023622	0
2127	NPW,	9	381	0.023622	0
1386	HEBP1,	9	383	0.0234987	0
2796	RXFP4,	9	392	0.0229592	0
3136	TAS2R38,	9	393	0.0229008	0
3126	TAS2R1,	9	395	0.0227848	0
472	CCL16,	9	396	0.0227273	0
3130	TAS2R16,	9	396	0.0227273	0
176	APLN,	9	414	0.0217391	0
1502	IFI44L,	9	417	0.0215827	0
2808	S1PR5,	9	425	0.0211765	0
1230	GBP6,	6	286	0.020979	0
1326	GPR31,	9	431	0.0208817	0
1463	HRH4,	9	432	0.0208333	0
2213	OXGR1,	9	437	0.020595	0
1483	HTR1F,	9	438	0.0205479	0
2101	NMS,	9	438	0.0205479	0
2806	S1PR3,	10	487	0.0205339	0
1214	GALR3,	9	441	0.0204082	0
3310	TRIM48,	6	299	0.0200669	0
1617	IP6K2,	16	810	0.0197531	0
2120	NPB,	9	457	0.0196937	0
1210	GAL3ST2,	1	51	0.0196078	0
2680	RLN3,	9	459	0.0196078	0
1631	IRF6,	16	817	0.0195838	0
3117	TANK,	7	359	0.0194986	0
1381	HCAR1,	9	465	0.0193548	0
2212	OXER1,	9	469	0.0191898	0
1501	IFI44,	8	417	0.0191847	0
471	CCL13,	9	472	0.0190678	0
1227	GBP3,	6	315	0.0190476	0
782	CXCL6,	11	585	0.0188034	0
512	CCR8,	11	587	0.0187394	0
1213	GALR2,	9	483	0.0186335	0
2219	P2RY4,	9	485	0.0185567	0
1630	IRF5,	17	919	0.0184984	0
2252	PCP2,	9	487	0.0184805	0
1421	HLA-C,	16	867	0.0184544	0
3124	TAS1R2,	9	495	0.0181818	0
3123	TAS1R1,	9	497	0.0181087	0
485	CCL4L1,	9	499	0.0180361	0
3225	TMEM179B,	2	111	0.018018	0
50	ADAR,	17	946	0.0179704	0
2811	SAMHD1,	16	894	0.0178971	0
1324	GPR18,	9	505	0.0178218	0
1329	GPR55,	9	507	0.0177515	0
2551	PTGDR2,	9	508	0.0177165	0
3087	SUCNR1,	9	508	0.0177165	0
1481	HTR1D,	9	509	0.0176817	0
2218	P2RY14,	9	512	0.0175781	0
3294	TRIM14,	6	344	0.0174419	0
2121	NPBWR1,	9	519	0.017341	0
509	CCR4,	10	580	0.0172414	0
1419	HLA-A,	18	1049	0.0171592	0
1212	GALR1,	9	532	0.0169173	0
506	CCR10,	10	595	0.0168067	0
2574	PYY,	10	596	0.0167785	0
3309	TRIM46,	6	361	0.0166205	0
479	CCL25,	9	551	0.0163339	0
3308	TRIM45,	6	368	0.0163043	0
1225	GBP1,	10	614	0.0162866	0
1319	GPER1,	9	553	0.0162749	0
1383	HCAR3,	9	555	0.0162162	0
2001	MTNR1A,	9	555	0.0162162	0
2122	NPBWR2,	9	558	0.016129	0
1382	HCAR2,	9	563	0.0159858	0
1420	HLA-B,	16	1005	0.0159204	0
1804	LPAR5,	9	572	0.0157343	0
2104	NMUR1,	9	573	0.0157068	0
1915	MCHR2,	9	574	0.0156794	0
3313	TRIM6,	6	383	0.0156658	0
363	BDKRB1,	9	577	0.0155979	0
2498	PSAP,	11	710	0.015493	0
2103	NMU,	9	581	0.0154905	0
469	CCL1,	9	583	0.0154374	0
1427	HLA-DQB2,	8	519	0.0154143	0
2373	PNOC,	9	588	0.0153061	0
1508	IFIT3,	18	1179	0.0152672	0
2519	PSMB8,	19	1257	0.0151154	0
790	CXCR6,	9	599	0.015025	0
3315	TRIM68,	6	403	0.0148883	0
1228	GBP4,	6	404	0.0148515	0
3300	TRIM25,	13	878	0.0148064	0
393	BRI3,	2	136	0.0147059	0
1181	FPR3,	9	612	0.0147059	0
2805	S1PR2,	9	616	0.0146104	0
419	C5,	9	621	0.0144928	0
1334	GPSM3,	9	622	0.0144695	0
364	BDKRB2,	9	625	0.0144	0
3125	TAS1R3,	9	626	0.014377	0
2804	S1PR1,	11	768	0.0143229	0
480	CCL27,	9	630	0.0142857	0
1629	IRF4,	16	1125	0.0142222	0
3314	TRIM62,	6	422	0.014218	0
2131	NPY4R,	9	641	0.0140406	0
2132	NPY5R,	9	641	0.0140406	0
2002	MTNR1B,	9	653	0.0137825	0
2217	P2RY13,	9	655	0.0137405	0
1323	GPR17,	9	660	0.0136364	0
3302	TRIM29,	6	440	0.0136364	0
645	CHRM4,	9	663	0.0135747	0
3306	TRIM35,	6	443	0.013544	0
2445	PPY,	9	670	0.0134328	0
1803	LPAR3,	9	671	0.0134128	0
508	CCR3,	12	897	0.0133779	0
780	CXCL3,	9	676	0.0133136	0
2216	P2RY12,	9	681	0.0132159	0
2293	PF4,	11	834	0.0131894	0
1208	GAL,	9	683	0.0131772	0
1328	GPR37L1,	9	684	0.0131579	0
1480	HTR1B,	9	690	0.0130435	0
1586	IL27,	3	230	0.0130435	0
3054	SSTR1,	9	691	0.0130246	0
1999	MTCP1,	1	77	0.012987	0
1802	LPAR2,	9	694	0.0129683	0
1300	GNG8,	10	772	0.0129534	0
2294	PF4V1,	2	155	0.0129032	0
3196	TICAM1,	6	467	0.012848	0
644	CHRM2,	10	779	0.012837	0
1179	FPR1,	11	863	0.0127462	0
26	ACKR3,	9	707	0.0127298	0
1291	GNG10,	10	787	0.0127065	0
528	CD200R1L,	1	79	0.0126582	0
1347	GRM6,	9	711	0.0126582	0
1526	IFNAR2,	5	397	0.0125945	0
2807	S1PR4,	10	797	0.0125471	0
785	CXCR1,	11	877	0.0125428	0
3293	TRIM10,	6	479	0.0125261	0
3307	TRIM38,	6	482	0.0124481	0
140	AMTN,	3	243	0.0123457	0
1298	GNG5,	10	812	0.0123153	0
1333	GPSM2,	9	732	0.0122951	0
3058	SSTR5,	9	732	0.0122951	0
1764	LAMTOR1,	5	409	0.0122249	0
841	DDX58,	17	1392	0.0122126	0
2684	RNF135,	5	411	0.0121655	0
2007	MX2,	17	1398	0.0121602	0
1423	HLA-DPB1,	8	661	0.0121029	0
83	AGTR2,	10	830	0.0120482	0
1344	GRM2,	9	755	0.0119205	0
65	ADRA2B,	9	758	0.0118734	0
2130	NPY2R,	9	763	0.0117955	0
2410	PPBP,	10	848	0.0117925	0
778	CXCL16,	9	764	0.0117801	0
1332	GPSM1,	9	764	0.0117801	0
1302	GNGT2,	10	854	0.0117096	0
1533	IFNL1,	4	342	0.0116959	0
781	CXCL5,	10	856	0.0116822	0
1297	GNG4,	10	857	0.0116686	0
2292	PENK,	12	1030	0.0116505	0
2129	NPY1R,	9	773	0.0116429	0
688	CNR2,	9	778	0.0115681	0
3057	SSTR4,	9	781	0.0115237	0
1425	HLA-DQA2,	8	698	0.0114613	0
2552	PTGER3,	9	787	0.0114358	0
1295	GNG2,	11	965	0.011399	0
3055	SSTR2,	9	790	0.0113924	0
3311	TRIM5,	7	619	0.0113086	0
3224	TMEM173,	5	444	0.0112613	0
1430	HLA-DRB5,	8	712	0.011236	0
1104	FCGR1B,	6	535	0.011215	0
1422	HLA-DPA1,	8	715	0.0111888	0
1504	IFIH1,	15	1343	0.011169	0
417	C3AR1,	12	1086	0.0110497	0
2105	NMUR2,	9	831	0.0108303	0
3301	TRIM26,	6	555	0.0108108	0
1292	GNG11,	10	927	0.0107875	0
1482	HTR1E,	9	835	0.0107784	0
1633	IRF8,	14	1301	0.010761	0
3056	SSTR3,	9	837	0.0107527	0
66	ADRA2C,	9	839	0.0107271	0
789	CXCR5,	10	933	0.0107181	0
2547	PTAFR,	8	752	0.0106383	0
1229	GBP5,	6	568	0.0105634	0
1527	IFNB1,	13	1237	0.0105093	0
711	CORT,	9	858	0.0104895	0
3479	ZBP1,	3	286	0.0104895	0
1180	FPR2,	10	956	0.0104603	0
1074	FAM20A,	3	289	0.0103806	0
1325	GPR183,	9	868	0.0103687	0
771	CX3CR1,	11	1061	0.0103676	0
64	ADRA2A,	9	870	0.0103448	0
1914	MCHR1,	9	870	0.0103448	0
776	CXCL13,	9	873	0.0103093	0
2370	PMCH,	9	876	0.010274	0
177	APLNR,	9	880	0.0102273	0
420	C5AR1,	9	885	0.0101695	0
505	CCR1,	12	1181	0.0101609	0
2809	SAA1,	10	986	0.010142	0
3304	TRIM31,	6	594	0.010101	0
3295	TRIM17,	6	596	0.0100671	0
1080	FAM98C,	1	100	0.01	0
1536	IFNLR1,	3	300	0.01	0
1519	IFNA21,	8	801	0.00998752	0
1801	LPAR1,	9	910	0.00989011	0
770	CX3CL1,	9	914	0.00984683	0
474	CCL19,	9	915	0.00983607	0
262	ARHGEF33,	1	102	0.00980392	0
1293	GNG12,	10	1030	0.00970874	0
2196	OPRL1,	9	929	0.00968784	0
1499	IFI30,	6	621	0.00966184	0
681	CMTM6,	3	311	0.0096463	0
1949	MID1,	6	622	0.0096463	0
3251	TNFSF12,	3	311	0.0096463	0
1039	EVA1A,	3	312	0.00961538	0
63	ADORA3,	9	940	0.00957447	0
2372	PML,	9	947	0.0095037	0
3223	TMEM132A,	3	316	0.00949367	0
1327	GPR37,	9	952	0.00945378	0
460	CBFB,	6	637	0.00941915	0
3298	TRIM22,	6	637	0.00941915	0
1742	KNG1,	13	1395	0.009319	0
3383	USP18,	8	859	0.00931315	0
1998	MT2A,	6	645	0.00930233	0
389	BPIFB2,	3	324	0.00925926	0
416	C3,	13	1404	0.00925926	0
511	CCR7,	13	1408	0.00923295	0
2891	SHISA5,	3	325	0.00923077	0
2194	OPRD1,	9	981	0.00917431	0
2094	NLRP4,	2	219	0.00913242	0
2195	OPRK1,	9	988	0.00910931	0
1587	IL27RA,	3	331	0.00906344	0
131	AMBN,	3	333	0.00900901	0
2323	PIGF,	1	111	0.00900901	0
2481	PROC,	5	556	0.00899281	0
1348	GRM7,	9	1005	0.00895522	0
3316	TRIM8,	6	672	0.00892857	0
1301	GNGT1,	11	1237	0.00889248	0
911	DRD3,	9	1016	0.00885827	0
476	CCL20,	9	1017	0.00884956	0
1518	IFNA2,	8	904	0.00884956	0
1346	GRM4,	9	1018	0.00884086	0
477	CCL21,	9	1025	0.00878049	0
1428	HLA-DRA,	9	1025	0.00878049	0
3303	TRIM3,	6	685	0.00875912	0
1513	IFNA1,	7	802	0.00872818	0
912	DRD4,	9	1036	0.00868726	0
457	CASR,	9	1043	0.00862895	0
2810	SAMD9L,	4	464	0.00862069	0
686	CNPY3,	2	233	0.00858369	0
1945	MGAT4A,	3	351	0.00854701	0
274	ARIH1,	5	586	0.00853242	0
2449	PRCP,	4	469	0.00852878	0
1349	GRM8,	9	1058	0.00850662	0
1281	GNAI3,	11	1295	0.00849421	0
643	CHRDL1,	3	354	0.00847458	0
1844	LYPD8,	1	119	0.00840336	0
1517	IFNA17,	7	842	0.00831354	0
1387	HERC5,	8	963	0.00830737	0
1203	GABBR1,	9	1084	0.00830258	0
1306	GOLM1,	3	364	0.00824176	0
1869	MAP2K6,	6	737	0.00814111	0
1941	MFI2,	4	493	0.00811359	0
1767	LAMTOR4,	2	247	0.00809717	0
3018	SPP2,	3	371	0.00808625	0
2197	OPRM1,	9	1114	0.00807899	0
2146	NRN1L,	1	124	0.00806452	0
1283	GNAT3,	9	1118	0.00805009	0
1279	GNAI1,	11	1368	0.00804094	0
1426	HLA-DQB1,	8	1001	0.00799201	0
470	CCL11,	6	755	0.00794702	0
59	ADCY9,	9	1134	0.00793651	0
3296	TRIM2,	6	760	0.00789474	0
745	CST3,	6	762	0.00787402	0
1534	IFNL2,	2	254	0.00787402	0
1296	GNG3,	10	1274	0.00784929	0
146	ANO8,	3	383	0.0078329	0
1424	HLA-DQA1,	8	1024	0.0078125	0
1439	HN1L,	1	128	0.0078125	0
1204	GABBR2,	9	1160	0.00775862	0
2602	RAET1G,	1	129	0.00775194	0
1280	GNAI2,	11	1423	0.00773015	0
3276	TRAF2,	7	906	0.00772627	0
1299	GNG7,	10	1295	0.00772201	0
57	ADCY7,	9	1166	0.0077187	0
659	CKAP4,	6	778	0.00771208	0
1462	HRH3,	9	1168	0.00770548	0
2288	PDYN,	9	1168	0.00770548	0
1559	IL12A,	2	261	0.00766284	0
507	CCR2,	12	1570	0.00764331	0
1103	FCGR1A,	7	917	0.00763359	0
1560	IL12B,	2	262	0.00763359	0
62	ADORA1,	9	1189	0.00756939	0
1345	GRM3,	9	1199	0.00750626	0
54	ADCY4,	9	1200	0.0075	0
867	DHX58,	6	800	0.0075	0
484	CCL4,	10	1336	0.00748503	0
2578	QSOX1,	4	535	0.00747664	0
81	AGT,	11	1473	0.00746775	0
2927	SLCO4C1,	3	407	0.00737101	0
516	CD14,	5	679	0.00736377	0
2139	NRBF2,	1	136	0.00735294	0
56	ADCY6,	9	1229	0.00732303	0
1479	HTR1A,	9	1244	0.00723473	0
1836	LY96,	5	692	0.00722543	0
1429	HLA-DRB1,	9	1246	0.00722311	0
2861	SERPIND1,	4	557	0.00718133	0
679	CMKBR6,	6	836	0.00717703	0
958	EGR1,	16	2239	0.00714605	0
775	CXCL12,	14	1962	0.00713558	0
510	CCR5,	13	1832	0.00709607	0
1290	GNB5,	10	1412	0.00708215	0
788	CXCR4,	17	2403	0.00707449	0
2921	SLC38A9,	2	284	0.00704225	0
656	CIITA,	7	996	0.00702811	0
1289	GNB4,	10	1428	0.0070028	0
1990	MSLN,	4	573	0.0069808	0
987	ENAM,	3	430	0.00697674	0
2239	PARP12,	2	287	0.00696864	0
3386	USP41,	4	574	0.00696864	0
2482	PROL1,	1	144	0.00694444	0
1075	FAM20C,	3	434	0.00691244	0
542	CD3G,	5	725	0.00689655	0
1901	MATN3,	4	581	0.00688468	0
383	BNIP2,	2	291	0.00687285	0
1757	LAMB2,	4	582	0.00687285	0
2545	PSMF1,	3	437	0.00686499	0
2586	RAB37,	3	438	0.00684932	0
2240	PARP9,	3	440	0.00681818	0
1940	MFGE8,	4	587	0.00681431	0
1294	GNG13,	10	1475	0.00677966	0
1288	GNB3,	10	1496	0.00668449	0
1749	KTN1,	4	605	0.00661157	0
2559	PTPN11,	13	1973	0.00658895	0
687	CNR1,	9	1376	0.0065407	0
609	CEACAM8,	3	460	0.00652174	0
1484	HTR5A,	9	1383	0.00650759	0
1531	IFNGR2,	3	461	0.00650759	0
2496	PRSS23,	3	462	0.00649351	0
3002	SP100,	6	924	0.00649351	0
2827	SDC2,	5	776	0.0064433	0
52	ADCY2,	9	1398	0.00643777	0
2889	SHFM1,	3	467	0.00642398	0
1521	IFNA5,	1	156	0.00641026	0
1585	IL26,	2	312	0.00641026	0
2329	PIGU,	1	156	0.00641026	0
1189	FUCA2,	3	469	0.00639659	0
1936	MEPE,	3	469	0.00639659	0
3279	TRAF6,	11	1723	0.00638421	0
1860	MAMLD1,	2	314	0.00636943	0
339	BAD,	2	316	0.00632911	0
1286	GNB2,	10	1588	0.00629723	0
1575	IL20RA,	2	318	0.00628931	0
1199	GAB2,	3	480	0.00625	0
2603	RAET1L,	1	160	0.00625	0
133	AMELX,	3	481	0.00623701	0
1535	IFNL3,	2	322	0.00621118	0
1313	GP2,	3	485	0.00618557	0
1858	MAML2,	2	324	0.00617284	0
2337	PIK3R2,	6	972	0.00617284	0
2128	NPY,	9	1463	0.00615174	0
1867	MAP2K3,	5	818	0.00611247	0
1137	FGFR1OP2,	2	328	0.00609756	0
2184	ODAM,	1	164	0.00609756	0
1220	GAS6,	4	658	0.00607903	0
53	ADCY3,	9	1481	0.00607698	0
720	CPNE1,	2	331	0.0060423	0
367	BET1,	3	497	0.00603622	0
3263	TOR4A,	1	166	0.0060241	0
2118	NOTUM,	3	499	0.00601202	0
51	ADCY1,	9	1498	0.00600801	0
1554	IL10,	17	2852	0.00596073	0
238	ARHGAP40,	1	168	0.00595238	0
413	C17orf70,	1	168	0.00595238	0
1947	MIA3,	3	504	0.00595238	0
1813	LRRFIP1,	2	338	0.00591716	0
2639	RCN1,	3	509	0.00589391	0
2856	SERPINA10,	3	511	0.00587084	0
421	C9orf78,	1	171	0.00584795	0
2338	PIK3R3,	5	855	0.00584795	0
150	ANXA1,	9	1543	0.00583279	0
2089	NLRC3,	2	344	0.00581395	0
2143	NRG4,	1	172	0.00581395	0
2542	PSME2,	4	688	0.00581395	0
3187	TGOLN2,	5	862	0.00580046	0
212	ARHGAP10,	2	346	0.00578035	0
289	ART4,	1	173	0.00578035	0
1676	JAK1,	11	1907	0.00576822	0
1079	FAM98B,	1	174	0.00574713	0
3119	TARM1,	1	174	0.00574713	0
2685	RNF216,	2	349	0.00573066	0
401	BST1,	2	350	0.00571429	0
3070	STAT6,	8	1407	0.00568586	0
1859	MAML3,	2	352	0.00568182	0
1388	HERC6,	5	881	0.00567537	0
1187	FSTL3,	3	529	0.00567108	0
1285	GNB1,	12	2116	0.00567108	0
1756	LAMB1,	5	884	0.00565611	0
2361	PLET1,	1	177	0.00564972	0
3020	SPRN,	1	177	0.00564972	0
1072	FAM13B,	1	178	0.00561798	0
2473	PRKCSH,	3	534	0.00561798	0
3274	TRADD,	4	714	0.00560224	0
2541	PSME1,	3	536	0.00559701	0
3061	STAM2,	3	536	0.00559701	0
1841	LYPD4,	1	179	0.00558659	0
927	DYNLL2,	5	896	0.00558036	0
301	ATG101,	2	361	0.00554017	0
2642	RELA,	11	1987	0.00553598	0
883	DMP1,	3	542	0.00553506	0
356	BCL2,	4	723	0.0055325	0
925	DYNC1LI2,	3	546	0.00549451	0
3060	STAM,	3	548	0.00547445	0
1551	IKBKE,	7	1281	0.00546448	0
241	ARHGAP5,	3	552	0.00543478	0
1133	FGFBP2,	1	184	0.00543478	0
3172	TF,	4	738	0.00542005	0
3067	STAT4,	7	1294	0.00540958	0
187	APOL1,	3	555	0.00540541	0
2009	MXRA8,	3	556	0.00539568	0
333	B2M,	11	2043	0.00538424	0
3440	WFS1,	4	746	0.00536193	0
2381	POLD4,	1	187	0.00534759	0
2792	RTP4,	4	750	0.00533333	0
1766	LAMTOR3,	3	563	0.0053286	0
1073	FAM175B,	1	188	0.00531915	0
2095	NLRP9,	1	189	0.00529101	0
3226	TMEM30A,	3	568	0.00528169	0
55	ADCY5,	9	1707	0.00527241	0
1839	LYPD2,	1	190	0.00526316	0
2059	NECAP1,	2	380	0.00526316	0
1768	LAMTOR5,	2	382	0.0052356	0
1842	LYPD5,	1	192	0.00520833	0
1655	ITGAV,	6	1156	0.00519031	0
995	ENSG00000250741,	1	193	0.00518135	0
916	DTX4,	2	387	0.00516796	0
910	DRD2,	9	1743	0.00516351	0
1580	IL22RA1,	2	388	0.00515464	0
545	CD40LG,	8	1555	0.00514469	0
649	CHST13,	1	195	0.00512821	0
1665	ITIH2,	3	585	0.00512821	0
3053	SST,	9	1763	0.00510493	0
3297	TRIM21,	6	1179	0.00508906	0
1759	LAMC1,	4	797	0.00501882	0
3415	VGF,	3	599	0.00500835	0
1068	FADD,	5	999	0.00500501	0
2353	PLCG1,	6	1199	0.00500417	0
1126	FGF23,	4	800	0.005	0
2211	OTUD5,	2	402	0.00497512	0
343	BAMBI,	2	403	0.00496278	0
2336	PIK3R1,	8	1613	0.0049597	0
1556	IL10RB,	3	605	0.00495868	0
2607	RALBP1,	2	405	0.00493827	0
58	ADCY8,	9	1826	0.00492881	0
1134	FGFBP3,	1	203	0.00492611	0
2071	NFAM1,	2	406	0.00492611	0
2164	NUCB1,	3	611	0.00490998	0
2681	RLTPR,	1	204	0.00490196	0
181	APOA2,	3	613	0.00489396	0
1	A1BG,	2	409	0.00488998	0
798	CYSTM1,	1	205	0.00487805	0
1833	LY6G6D,	1	205	0.00487805	0
1857	MAML1,	2	411	0.00486618	0
405	BTN2A1,	1	206	0.00485437	0
2885	SH3GLB1,	2	412	0.00485437	0
1136	FGFR1OP,	2	414	0.00483092	0
2359	PLEKHG2,	1	208	0.00480769	0
3360	UBE2V1,	4	835	0.00479042	0
1166	FOLR1,	3	627	0.00478469	0
2950	SMG8,	1	209	0.00478469	0
736	CSF2RA,	3	628	0.00477707	0
1362	GTF2F1,	5	1049	0.00476644	0
1537	IFNW1,	1	210	0.0047619	0
3349	UBA52,	15	3150	0.0047619	0
1552	IKBKG,	8	1682	0.00475624	0
1906	MBTPS1,	4	842	0.00475059	0
653	CHST7,	1	211	0.00473934	0
1359	GTF2A1,	3	633	0.00473934	0
1832	LY6G6C,	1	211	0.00473934	0
3333	TXLNA,	1	211	0.00473934	0
747	CSTB,	2	424	0.00471698	0
2512	PSMB11,	3	638	0.00470219	0
1979	MPLKIP,	1	213	0.00469484	0
2546	PSTK,	1	213	0.00469484	0
783	CXCL8,	13	2779	0.00467794	0
209	ARFIP2,	2	428	0.0046729	0
392	BRE,	1	214	0.0046729	0
854	DEPDC7,	1	214	0.0046729	0
1364	GTF3A,	3	642	0.0046729	0
926	DYNLL1,	6	1285	0.00466926	0
721	CPNE3,	2	429	0.004662	0
1765	LAMTOR2,	3	644	0.00465839	0
3351	UBB,	15	3233	0.00463965	0
1528	IFNE,	1	216	0.00462963	0
2989	SOCS4,	2	433	0.00461894	0
1197	GAA,	3	650	0.00461538	0
1599	IL6,	19	4118	0.00461389	0
2357	PLEKHA3,	1	217	0.00460829	0
558	CD80,	7	1529	0.00457816	0
1350	GSDMD,	2	437	0.00457666	0
3268	TPD52,	2	437	0.00457666	0
886	DNAJC3,	4	875	0.00457143	0
1843	LYPD6B,	1	219	0.00456621	0
3090	SURF4,	4	881	0.0045403	0
3352	UBC,	15	3319	0.00451943	0
666	CLCF1,	1	222	0.0045045	0
1490	ICAM1,	9	2005	0.00448878	0
3254	TNFSF14,	2	446	0.0044843	0
2458	PRKAB1,	3	670	0.00447761	0
1561	IL12RB1,	3	671	0.00447094	0
2405	POMC,	9	2014	0.00446872	0
2677	RIPK1,	6	1343	0.00446761	0
303	ATG13,	2	450	0.00444444	0
3073	STC2,	3	675	0.00444444	0
3420	VNN1,	3	676	0.00443787	0
828	DCTN5,	2	451	0.00443459	0
296	ATF2,	4	903	0.00442968	0
2235	PARD6A,	3	678	0.00442478	0
3092	SVIP,	1	226	0.00442478	0
109	AKT1S1,	2	453	0.00441501	0
1544	IGFBP4,	3	680	0.00441176	0
3398	VAMP8,	5	1139	0.00438982	0
3261	TOM1,	3	684	0.00438596	0
1582	IL23A,	2	458	0.00436681	0
1827	LTBP1,	3	690	0.00434783	0
2765	RPS27A,	14	3220	0.00434783	0
183	APOA5,	3	691	0.00434153	0
735	CSF2,	8	1846	0.00433369	0
3171	TEX264,	1	231	0.004329	0
3220	TMED3,	2	463	0.00431965	0
304	ATG14,	2	465	0.00430108	0
561	CD86,	7	1631	0.00429185	0
1678	JAK3,	7	1631	0.00429185	0
1809	LRMP,	2	466	0.00429185	0
2894	SIGIRR,	1	233	0.00429185	0
3278	TRAF5,	3	699	0.00429185	0
3424	VPS37B,	1	233	0.00429185	0
189	APP,	15	3501	0.00428449	0
843	DDX60,	7	1649	0.004245	0
3072	STBD1,	1	236	0.00423729	0
1198	GAB1,	2	473	0.00422833	0
1934	MEP1A,	2	474	0.00421941	0
2459	PRKAB2,	3	711	0.00421941	0
1579	IL22,	2	475	0.00421053	0
540	CD3D,	4	951	0.0042061	0
221	ARHGAP21,	2	476	0.00420168	0
607	CEACAM6,	2	476	0.00420168	0
849	DENND1A,	1	238	0.00420168	0
1322	GPLD1,	2	476	0.00420168	0
1659	ITGB3,	6	1429	0.00419874	0
1892	MAPKAPK3,	2	478	0.0041841	0
2782	RRAGA,	2	478	0.0041841	0
829	DCTN6,	2	479	0.00417537	0
2852	SEMG1,	1	240	0.00416667	0
1264	GLIPR1,	2	482	0.00414938	0
2588	RAB44,	3	724	0.00414365	0
961	EIF2AK2,	4	966	0.00414079	0
1933	MEN1,	4	967	0.0041365	0
924	DYNC1LI1,	3	726	0.00413223	0
563	CD8B,	2	485	0.00412371	0
1935	MEP1B,	2	485	0.00412371	0
374	BIRC3,	5	1214	0.00411862	0
1308	GOSR2,	3	730	0.00410959	0
27	ACPP,	2	487	0.00410678	0
777	CXCL14,	2	487	0.00410678	0
1530	IFNGR1,	3	731	0.00410397	0
2829	SDC4,	3	732	0.00409836	0
302	ATG12,	3	733	0.00409277	0
2823	SCG3,	3	733	0.00409277	0
1978	MPL,	2	491	0.00407332	0
266	ARHGEF39,	1	246	0.00406504	0
2484	PROS1,	2	492	0.00406504	0
376	BMP15,	3	739	0.00405954	0
1830	LY6D,	1	247	0.00404858	0
1186	FSTL1,	3	746	0.00402145	0
461	CBL,	5	1244	0.00401929	0
3066	STAT3,	14	3484	0.00401837	0
3407	VCAM1,	7	1746	0.00400916	0
552	CD59,	4	1000	0.004	0
816	DAZAP2,	1	250	0.004	0
1305	GOLGA7,	1	251	0.00398406	0
675	CLTB,	3	754	0.00397878	0
3166	TECTB,	1	252	0.00396825	0
519	CD19,	6	1516	0.00395778	0
936	ECD,	1	253	0.00395257	0
2286	PDPK1,	4	1013	0.00394867	0
1601	IL6ST,	3	762	0.00393701	0
2569	PTX3,	2	509	0.00392927	0
3426	VWA1,	3	764	0.0039267	0
2073	NFATC2,	4	1021	0.00391773	0
1497	IFI16,	2	511	0.00391389	0
3222	TMED9,	2	511	0.00391389	0
323	ATP6V0E1,	1	256	0.00390625	0
1064	F8,	2	512	0.00390625	0
1583	IL23R,	3	768	0.00390625	0
2860	SERPINC1,	4	1026	0.00389864	0
1249	GGT6,	1	257	0.00389105	0
1566	IL17A,	7	1801	0.00388673	0
524	CD1E,	2	515	0.0038835	0
2536	PSMD5,	3	774	0.00387597	0
3005	SPACA4,	1	258	0.00387597	0
47	ADAM10,	5	1296	0.00385802	0
608	CEACAM7,	1	260	0.00384615	0
996	ENSG00000251201,	1	260	0.00384615	0
2682	RNASEL,	16	4160	0.00384615	0
988	ENG,	4	1043	0.00383509	0
891	DNASE2,	1	261	0.00383142	0
1316	GPAA1,	1	261	0.00383142	0
3291	TRDN,	2	523	0.00382409	0
1025	EREG,	2	525	0.00380952	0
846	DEFA4,	1	263	0.00380228	0
674	CLTA,	3	790	0.00379747	0
332	AZI2,	1	264	0.00378788	0
334	B4GALT1,	2	529	0.00378072	0
3483	ZFYVE9,	2	529	0.00378072	0
2784	RRAGC,	2	532	0.0037594	0
2793	RUNX1,	3	800	0.00375	0
2858	SERPINB13,	1	267	0.00374532	0
1946	MGST1,	2	535	0.00373832	0
2783	RRAGB,	2	535	0.00373832	0
1846	M6PR,	2	536	0.00373134	0
2587	RAB3D,	2	536	0.00373134	0
195	ARAP2,	2	537	0.00372439	0
249	ARHGEF10L,	1	269	0.00371747	0
546	CD44,	10	2695	0.00371058	0
1571	IL1B,	10	2695	0.00371058	0
268	ARHGEF40,	1	270	0.0037037	0
1492	ICAM3,	2	540	0.0037037	0
2208	OTOA,	1	270	0.0037037	0
2531	PSMD13,	3	811	0.00369914	0
3232	TNC,	3	811	0.00369914	0
1562	IL12RB2,	2	541	0.00369686	0
2943	SMARCE1,	3	812	0.00369458	0
1532	IFNK,	1	271	0.00369004	0
2200	ORM1,	2	542	0.00369004	0
2544	PSME4,	3	814	0.0036855	0
441	CAPZA3,	2	544	0.00367647	0
1464	HS3ST1,	1	272	0.00367647	0
1917	MCM10,	3	817	0.00367197	0
1564	IL13RA1,	2	546	0.003663	0
2151	NT5C1B,	1	273	0.003663	0
1739	KLC4,	3	821	0.00365408	0
2599	RACGAP1,	4	1095	0.00365297	0
3218	TMED10,	3	822	0.00364964	0
231	ARHGAP31,	1	275	0.00363636	0
997	ENSG00000255730,	1	275	0.00363636	0
2265	PDE3B,	2	550	0.00363636	0
2898	SIK3,	1	275	0.00363636	0
541	CD3E,	3	826	0.00363196	0
1891	MAPKAPK2,	2	551	0.00362976	0
1318	GPC3,	4	1103	0.00362647	0
851	DENND3,	1	276	0.00362319	0
3238	TNFRSF11A,	2	553	0.00361664	0
648	CHST12,	1	277	0.00361011	0
2785	RRAGD,	2	554	0.00361011	0
3108	TAB3,	2	554	0.00361011	0
1760	LAMC2,	2	556	0.00359712	0
1861	MANBA,	2	556	0.00359712	0
1209	GAL3ST1,	1	279	0.00358423	0
3445	WIPI1,	2	560	0.00357143	0
3233	TNF,	17	4767	0.00356618	0
1968	MMP25,	2	561	0.00356506	0
283	ARPC4,	2	562	0.00355872	0
1076	FAM49B,	1	281	0.00355872	0
1546	IGFBP7,	3	843	0.00355872	0
1576	IL20RB,	1	281	0.00355872	0
3012	SPC25,	2	562	0.00355872	0
3191	THEM4,	1	281	0.00355872	0
2942	SMARCD1,	3	846	0.0035461	0
3280	TRAFD1,	1	282	0.0035461	0
3457	XPNPEP2,	3	847	0.00354191	0
2012	MYD88,	7	1977	0.00354072	0
3078	STOM,	3	848	0.00353774	0
1183	FRMPD3,	1	283	0.00353357	0
1573	IL1RAP,	1	283	0.00353357	0
2074	NFATC3,	2	566	0.00353357	0
2986	SOCS1,	5	1416	0.00353107	0
3069	STAT5B,	6	1700	0.00352941	0
2563	PTPN6,	5	1417	0.00352858	0
3107	TAB2,	3	851	0.00352526	0
1590	IL2RG,	4	1135	0.00352423	0
1055	F11R,	2	568	0.00352113	0
1321	GPIHBP1,	2	568	0.00352113	0
2427	PPP1R13B,	1	284	0.00352113	0
3408	VCAN,	4	1136	0.00352113	0
2274	PDGFB,	4	1137	0.00351803	0
1563	IL13,	6	1706	0.003517	0
3219	TMED2,	3	853	0.003517	0
827	DCTN4,	2	569	0.00351494	0
3173	TFAP2B,	2	569	0.00351494	0
710	COPZ2,	2	570	0.00350877	0
1950	MIS12,	1	285	0.00350877	0
2201	ORM2,	2	570	0.00350877	0
2990	SOCS5,	2	570	0.00350877	0
1112	FGA,	4	1142	0.00350263	0
887	DNAJC5,	3	858	0.0034965	0
1855	MAGT1,	2	572	0.0034965	0
1799	LMO4,	2	573	0.0034904	0
716	CPD,	1	287	0.00348432	0
2494	PRR5,	1	287	0.00348432	0
3239	TNFRSF12A,	2	575	0.00347826	0
626	CENPU,	2	576	0.00347222	0
1255	GHR,	2	577	0.0034662	0
2822	SCG2,	3	866	0.0034642	0
699	COL26A1,	1	289	0.00346021	0
1169	FOLR4,	1	289	0.00346021	0
2905	SKI,	1	289	0.00346021	0
2117	NOTCH4,	3	873	0.00343643	0
2344	PIN1,	4	1165	0.00343348	0
2951	SMG9,	1	292	0.00342466	0
3269	TPD52L1,	1	292	0.00342466	0
885	DNAJC13,	2	585	0.0034188	0
105	AKAP2,	1	293	0.00341297	0
2454	PRG3,	1	293	0.00341297	0
1784	LGMN,	2	587	0.00340716	0
826	DCTN3,	2	588	0.00340136	0
2540	PSMD9,	3	882	0.00340136	0
3455	XCR1,	2	589	0.00339559	0
521	CD1B,	2	590	0.00338983	0
1262	GLG1,	1	295	0.00338983	0
3380	USP13,	2	590	0.00338983	0
450	CASP10,	2	591	0.00338409	0
2608	RALGDS,	2	591	0.00338409	0
1657	ITGB1,	6	1775	0.00338028	0
697	COL23A1,	1	296	0.00337838	0
321	ATP6AP2,	2	593	0.00337268	0
228	ARHGAP28,	1	297	0.003367	0
1151	FLG2,	1	297	0.003367	0
2148	NSL1,	1	297	0.003367	0
2479	PRND,	1	297	0.003367	0
415	C2orf49,	1	298	0.0033557	0
1365	GTPBP2,	1	298	0.0033557	0
2008	MXD4,	1	298	0.0033557	0
737	CSF2RB,	3	895	0.00335196	0
2375	PNPLA2,	3	896	0.00334821	0
1988	MS4A3,	1	299	0.00334448	0
3369	ULBP2,	1	299	0.00334448	0
3446	WIPI2,	2	598	0.00334448	0
1565	IL15,	4	1197	0.00334169	0
1253	GH2,	1	300	0.00333333	0
1581	IL22RA2,	1	300	0.00333333	0
2333	PIK3CB,	6	1800	0.00333333	0
159	AP1S1,	2	601	0.00332779	0
651	CHST2,	1	301	0.00332226	0
218	ARHGAP18,	1	302	0.00331126	0
797	CYR61,	3	907	0.00330761	0
3358	UBE2L6,	5	1514	0.00330251	0
2881	SH3BP4,	1	303	0.00330033	0
1393	HGF,	5	1516	0.00329815	0
650	CHST15,	1	304	0.00328947	0
1361	GTF2E1,	3	913	0.00328587	0
2428	PPP1R15A,	2	609	0.00328407	0
1835	LY6K,	1	305	0.00327869	0
3228	TMEM97,	1	305	0.00327869	0
255	ARHGEF18,	2	612	0.00326797	0
373	BIRC2,	4	1224	0.00326797	0
1738	KLC3,	3	918	0.00326797	0
2646	REPS1,	1	306	0.00326797	0
3482	ZFYVE16,	1	306	0.00326797	0
2100	NMI,	1	307	0.00325733	0
2154	NT5C3B,	1	307	0.00325733	0
349	BCAR3,	1	308	0.00324675	0
1271	GLYCTK,	1	308	0.00324675	0
2325	PIGO,	1	308	0.00324675	0
178	APLP2,	3	926	0.00323974	0
1969	MMP28,	1	309	0.00323625	0
2897	SIK2,	1	309	0.00323625	0
325	ATP8A1,	3	928	0.00323276	0
2058	NDUFC2,	2	619	0.00323102	0
251	ARHGEF12,	3	930	0.00322581	0
635	CGN,	1	310	0.00322581	0
2988	SOCS3,	5	1553	0.00321958	0
1596	IL4R,	3	932	0.00321888	0
2332	PIK3CA,	9	2797	0.00321773	0
204	ARFGAP1,	3	935	0.00320856	0
222	ARHGAP22,	1	312	0.00320513	0
1828	LTBR,	2	624	0.00320513	0
362	BCR,	3	937	0.00320171	0
2591	RAB5C,	4	1250	0.0032	0
3487	ZWILCH,	2	625	0.0032	0
1545	IGFBP5,	3	941	0.0031881	0
319	ATP11B,	2	628	0.00318471	0
2895	SIGLEC14,	1	314	0.00318471	0
890	DNASE1L1,	1	315	0.0031746	0
1651	ITGAD,	1	315	0.0031746	0
1656	ITGAX,	5	1577	0.00317058	0
285	ARRB1,	5	1579	0.00316656	0
1689	KDELR3,	2	632	0.00316456	0
1107	FCGR3B,	2	633	0.00315956	0
1720	KIF2B,	3	950	0.00315789	0
1991	MST1,	1	317	0.00315457	0
3094	SYDE2,	1	317	0.00315457	0
7	ABCA13,	2	635	0.00314961	0
1509	IFIT5,	3	954	0.00314465	0
2658	RGMB,	1	318	0.00314465	0
3170	TEX101,	1	318	0.00314465	0
3210	TLR4,	10	3182	0.00314268	0
2882	SH3GL1,	2	637	0.00313972	0
2237	PARD6G,	2	638	0.0031348	0
3372	UNC93B1,	2	638	0.0031348	0
2035	NCAM1,	7	2244	0.00311943	0
1840	LYPD3,	1	321	0.00311526	0
3068	STAT5A,	6	1926	0.00311526	0
2985	SNX9,	2	644	0.00310559	0
2511	PSMB10,	3	968	0.00309917	0
943	EDEM3,	1	323	0.00309598	0
1600	IL6R,	3	969	0.00309598	0
2236	PARD6B,	2	646	0.00309598	0
3082	STRADB,	1	323	0.00309598	0
698	COL25A1,	1	324	0.00308642	0
2256	PDCL2,	1	324	0.00308642	0
2998	SOS1,	4	1297	0.00308404	0
3017	SPP1,	5	1624	0.00307882	0
2255	PCYOX1L,	1	325	0.00307692	0
3097	SYNGR1,	2	650	0.00307692	0
2509	PSMA8,	3	976	0.00307377	0
714	CP,	3	977	0.00307062	0
619	CENPL,	1	326	0.00306748	0
624	CENPQ,	1	326	0.00306748	0
2054	NCSTN,	2	652	0.00306748	0
1578	IL21R,	2	653	0.00306279	0
652	CHST3,	1	327	0.0030581	0
2272	PDE8A,	1	327	0.0030581	0
2304	PGGT1B,	1	327	0.0030581	0
2326	PIGR,	2	654	0.0030581	0
3288	TRAPPC6A,	1	327	0.0030581	0
237	ARHGAP4,	2	656	0.00304878	0
551	CD55,	2	658	0.00303951	0
647	CHST11,	1	329	0.00303951	0
702	COPA,	2	658	0.00303951	0
3079	STON1,	1	329	0.00303951	0
1703	KIF18A,	4	1317	0.00303721	0
704	COPB2,	3	988	0.00303644	0
236	ARHGAP39,	1	330	0.0030303	0
623	CENPP,	1	330	0.0030303	0
2925	SLC5A4,	1	330	0.0030303	0
3245	TNFRSF1B,	4	1325	0.00301887	0
2031	NARS2,	2	663	0.00301659	0
1053	F10,	3	995	0.00301508	0
3484	ZMYM2,	2	665	0.00300752	0
88	AHSG,	3	998	0.00300601	0
1468	HSP90B1,	7	2331	0.003003	0
1625	IRAK4,	4	1332	0.003003	0
1877	MAP4K2,	1	333	0.003003	0
1555	IL10RA,	3	1000	0.003	0
2087	NKX3-1,	2	667	0.0029985	0
2879	SGOL1,	2	667	0.0029985	0
3059	ST13,	2	667	0.0029985	0
2156	NT5M,	1	334	0.00299401	0
3063	STARD8,	1	334	0.00299401	0
3371	ULK2,	2	668	0.00299401	0
1805	LPCAT1,	2	669	0.00298954	0
719	CPM,	1	335	0.00298507	0
1558	IL11RA,	1	335	0.00298507	0
2584	RAB1B,	3	1007	0.00297915	0
353	BCKDHA,	2	672	0.00297619	0
739	CSH1,	1	336	0.00297619	0
764	CTSZ,	3	1010	0.0029703	0
1200	GABARAP,	3	1010	0.0029703	0
418	C4A,	3	1011	0.00296736	0
942	EDEM2,	1	337	0.00296736	0
1016	EPOR,	2	674	0.00296736	0
1641	ITGA1,	2	674	0.00296736	0
1782	LGALS1,	3	1012	0.00296443	0
2553	PTGES3,	4	1350	0.00296296	0
1248	GGT5,	1	338	0.00295858	0
1250	GGT7,	1	338	0.00295858	0
3480	ZBTB8OS,	1	338	0.00295858	0
3014	SPEF2,	1	339	0.00294985	0
3075	STK10,	1	339	0.00294985	0
3217	TMC6,	1	339	0.00294985	0
2841	SEC22B,	3	1018	0.00294695	0
621	CENPN,	2	679	0.00294551	0
3221	TMED7,	2	679	0.00294551	0
2520	PSMB9,	3	1019	0.00294406	0
300	ATG10,	1	340	0.00294118	0
2583	RAB1A,	4	1360	0.00294118	0
2077	NFKB1,	8	2721	0.0029401	0
284	ARPC5,	2	681	0.00293686	0
448	CASC5,	2	681	0.00293686	0
923	DYNC1I2,	3	1023	0.00293255	0
1096	FBN1,	4	1364	0.00293255	0
2068	NEU1,	1	341	0.00293255	0
1589	IL2RB,	3	1024	0.00292969	0
2474	PRKCZ,	5	1707	0.00292912	0
403	BTC,	1	342	0.00292398	0
544	CD40,	5	1711	0.00292227	0
1913	MCFD2,	1	343	0.00291545	0
1688	KDELR2,	2	687	0.00291121	0
194	ARAP1,	2	688	0.00290698	0
1838	LYPD1,	1	345	0.00289855	0
3161	TCL1B,	1	345	0.00289855	0
1377	HAVCR2,	2	691	0.00289436	0
1960	MME,	3	1037	0.00289296	0
3284	TRAPPC2L,	1	346	0.00289017	0
1529	IFNG,	8	2769	0.00288913	0
3009	SPARCL1,	3	1042	0.00287908	0
1604	IL9,	2	695	0.0028777	0
3488	ZWINT,	2	695	0.0028777	0
322	ATP6V0C,	3	1044	0.00287356	0
1065	F9,	2	696	0.00287356	0
2205	OSCAR,	1	348	0.00287356	0
3182	TGFB3,	3	1044	0.00287356	0
3241	TNFRSF13C,	2	696	0.00287356	0
1829	LTF,	2	697	0.00286944	0
1567	IL17D,	1	349	0.00286533	0
1142	FGG,	3	1048	0.0028626	0
2334	PIK3CD,	5	1749	0.00285878	0
575	CDC42EP3,	1	350	0.00285714	0
2358	PLEKHA8,	1	350	0.00285714	0
3150	TAT,	2	700	0.00285714	0
2543	PSME3,	3	1052	0.00285171	0
1309	GOT1,	2	703	0.00284495	0
638	CHGB,	3	1055	0.0028436	0
527	CD200R1,	1	352	0.00284091	0
855	DEPTOR,	1	352	0.00284091	0
1185	FRS3,	1	352	0.00284091	0
1252	GH1,	1	352	0.00284091	0
2050	NCKIPSD,	1	352	0.00284091	0
2210	OTUB2,	1	352	0.00284091	0
233	ARHGAP33,	1	353	0.00283286	0
1254	GHDC,	1	353	0.00283286	0
1743	KNTC1,	2	706	0.00283286	0
2084	NHLRC2,	1	353	0.00283286	0
2324	PIGK,	1	353	0.00283286	0
3459	XPO7,	1	353	0.00283286	0
2820	SCCPDH,	1	354	0.00282486	0
922	DYNC1I1,	3	1064	0.00281955	0
1165	FNBP1L,	2	710	0.0028169	0
654	CHUK,	5	1778	0.00281215	0
308	ATG3,	2	712	0.00280899	0
1642	ITGA10,	1	357	0.00280112	0
273	ARID1A,	3	1072	0.00279851	0
1823	LSP1,	2	715	0.0027972	0
1067	FABP5,	2	717	0.0027894	0
1594	IL4,	7	2510	0.00278884	0
2558	PTPN1,	4	1439	0.00277971	0
2857	SERPINA5,	2	720	0.00277778	0
161	AP1S3,	1	361	0.00277008	0
892	DNM1,	6	2166	0.00277008	0
2051	NCLN,	1	361	0.00277008	0
3154	TBC1D7,	1	361	0.00277008	0
157	AP1M1,	2	723	0.00276625	0
1899	MARS2,	2	724	0.00276243	0
1751	LAMA1,	2	725	0.00275862	0
1654	ITGAM,	6	2176	0.00275735	0
6	ABAT,	2	726	0.00275482	0
1694	KIAA0226,	1	363	0.00275482	0
3162	TCN1,	1	363	0.00275482	0
1938	METTL6,	1	364	0.00274725	0
1391	HFE2,	1	365	0.00273973	0
2029	NAPG,	1	365	0.00273973	0
2386	POLG2,	2	731	0.00273598	0
1737	KLC2,	3	1097	0.00273473	0
223	ARHGAP23,	1	366	0.00273224	0
1087	FARP2,	1	366	0.00273224	0
1592	IL37,	1	366	0.00273224	0
1793	LIPT1,	1	366	0.00273224	0
2345	PINK1,	3	1099	0.00272975	0
1736	KLC1,	3	1100	0.00272727	0
277	ARMC8,	1	367	0.0027248	0
709	COPZ1,	2	734	0.0027248	0
1735	KLB,	1	367	0.0027248	0
2527	PSMD1,	4	1471	0.00271924	0
913	DSE,	1	369	0.00271003	0
605	CEACAM3,	1	370	0.0027027	0
1071	FAM13A,	1	370	0.0027027	0
1395	HGSNAT,	1	370	0.0027027	0
1893	MAPKAPK5,	1	370	0.0027027	0
2878	SGMS1,	1	370	0.0027027	0
475	CCL2,	6	2221	0.00270149	0
242	ARHGAP6,	2	741	0.00269906	0
2096	NLRX1,	1	371	0.00269542	0
2647	REPS2,	1	371	0.00269542	0
2452	PREX1,	2	743	0.00269179	0
463	CBY1,	1	372	0.00268817	0
1155	FLRT2,	1	372	0.00268817	0
1787	LILRA4,	1	372	0.00268817	0
1284	GNAZ,	3	1117	0.00268577	0
1731	KIFAP3,	2	745	0.00268456	0
240	ARHGAP44,	1	373	0.00268097	0
467	CCDC88A,	1	373	0.00268097	0
724	CRADD,	1	373	0.00268097	0
2060	NECAP2,	1	373	0.00268097	0
3247	TNFRSF4,	2	747	0.00267738	0
3469	YKT6,	3	1121	0.00267618	0
804	DAB1,	1	374	0.0026738	0
1972	MMRN1,	1	374	0.0026738	0
2053	NCR2,	1	374	0.0026738	0
2657	RGMA,	1	374	0.0026738	0
3165	TECTA,	1	374	0.0026738	0
3088	SUGP1,	2	749	0.00267023	0
3378	USO1,	3	1124	0.00266904	0
1006	ENTPD3,	1	375	0.00266667	0
2485	PROZ,	1	375	0.00266667	0
1773	LCK,	6	2252	0.0026643	0
315	ATG9A,	2	752	0.00265957	0
1190	FUNDC1,	1	376	0.00265957	0
3429	WARS2,	2	752	0.00265957	0
3029	SPTBN5,	2	753	0.00265604	0
622	CENPO,	1	377	0.00265252	0
730	CRLF1,	1	377	0.00265252	0
2310	PHACTR4,	1	377	0.00265252	0
1873	MAP3K5,	3	1133	0.00264784	0
603	CDON,	1	378	0.0026455	0
1928	MEAF6,	1	378	0.0026455	0
2961	SNAP29,	2	756	0.0026455	0
2281	PDIA6,	3	1135	0.00264317	0
1602	IL7,	3	1137	0.00263852	0
2468	PRKCB,	3	1137	0.00263852	0
1677	JAK2,	7	2656	0.00263554	0
582	CDCA8,	2	760	0.00263158	0
3287	TRAPPC5,	1	380	0.00263158	0
2534	PSMD3,	3	1142	0.00262697	0
436	CAPG,	1	381	0.00262467	0
2328	PIGT,	1	381	0.00262467	0
539	CD36,	2	763	0.00262123	0
264	ARHGEF37,	1	382	0.0026178	0
234	ARHGAP35,	2	766	0.00261097	0
1730	KIF9,	2	769	0.00260078	0
211	ARHGAP1,	2	770	0.0025974	0
3326	TSPAN14,	1	385	0.0025974	0
1721	KIF2C,	4	1543	0.00259235	0
213	ARHGAP11A,	2	772	0.00259067	0
748	CTF1,	1	386	0.00259067	0
614	CENPE,	4	1548	0.00258398	0
1070	FAHD1,	1	387	0.00258398	0
1904	MB21D1,	1	387	0.00258398	0
1202	GABARAPL2,	3	1163	0.00257954	0
305	ATG16L1,	2	776	0.00257732	0
1897	MARK4,	1	388	0.00257732	0
3024	SPTAN1,	3	1165	0.00257511	0
2234	PARD3,	3	1166	0.0025729	0
625	CENPT,	1	389	0.00257069	0
2150	NT5C1A,	1	389	0.00257069	0
2517	PSMB6,	3	1167	0.00257069	0
2911	SLC12A4,	1	389	0.00257069	0
3019	SPR,	1	389	0.00257069	0
3283	TRAPPC2,	1	389	0.00257069	0
3470	YPEL5,	1	389	0.00257069	0
1923	MDGA2,	1	390	0.0025641	0
3227	TMEM63A,	1	390	0.0025641	0
3422	VNN3,	1	390	0.0025641	0
874	DLC1,	1	391	0.00255754	0
1687	KDELR1,	2	782	0.00255754	0
3248	TNFRSF9,	2	782	0.00255754	0
1588	IL2RA,	3	1175	0.00255319	0
320	ATP1B4,	1	392	0.00255102	0
1985	MRPL53,	1	392	0.00255102	0
2141	NRG2,	1	392	0.00255102	0
2278	PDHA2,	2	784	0.00255102	0
2789	RTKN,	1	392	0.00255102	0
3318	TRIP10,	2	784	0.00255102	0
657	CISH,	3	1178	0.00254669	0
132	AMBRA1,	2	786	0.00254453	0
3106	TAB1,	3	1179	0.00254453	0
531	CD247,	2	787	0.0025413	0
2802	RYR3,	2	787	0.0025413	0
1956	MLEC,	1	394	0.00253807	0
2884	SH3GL3,	2	788	0.00253807	0
1698	KIF12,	2	789	0.00253485	0
2303	PGAP1,	1	396	0.00252525	0
254	ARHGEF17,	1	397	0.00251889	0
220	ARHGAP20,	1	398	0.00251256	0
1681	KAL1,	1	398	0.00251256	0
3258	TNRC6C,	1	399	0.00250627	0
4	AARS,	3	1199	0.00250209	0
145	ANO6,	1	400	0.0025	0
248	ARHGEF10,	1	400	0.0025	0
282	ARPC3,	2	800	0.0025	0
388	BPI,	1	401	0.00249377	0
1132	FGFBP1,	1	401	0.00249377	0
2565	PTPRC,	7	2808	0.00249288	0
2886	SH3KBP1,	2	804	0.00248756	0
3157	TBKBP1,	1	402	0.00248756	0
832	DDIT4L,	1	403	0.00248139	0
2992	SOCS7,	1	403	0.00248139	0
3121	TARS2,	2	806	0.00248139	0
1106	FCGR3A,	2	808	0.00247525	0
3467	YES1,	4	1619	0.00247066	0
727	CRISP3,	1	405	0.00246914	0
1201	GABARAPL1,	3	1215	0.00246914	0
1493	ICOSL,	1	405	0.00246914	0
2619	RARS2,	2	810	0.00246914	0
2853	SEPSECS,	1	405	0.00246914	0
1598	IL5RA,	1	406	0.00246305	0
807	DAK,	1	407	0.002457	0
1951	MIS18BP1,	1	407	0.002457	0
1245	GGH,	2	815	0.00245399	0
307	ATG2B,	1	408	0.00245098	0
2207	OSMR,	1	408	0.00245098	0
2228	PAK1,	3	1224	0.00245098	0
2183	OCRL,	3	1226	0.00244698	0
239	ARHGAP42,	1	409	0.00244499	0
335	B7RP1,	1	409	0.00244499	0
2343	PILRA,	1	409	0.00244499	0
629	CEP57,	1	410	0.00243902	0
1077	FAM64A,	1	410	0.00243902	0
1922	MDGA1,	1	410	0.00243902	0
655	CIAPIN1,	1	411	0.00243309	0
2924	SLC5A2,	1	411	0.00243309	0
2529	PSMD11,	3	1235	0.00242915	0
2635	RBP1,	1	413	0.00242131	0
179	APOA1,	4	1654	0.00241838	0
2499	PSCA,	1	414	0.00241546	0
1608	INCENP,	2	829	0.00241255	0
2072	NFATC1,	3	1244	0.00241158	0
1542	IGFBP1,	3	1245	0.00240964	0
1701	KIF15,	3	1245	0.00240964	0
2624	RB1CC1,	2	830	0.00240964	0
92	AIM2,	1	416	0.00240385	0
198	AREG,	2	832	0.00240385	0
337	BABAM1,	1	416	0.00240385	0
518	CD177,	1	416	0.00240385	0
680	CMPK2,	2	832	0.00240385	0
1244	GGCT,	1	416	0.00240385	0
1852	MAGED2,	1	416	0.00240385	0
2083	NGFR,	3	1248	0.00240385	0
2003	MTOR,	9	3751	0.00239936	0
336	B9D2,	1	417	0.00239808	0
1693	KIAA0101,	2	834	0.00239808	0
1699	KIF13B,	2	834	0.00239808	0
2432	PPP2R1A,	4	1669	0.00239664	0
122	ALDOA,	3	1252	0.00239617	0
850	DENND1B,	1	418	0.00239234	0
1100	FCAR,	1	418	0.00239234	0
3025	SPTB,	2	836	0.00239234	0
310	ATG4B,	2	837	0.00238949	0
833	DDOST,	2	837	0.00238949	0
1001	ENSG00000268465,	1	419	0.00238663	0
722	CPSF6,	2	839	0.00238379	0
705	COPE,	2	840	0.00238095	0
313	ATG5,	3	1262	0.00237718	0
2530	PSMD12,	3	1262	0.00237718	0
1715	KIF25,	2	842	0.0023753	0
1900	MATN1,	1	421	0.0023753	0
2516	PSMB5,	3	1263	0.0023753	0
898	DOCK10,	1	422	0.00236967	0
689	CNTF,	2	845	0.00236686	0
2283	PDK2,	2	845	0.00236686	0
1543	IGFBP3,	3	1268	0.00236593	0
2092	NLRP1,	1	423	0.00236407	0
3152	TBC1D14,	1	423	0.00236407	0
904	DOCK6,	1	424	0.00235849	0
1486	HVCN1,	1	424	0.00235849	0
2376	PNRC2,	1	424	0.00235849	0
2465	PRKAG3,	3	1272	0.00235849	0
537	CD33,	2	849	0.00235571	0
205	ARFGAP2,	2	850	0.00235294	0
265	ARHGEF38,	1	426	0.00234742	0
2257	PDCL3,	1	426	0.00234742	0
2339	PIK3R4,	2	852	0.00234742	0
3289	TRAPPC6B,	1	426	0.00234742	0
3357	UBE2E1,	4	1704	0.00234742	0
72	AFP,	4	1707	0.00234329	0
615	CENPF,	2	854	0.00234192	0
2537	PSMD6,	3	1281	0.00234192	0
3436	WBP4,	1	427	0.00234192	0
2346	PIP5K1A,	2	855	0.00233918	0
263	ARHGEF35,	1	428	0.00233645	0
547	CD47,	2	858	0.002331	0
1603	IL7R,	2	858	0.002331	0
2816	SARS2,	2	858	0.002331	0
2896	SIK1,	1	429	0.002331	0
3413	VEGFB,	1	429	0.002331	0
825	DCTN2,	2	859	0.00232829	0
1506	IFIT1B,	2	859	0.00232829	0
1007	ENTPD8,	1	430	0.00232558	0
763	CTSS,	3	1291	0.00232378	0
938	ECT2,	2	861	0.00232288	0
2383	POLE2,	2	861	0.00232288	0
504	CCNY,	1	431	0.00232019	0
571	CDC37,	2	862	0.00232019	0
2273	PDE8B,	1	431	0.00232019	0
1989	MS4A6A,	1	432	0.00231481	0
378	BMP4,	5	2162	0.00231267	0
153	AOC1,	1	433	0.00230947	0
217	ARHGAP17,	1	433	0.00230947	0
466	CCBL2,	1	434	0.00230415	0
1360	GTF2B,	3	1302	0.00230415	0
1831	LY6E,	1	435	0.00229885	0
3252	TNFSF13,	1	435	0.00229885	0
945	EDNRA,	2	871	0.00229621	0
585	CDH2,	5	2178	0.00229568	0
306	ATG2A,	1	436	0.00229358	0
1643	ITGA11,	1	436	0.00229358	0
1965	MMP17,	1	436	0.00229358	0
2687	RNF34,	1	436	0.00229358	0
1652	ITGAE,	2	873	0.00229095	0
219	ARHGAP19,	1	437	0.00228833	0
940	EDC4,	1	437	0.00228833	0
2149	NT5C,	1	437	0.00228833	0
3122	TARSL2,	2	875	0.00228571	0
1400	HIP1R,	2	876	0.00228311	0
1623	IRAK1,	4	1752	0.00228311	0
3080	STON2,	1	438	0.00228311	0
1719	KIF2A,	3	1315	0.00228137	0
2254	PCSK9,	3	1316	0.00227964	0
2539	PSMD8,	3	1316	0.00227964	0
3441	WIBG,	1	439	0.0022779	0
24	ACBD3,	1	441	0.00226757	0
149	ANTXR2,	1	441	0.00226757	0
1658	ITGB2,	4	1764	0.00226757	0
1863	MAP1LC3B,	3	1324	0.00226586	0
522	CD1C,	2	883	0.00226501	0
1434	HMGB1,	4	1767	0.00226372	0
483	CCL3L3,	1	443	0.00225734	0
1078	FAM98A,	1	443	0.00225734	0
1772	LAT,	1	443	0.00225734	0
532	CD27,	2	887	0.00225479	0
203	ARF6,	5	2220	0.00225225	0
1026	ERI1,	1	444	0.00225225	0
1115	FGD2,	1	444	0.00225225	0
1478	HSPG2,	3	1332	0.00225225	0
3093	SYDE1,	1	445	0.00224719	0
3158	TBX21,	3	1336	0.00224551	0
206	ARFGAP3,	2	894	0.00223714	0
1726	KIF4B,	2	894	0.00223714	0
2844	SEC23IP,	1	447	0.00223714	0
299	ATF6B,	1	448	0.00223214	0
446	CARS2,	2	896	0.00223214	0
2030	NARS,	2	897	0.00222965	0
707	COPG2,	2	898	0.00222717	0
2464	PRKAG2,	3	1348	0.00222552	0
2997	SORT1,	2	899	0.00222469	0
684	CNIH3,	1	450	0.00222222	0
1058	F13B,	1	450	0.00222222	0
2880	SGOL2,	1	450	0.00222222	0
1710	KIF20B,	3	1351	0.00222058	0
2515	PSMB4,	3	1351	0.00222058	0
853	DEPDC1B,	1	451	0.00221729	0
1177	FOXO6,	1	451	0.00221729	0
1718	KIF27,	2	903	0.00221484	0
1779	LDLRAP1,	1	452	0.00221239	0
2904	SKA2,	1	452	0.00221239	0
3085	STX17,	2	904	0.00221239	0
256	ARHGEF19,	1	453	0.00220751	0
1716	KIF26A,	2	906	0.00220751	0
2839	SEC16B,	1	453	0.00220751	0
2863	SERPINE2,	2	906	0.00220751	0
443	CARD8,	1	454	0.00220264	0
2153	NT5C3A,	1	454	0.00220264	0
1967	MMP24,	1	455	0.0021978	0
2686	RNF31,	1	455	0.0021978	0
3265	TP53BP2,	1	455	0.0021978	0
2987	SOCS2,	2	911	0.00219539	0
1725	KIF4A,	3	1367	0.00219459	0
2241	PARS2,	2	912	0.00219298	0
847	DEGS1,	1	457	0.00218818	0
2463	PRKAG1,	3	1372	0.00218659	0
440	CAPZA2,	2	916	0.00218341	0
746	CSTA,	1	458	0.00218341	0
2032	NAT8,	1	458	0.00218341	0
2906	SKIL,	1	458	0.00218341	0
3368	UGT8,	1	458	0.00218341	0
3412	VEGFA,	8	3666	0.00218221	0
496	CCND3,	2	918	0.00217865	0
1850	MADD,	1	459	0.00217865	0
41	ACVR1,	3	1378	0.00217707	0
733	CSF1,	3	1379	0.00217549	0
1660	ITGB3BP,	1	460	0.00217391	0
3103	SYT8,	1	460	0.00217391	0
568	CDC20B,	2	922	0.0021692	0
235	ARHGAP36,	1	462	0.0021645	0
434	CANT1,	1	462	0.0021645	0
907	DOCK9,	1	462	0.0021645	0
3160	TCL1A,	1	462	0.0021645	0
1679	JUN,	9	4160	0.00216346	0
1168	FOLR3,	1	463	0.00215983	0
1717	KIF26B,	2	927	0.0021575	0
668	CLEC4C,	1	464	0.00215517	0
1668	ITM2B,	1	464	0.00215517	0
3257	TNRC6B,	1	464	0.00215517	0
2321	PICALM,	2	929	0.00215285	0
281	ARPC2,	2	930	0.00215054	0
1959	MLX,	1	465	0.00215054	0
761	CTSK,	2	933	0.00214362	0
2437	PPP2R5B,	2	933	0.00214362	0
16	ABR,	1	467	0.00214133	0
394	BRK1,	1	467	0.00214133	0
1889	MAPK9,	4	1871	0.00213789	0
106	AKAP5,	1	468	0.00213675	0
2549	PTBP3,	1	468	0.00213675	0
991	ENO3,	3	1405	0.00213523	0
17	ACAA1,	2	937	0.00213447	0
751	CTLA4,	4	1879	0.00212879	0
1795	LMAN1L,	1	470	0.00212766	0
1910	MCEMP1,	1	470	0.00212766	0
3323	TRPM2,	1	470	0.00212766	0
359	BCL2L11,	3	1413	0.00212314	0
2145	NRN1,	1	471	0.00212314	0
155	AP1B1,	2	944	0.00211864	0
732	CRTC2,	1	472	0.00211864	0
125	ALG3,	1	473	0.00211416	0
1258	GIT1,	2	946	0.00211416	0
1705	KIF19,	2	947	0.00211193	0
2166	NUF2,	2	947	0.00211193	0
3465	YARS2,	2	947	0.00211193	0
703	COPB1,	3	1421	0.00211119	0
2640	RECK,	1	474	0.0021097	0
3419	VMP1,	1	474	0.0021097	0
1797	LMAN2L,	1	475	0.00210526	0
723	CRACR2A,	1	476	0.00210084	0
1193	FYN,	5	2380	0.00210084	0
1796	LMAN2,	1	476	0.00210084	0
3443	WIPF2,	1	476	0.00210084	0
1837	LYN,	4	1907	0.00209754	0
852	DEPDC1,	1	477	0.00209644	0
1357	GSTO2,	1	477	0.00209644	0
2557	PTK6,	2	954	0.00209644	0
2883	SH3GL2,	3	1431	0.00209644	0
3003	SP110,	1	477	0.00209644	0
2403	POLR2K,	2	955	0.00209424	0
921	DYNC1H1,	3	1433	0.00209351	0
2518	PSMB7,	3	1433	0.00209351	0
225	ARHGAP25,	1	478	0.00209205	0
15	ABLIM3,	1	479	0.00208768	0
2033	NBEAL2,	1	479	0.00208768	0
2264	PDE3A,	1	479	0.00208768	0
1331	GPR97,	1	480	0.00208333	0
2291	PELP1,	1	480	0.00208333	0
3216	TMBIM1,	1	480	0.00208333	0
74	AGFG2,	1	481	0.002079	0
1211	GALC,	1	481	0.002079	0
1257	GIP,	1	481	0.002079	0
2436	PPP2R5A,	2	962	0.002079	0
2922	SLC44A2,	1	481	0.002079	0
1092	FASLG,	3	1444	0.00207756	0
2043	NCBP2,	3	1445	0.00207612	0
3403	VAV1,	3	1447	0.00207326	0
309	ATG4A,	2	965	0.00207254	0
1028	ERLIN2,	1	483	0.00207039	0
2963	SNAPIN,	1	483	0.00207039	0
3271	TPO,	1	483	0.00207039	0
30	ACSS3,	1	484	0.00206612	0
800	CYTH2,	1	484	0.00206612	0
899	DOCK11,	1	484	0.00206612	0
2487	PRPF3,	2	968	0.00206612	0
2204	OSBPL5,	1	485	0.00206186	0
2307	PGLYRP1,	1	485	0.00206186	0
3177	TFG,	1	485	0.00206186	0
3281	TRAPPC1,	1	485	0.00206186	0
19	ACAD8,	1	486	0.00205761	0
2941	SMARCC2,	3	1458	0.00205761	0
1712	KIF21B,	2	973	0.0020555	0
1272	GMIP,	1	487	0.00205339	0
2538	PSMD7,	3	1462	0.00205198	0
1955	MLANA,	1	488	0.00204918	0
2818	SCAMP1,	1	488	0.00204918	0
3011	SPC24,	1	488	0.00204918	0
1977	MOV10,	2	977	0.00204708	0
259	ARHGEF26,	1	489	0.00204499	0
1605	IL9R,	1	489	0.00204499	0
3299	TRIM24,	2	978	0.00204499	0
1550	IKBKB,	4	1957	0.00204394	0
900	DOCK2,	2	979	0.0020429	0
3401	VARS2,	2	979	0.0020429	0
640	CHIT1,	1	490	0.00204082	0
750	CTH,	2	980	0.00204082	0
2984	SNX5,	1	490	0.00204082	0
2116	NOTCH3,	3	1472	0.00203804	0
14	ABLIM2,	1	491	0.00203666	0
2261	PDE1B,	1	491	0.00203666	0
2470	PRKCE,	3	1473	0.00203666	0
3402	VASP,	2	982	0.00203666	0
1376	HARS2,	2	983	0.00203459	0
1648	ITGA5,	2	983	0.00203459	0
1091	FAS,	3	1476	0.00203252	0
3243	TNFRSF17,	1	492	0.00203252	0
3023	SPTA1,	2	985	0.00203046	0
3414	VEGFC,	2	985	0.00203046	0
1063	F7,	1	494	0.00202429	0
3202	TIRAP,	1	494	0.00202429	0
168	AP3S1,	1	495	0.0020202	0
197	ARCN1,	2	992	0.00201613	0
224	ARHGAP24,	1	496	0.00201613	0
1958	MLST8,	2	992	0.00201613	0
2659	RHBDF2,	1	496	0.00201613	0
2982	SNX18,	1	496	0.00201613	0
3199	TIMP1,	3	1489	0.00201478	0
439	CAPZA1,	2	993	0.0020141	0
1810	LRP2,	2	993	0.0020141	0
3359	UBE2N,	5	2483	0.00201369	0
184	APOB,	4	1989	0.00201106	0
1163	FN1,	8	3984	0.00200803	0
1487	IAPP,	1	498	0.00200803	0
2513	PSMB2,	3	1495	0.00200669	0
1792	LIPN,	1	499	0.00200401	0
2514	PSMB3,	3	1498	0.00200267	0
863	DHX33,	2	999	0.002002	0
1145	FIGF,	1	500	0.002	0
2688	RNPS1,	2	1001	0.001998	0
3214	TLR8,	4	2003	0.001997	0
1849	MADCAM1,	1	501	0.00199601	0
2656	RGCC,	1	501	0.00199601	0
40	ACTR3,	3	1506	0.00199203	0
515	CD109,	1	502	0.00199203	0
694	COL15A1,	1	502	0.00199203	0
2912	SLC15A4,	1	502	0.00199203	0
3010	SPATA13,	1	502	0.00199203	0
2528	PSMD10,	3	1508	0.00198939	0
2440	PPP2R5E,	2	1006	0.00198807	0
2781	RPTOR,	3	1509	0.00198807	0
3015	SPG20,	1	503	0.00198807	0
3444	WIPF3,	1	504	0.00198413	0
230	ARHGAP30,	1	505	0.0019802	0
290	ASAH1,	1	506	0.00197628	0
345	BBC3,	1	506	0.00197628	0
706	COPG1,	2	1012	0.00197628	0
1771	LARS2,	2	1012	0.00197628	0
2270	PDE7A,	1	506	0.00197628	0
2524	PSMC4,	3	1518	0.00197628	0
641	CHN1,	2	1014	0.00197239	0
1356	GSS,	1	507	0.00197239	0
2533	PSMD2,	3	1521	0.00197239	0
1711	KIF21A,	2	1016	0.0019685	0
2341	PIK3R6,	1	508	0.0019685	0
2887	SHARPIN,	1	508	0.0019685	0
3240	TNFRSF13B,	1	508	0.0019685	0
3256	TNRC6A,	1	508	0.0019685	0
523	CD1D,	2	1017	0.00196657	0
1847	MAD1L1,	2	1017	0.00196657	0
1584	IL24,	1	509	0.00196464	0
726	CREBBP,	6	3056	0.00196335	0
13	ABLIM1,	1	510	0.00196078	0
529	CD207,	1	510	0.00196078	0
1461	HRG,	1	510	0.00196078	0
1398	HINT1,	2	1021	0.00195886	0
2268	PDE4C,	1	511	0.00195695	0
2354	PLD1,	3	1534	0.00195567	0
581	CDCA3,	1	512	0.00195312	0
2676	RICTOR,	2	1024	0.00195312	0
2568	PTTG1,	2	1025	0.00195122	0
294	ASPH,	1	513	0.00194932	0
620	CENPM,	1	513	0.00194932	0
1162	FMNL2,	1	513	0.00194932	0
1476	HSPBAP1,	1	513	0.00194932	0
1761	LAMC3,	1	513	0.00194932	0
2279	PDHB,	2	1026	0.00194932	0
2940	SMARCC1,	3	1541	0.00194679	0
1750	LAIR1,	1	514	0.00194553	0
2248	PCCA,	1	514	0.00194553	0
3468	YIPF6,	1	514	0.00194553	0
553	CD63,	2	1029	0.00194363	0
2503	PSMA2,	3	1544	0.00194301	0
3485	ZNF274,	1	515	0.00194175	0
3113	TAGLN,	2	1031	0.00193986	0
556	CD7,	1	516	0.00193798	0
1363	GTF2F2,	2	1032	0.00193798	0
618	CENPK,	1	517	0.00193424	0
1695	KIAA0319,	1	517	0.00193424	0
2914	SLC24A5,	1	517	0.00193424	0
757	CTSB,	3	1552	0.00193299	0
1916	MCL1,	3	1552	0.00193299	0
1647	ITGA4,	2	1035	0.00193237	0
2352	PLAUR,	2	1035	0.00193237	0
2	A2M,	2	1036	0.0019305	0
2088	NKX3-2,	1	518	0.0019305	0
3250	TNFSF11,	3	1555	0.00192926	0
2438	PPP2R5C,	2	1037	0.00192864	0
1708	KIF1C,	2	1038	0.00192678	0
1085	FANCL,	1	521	0.00191939	0
1234	GCLM,	1	521	0.00191939	0
2222	PACS1,	1	521	0.00191939	0
2495	PRSS21,	1	521	0.00191939	0
3285	TRAPPC3,	1	521	0.00191939	0
2055	NDC80,	2	1043	0.00191755	0
1872	MAP3K14,	3	1565	0.00191693	0
175	APITD1,	1	522	0.00191571	0
1845	LYZ,	2	1045	0.00191388	0
1879	MAPK1,	9	4704	0.00191327	0
85	AHCTF1,	1	523	0.00191205	0
794	CYFIP1,	2	1046	0.00191205	0
124	ALDOC,	2	1047	0.00191022	0
2115	NOTCH2,	3	1571	0.00190961	0
2589	RAB5A,	4	2095	0.00190931	0
465	CCBL1,	1	524	0.0019084	0
3230	TMPRSS4,	1	524	0.0019084	0
5	AARS2,	2	1050	0.00190476	0
1031	ERRFI1,	1	525	0.00190476	0
426	CALCOCO2,	1	526	0.00190114	0
2262	PDE1C,	1	526	0.00190114	0
2828	SDC3,	1	526	0.00190114	0
3376	UPF3A,	1	526	0.00190114	0
2396	POLR2D,	2	1053	0.00189934	0
2433	PPP2R1B,	2	1053	0.00189934	0
975	EIF4E3,	1	527	0.00189753	0
1885	MAPK3,	10	5270	0.00189753	0
2004	MTPAP,	1	527	0.00189753	0
2851	SELL,	3	1581	0.00189753	0
3034	SRGAP1,	1	527	0.00189753	0
1856	MALT1,	1	528	0.00189394	0
1862	MAP1LC3A,	2	1056	0.00189394	0
1976	MOSPD2,	1	528	0.00189394	0
2076	NFIC,	1	529	0.00189036	0
1653	ITGAL,	2	1059	0.00188857	0
188	APOOL,	1	530	0.00188679	0
288	ART3,	1	530	0.00188679	0
2280	PDHX,	2	1061	0.00188501	0
103	AKAP1,	1	531	0.00188324	0
3282	TRAPPC10,	1	531	0.00188324	0
1709	KIF20A,	3	1595	0.00188088	0
2042	NCBP1,	3	1595	0.00188088	0
180	APOA1BP,	1	532	0.0018797	0
2027	NAPA,	1	532	0.0018797	0
2893	SI,	1	533	0.00187617	0
3319	TRIP11,	1	533	0.00187617	0
2855	SERPINA1,	3	1600	0.001875	0
873	DLAT,	2	1067	0.00187441	0
340	BAG4,	1	534	0.00187266	0
1141	FGFRL1,	1	534	0.00187266	0
3454	XCL1,	1	534	0.00187266	0
814	DAXX,	2	1069	0.00187091	0
1874	MAP3K7,	3	1604	0.00187032	0
2939	SMARCB1,	3	1605	0.00186916	0
2661	RHOA,	7	3746	0.00186866	0
2523	PSMC3,	3	1610	0.00186335	0
119	ALDH6A1,	1	537	0.0018622	0
1728	KIF5B,	3	1611	0.0018622	0
1489	IARS2,	2	1075	0.00186047	0
2439	PPP2R5D,	2	1077	0.00185701	0
3208	TLR2,	5	2694	0.00185598	0
196	ARAP3,	1	539	0.00185529	0
2506	PSMA5,	3	1617	0.00185529	0
3231	TMSB4X,	1	540	0.00185185	0
2634	RBMX,	2	1081	0.00185014	0
137	AMPD2,	1	541	0.00184843	0
1954	MKRN1,	1	541	0.00184843	0
2380	POLD3,	1	542	0.00184502	0
473	CCL17,	1	543	0.00184162	0
2448	PRCC,	1	543	0.00184162	0
1692	KHSRP,	2	1087	0.00183993	0
2308	PGM1,	2	1087	0.00183993	0
1568	IL17RA,	1	544	0.00183824	0
2932	SMAD3,	4	2176	0.00183824	0
3286	TRAPPC4,	1	544	0.00183824	0
1491	ICAM2,	1	545	0.00183486	0
1902	MATN4,	1	545	0.00183486	0
1636	IRS2,	2	1091	0.00183318	0
1729	KIF6,	2	1091	0.00183318	0
543	CD4,	3	1637	0.00183262	0
1963	MMP15,	1	546	0.0018315	0
2478	PRLR,	1	546	0.0018315	0
2505	PSMA4,	3	1638	0.0018315	0
1723	KIF3B,	2	1093	0.00182983	0
1964	MMP16,	1	547	0.00182815	0
3153	TBC1D4,	1	547	0.00182815	0
2317	PIAS1,	2	1095	0.00182648	0
252	ARHGEF15,	1	548	0.00182482	0
387	BPGM,	1	548	0.00182482	0
2576	QPCT,	1	548	0.00182482	0
2774	RPS6KB1,	4	2196	0.00182149	0
2838	SEC16A,	1	549	0.00182149	0
1613	INPPL1,	2	1099	0.00181984	0
3253	TNFSF13B,	2	1099	0.00181984	0
1060	F2RL2,	1	550	0.00181818	0
1649	ITGA6,	2	1102	0.00181488	0
2091	NLRC5,	1	551	0.00181488	0
877	DLL1,	2	1103	0.00181324	0
1881	MAPK11,	5	2759	0.00181225	0
881	DLX6,	1	552	0.00181159	0
914	DSN1,	1	552	0.00181159	0
1082	FANCB,	1	552	0.00181159	0
2259	PDE11A,	1	552	0.00181159	0
3077	STK39,	1	552	0.00181159	0
3062	STARD13,	1	553	0.00180832	0
1458	HPSE,	1	554	0.00180505	0
1714	KIF23,	3	1662	0.00180505	0
2590	RAB5B,	2	1108	0.00180505	0
2800	RYR1,	2	1110	0.0018018	0
3013	SPDL1,	1	555	0.0018018	0
1236	GDF2,	1	556	0.00179856	0
1888	MAPK8,	7	3896	0.00179671	0
455	CASP8,	4	2228	0.00179533	0
2596	RAC1,	4	2232	0.00179211	0
2393	POLR2A,	5	2791	0.00179147	0
662	CKS1B,	2	1117	0.00179051	0
1621	IQSEC1,	1	559	0.00178891	0
3074	STIL,	1	559	0.00178891	0
1389	HES1,	1	560	0.00178571	0
138	AMPD3,	1	561	0.00178253	0
695	COL17A1,	1	562	0.00177936	0
1704	KIF18B,	2	1124	0.00177936	0
3151	TAX1BP1,	1	562	0.00177936	0
3336	TXNL1,	1	562	0.00177936	0
2554	PTGS2,	4	2250	0.00177778	0
2991	SOCS6,	1	563	0.0017762	0
3026	SPTBN1,	2	1126	0.0017762	0
501	CCNL1,	1	564	0.00177305	0
1961	MMP11,	1	564	0.00177305	0
287	ARSA,	1	565	0.00176991	0
861	DHTKD1,	1	565	0.00176991	0
2521	PSMC1,	3	1697	0.00176783	0
533	CD274,	2	1132	0.00176678	0
1609	ING5,	1	566	0.00176678	0
1982	MRE11A,	2	1134	0.00176367	0
872	DKC1,	3	1703	0.0017616	0
2136	NR3C1,	4	2271	0.00176134	0
535	CD2BP2,	1	568	0.00176056	0
1303	GNS,	1	568	0.00176056	0
2271	PDE7B,	1	568	0.00176056	0
663	CKS2,	2	1139	0.00175593	0
279	ARPC1A,	2	1140	0.00175439	0
2522	PSMC2,	3	1710	0.00175439	0
39	ACTR2,	3	1716	0.00174825	0
396	BRPF3,	1	572	0.00174825	0
718	CPEB1,	1	572	0.00174825	0
2220	P4HB,	4	2290	0.00174672	0
616	CENPH,	1	573	0.0017452	0
956	EGFR,	9	5157	0.0017452	0
2086	NIT2,	1	573	0.0017452	0
1696	KIAA0368,	1	574	0.00174216	0
2835	SDS,	1	574	0.00174216	0
3120	TARS,	2	1149	0.00174064	0
1417	HJURP,	1	575	0.00173913	0
1577	IL21,	1	575	0.00173913	0
2525	PSMC5,	3	1727	0.00173712	0
2021	MYO18A,	2	1153	0.00173461	0
2510	PSMB1,	3	1730	0.0017341	0
801	CYTH3,	1	577	0.0017331	0
1105	FCGR2A,	2	1154	0.0017331	0
2571	PURA,	1	577	0.0017331	0
3027	SPTBN2,	2	1155	0.0017316	0
229	ARHGAP29,	1	578	0.0017301	0
903	DOCK5,	1	578	0.0017301	0
1098	FBN3,	1	578	0.0017301	0
2065	NEK7,	1	580	0.00172414	0
2429	PPP1R8,	1	581	0.00172117	0
215	ARHGAP12,	1	582	0.00171821	0
1339	GRB14,	1	583	0.00171527	0
1864	MAP1LC3C,	1	583	0.00171527	0
2864	SERPINF2,	1	583	0.00171527	0
3322	TRPC1,	1	583	0.00171527	0
665	CLASP2,	1	584	0.00171233	0
682	CNIH1,	1	584	0.00171233	0
1167	FOLR2,	1	584	0.00171233	0
2706	RPL18A,	2	1168	0.00171233	0
2842	SEC22C,	1	584	0.00171233	0
3379	USP10,	2	1168	0.00171233	0
2457	PRKAA2,	3	1753	0.00171135	0
580	CDCA2,	1	585	0.0017094	0
1340	GRB2,	4	2342	0.00170794	0
478	CCL22,	1	586	0.00170648	0
562	CD8A,	2	1172	0.00170648	0
586	CDH4,	1	586	0.00170648	0
918	DUS2,	1	586	0.00170648	0
1002	ENSG00000269547,	1	586	0.00170648	0
2456	PRKAA1,	3	1759	0.00170551	0
2430	PPP2CA,	5	2932	0.00170532	0
1541	IGF2R,	2	1173	0.00170503	0
1890	MAPKAP1,	1	587	0.00170358	0
1312	GP1BB,	1	588	0.00170068	0
358	BCL2L1,	4	2354	0.00169924	0
423	CAB39L,	1	589	0.00169779	0
2152	NT5C2,	1	589	0.00169779	0
22	ACADSB,	1	590	0.00169492	0
905	DOCK7,	1	590	0.00169492	0
1261	GLA,	1	590	0.00169492	0
2202	ORMDL3,	1	590	0.00169492	0
2888	SHC1,	2	1180	0.00169492	0
2061	NEDD4,	3	1772	0.001693	0
713	COX8A,	1	592	0.00168919	0
3180	TGFB1,	4	2369	0.00168848	0
1120	FGF16,	1	593	0.00168634	0
1786	LIFR,	1	593	0.00168634	0
2502	PSMA1,	3	1781	0.00168445	0
1117	FGD4,	1	594	0.0016835	0
1762	LAMP1,	3	1782	0.0016835	0
226	ARHGAP26,	1	596	0.00167785	0
658	CKAP2,	1	596	0.00167785	0
1307	GORASP1,	1	596	0.00167785	0
2575	QARS,	2	1193	0.00167645	0
2701	RPL13A,	3	1790	0.00167598	0
1218	GARS,	2	1194	0.00167504	0
2949	SMG7,	1	597	0.00167504	0
630	CFD,	1	598	0.00167224	0
1184	FRS2,	1	598	0.00167224	0
1275	GNA12,	2	1196	0.00167224	0
2028	NAPB,	1	598	0.00167224	0
3115	TAGLN3,	2	1197	0.00167084	0
2446	PQBP1,	1	599	0.00166945	0
637	CHERP,	1	600	0.00166667	0
1014	EPN3,	1	600	0.00166667	0
2067	NET1,	1	600	0.00166667	0
3179	TGFA,	1	600	0.00166667	0
1083	FANCG,	1	601	0.00166389	0
2735	RPL3L,	2	1202	0.00166389	0
557	CD74,	2	1203	0.00166251	0
865	DHX36,	2	1203	0.00166251	0
759	CTSD,	3	1806	0.00166113	0
765	CTTN,	2	1204	0.00166113	0
993	ENPP3,	1	603	0.00165837	0
2507	PSMA6,	3	1811	0.00165654	0
171	AP4M1,	1	604	0.00165563	0
3186	TGFBR3,	1	604	0.00165563	0
1276	GNA13,	2	1209	0.00165426	0
791	CYBA,	1	605	0.00165289	0
2224	PACSIN2,	1	605	0.00165289	0
3006	SPAG5,	1	605	0.00165289	0
2155	NT5E,	2	1211	0.00165153	0
1456	HPD,	1	606	0.00165017	0
1912	MCF2L,	1	606	0.00165017	0
2409	PPARGC1B,	1	607	0.00164745	0
360	BCL2L2,	1	608	0.00164474	0
1124	FGF20,	1	608	0.00164474	0
2859	SERPINB6,	1	608	0.00164474	0
2504	PSMA3,	3	1825	0.00164384	0
344	BAX,	1	609	0.00164204	0
2798	RXRB,	1	609	0.00164204	0
2900	SIRPA,	1	609	0.00164204	0
1466	HSP90AA1,	7	4269	0.00163973	0
664	CLASP1,	1	611	0.00163666	0
2045	NCF2,	2	1222	0.00163666	0
3486	ZW10,	1	611	0.00163666	0
767	CUX1,	2	1224	0.00163399	0
3192	THPO,	1	612	0.00163399	0
613	CENPC,	1	613	0.00163132	0
3260	TOLLIP,	1	613	0.00163132	0
1870	MAP3K1,	3	1840	0.00163043	0
1824	LTA,	2	1227	0.00162999	0
3030	SQSTM1,	3	1841	0.00162955	0
576	CDC45,	2	1228	0.00162866	0
1816	LSM2,	2	1228	0.00162866	0
1702	KIF16B,	2	1229	0.00162734	0
1150	FLG,	1	615	0.00162602	0
44	ACVR2B,	2	1232	0.00162338	0
977	EIF4G1,	3	1848	0.00162338	0
2497	PRSS3,	1	616	0.00162338	0
148	ANTXR1,	1	617	0.00162075	0
1223	GATB,	1	617	0.00162075	0
2124	NPC2,	1	617	0.00162075	0
2295	PFKFB2,	1	619	0.00161551	0
2025	NACA2,	1	620	0.0016129	0
2764	RPS27,	2	1241	0.0016116	0
1125	FGF22,	1	621	0.00161031	0
2508	PSMA7,	3	1863	0.00161031	0
1884	MAPK14,	6	3729	0.00160901	0
43	ACVR2A,	2	1248	0.00160256	0
246	ARHGDIG,	1	624	0.00160256	0
889	DNAJC8,	1	624	0.00160256	0
1088	FARS2,	1	624	0.00160256	0
2451	PREB,	1	624	0.00160256	0
2721	RPL30,	2	1250	0.0016	0
1355	GSPT2,	2	1251	0.00159872	0
1375	HARS,	2	1251	0.00159872	0
2791	RTN4RL2,	1	626	0.00159744	0
3096	SYNCRIP,	2	1252	0.00159744	0
3397	VAMP7,	2	1253	0.00159617	0
3453	XBP1,	2	1253	0.00159617	0
2581	RAB11B,	3	1882	0.00159405	0
2532	PSMD14,	3	1883	0.0015932	0
2923	SLC45A2,	1	628	0.00159236	0
442	CAPZB,	2	1258	0.00158983	0
1724	KIF3C,	2	1258	0.00158983	0
2190	OLFM4,	1	630	0.0015873	0
82	AGTR1,	2	1261	0.00158604	0
2402	POLR2J,	2	1261	0.00158604	0
2801	RYR2,	2	1261	0.00158604	0
214	ARHGAP11B,	1	631	0.00158479	0
1265	GLP1R,	1	631	0.00158479	0
136	AMPD1,	1	632	0.00158228	0
715	CPB2,	1	632	0.00158228	0
1259	GIT2,	1	632	0.00158228	0
1673	IVD,	1	632	0.00158228	0
2847	SEC24C,	1	632	0.00158228	0
84	AGXT2,	1	633	0.00157978	0
1758	LAMB3,	1	633	0.00157978	0
2038	NCAPD3,	1	633	0.00157978	0
46	ADA,	2	1267	0.00157853	0
2215	P2RX7,	1	634	0.00157729	0
2826	SDC1,	2	1268	0.00157729	0
2947	SMG5,	1	634	0.00157729	0
1282	GNAO1,	3	1903	0.00157646	0
2387	POLH,	1	635	0.0015748	0
2601	RAD51AP1,	1	635	0.0015748	0
2819	SCARB2,	1	635	0.0015748	0
3366	UCHL5,	2	1270	0.0015748	0
1971	MMP9,	4	2541	0.00157418	0
1336	GRAP2,	2	1271	0.00157356	0
459	CAV1,	3	1908	0.00157233	0
2108	NODAL,	1	636	0.00157233	0
1763	LAMP2,	2	1274	0.00156986	0
2144	NRIP1,	1	637	0.00156986	0
2612	RAP1B,	3	1911	0.00156986	0
3155	TBC1D8B,	1	637	0.00156986	0
278	ARNT,	1	638	0.0015674	0
280	ARPC1B,	1	638	0.0015674	0
3040	SRRM1,	2	1276	0.0015674	0
810	DAPK2,	1	639	0.00156495	0
3028	SPTBN4,	2	1279	0.00156372	0
3393	UVRAG,	1	640	0.0015625	0
955	EGF,	7	4481	0.00156215	0
2078	NFKB2,	3	1922	0.00156087	0
669	CLEC4D,	1	641	0.00156006	0
1952	MITF,	2	1283	0.00155885	0
3439	WDR25,	1	642	0.00155763	0
2400	POLR2H,	2	1285	0.00155642	0
1713	KIF22,	2	1286	0.00155521	0
2903	SKA1,	1	643	0.00155521	0
1791	LIMS1,	1	644	0.0015528	0
271	ARHGEF7,	1	646	0.00154799	0
1242	GGA2,	1	646	0.00154799	0
1343	GRK6,	1	646	0.00154799	0
2175	NUSAP1,	1	647	0.0015456	0
2229	PAK2,	2	1295	0.0015444	0
113	ALCAM,	1	648	0.00154321	0
410	BUD13,	1	648	0.00154321	0
984	ELMO2,	1	649	0.00154083	0
2260	PDE1A,	1	650	0.00153846	0
3021	SPRY1,	1	650	0.00153846	0
2070	NF2,	2	1301	0.00153728	0
2836	SDSL,	1	651	0.0015361	0
1066	FABP3,	1	652	0.00153374	0
2188	OIP5,	1	652	0.00153374	0
2660	RHEB,	3	1956	0.00153374	0
297	ATF4,	2	1306	0.00153139	0
2848	SEC24D,	1	653	0.00153139	0
2919	SLC2A5,	1	653	0.00153139	0
928	E2F1,	2	1307	0.00153022	0
8	ABCA3,	1	654	0.00152905	0
1597	IL5,	2	1308	0.00152905	0
1783	LGALS3BP,	1	654	0.00152905	0
2082	NGF,	4	2619	0.0015273	0
270	ARHGEF6,	1	655	0.00152672	0
2628	RBM12,	1	655	0.00152672	0
2929	SLPI,	1	655	0.00152672	0
3007	SPAG9,	1	655	0.00152672	0
3342	U2AF1L4,	1	655	0.00152672	0
1129	FGF6,	1	656	0.00152439	0
1878	MAP4K4,	1	656	0.00152439	0
2389	POLK,	1	657	0.00152207	0
700	COL7A1,	1	658	0.00151976	0
856	DERA,	1	658	0.00151976	0
1794	LMAN1,	1	658	0.00151976	0
1880	MAPK10,	3	1974	0.00151976	0
2209	OTUB1,	1	658	0.00151976	0
2703	RPL15,	2	1316	0.00151976	0
232	ARHGAP32,	1	659	0.00151745	0
2625	RBCK1,	1	659	0.00151745	0
1697	KIF11,	3	1979	0.00151592	0
3354	UBE2D1,	3	1979	0.00151592	0
2399	POLR2G,	2	1320	0.00151515	0
444	CARKD,	1	661	0.00151286	0
2171	NUP160,	1	661	0.00151286	0
3084	STRN,	1	661	0.00151286	0
3433	WASF3,	1	661	0.00151286	0
3434	WASL,	2	1322	0.00151286	0
820	DCN,	2	1323	0.00151172	0
2560	PTPN2,	2	1323	0.00151172	0
2277	PDHA1,	2	1324	0.00151057	0
2956	SMURF2,	2	1324	0.00151057	0
45	ACVRL1,	2	1325	0.00150943	0
1178	FOXP3,	3	1988	0.00150905	0
21	ACADS,	1	663	0.0015083	0
422	CAB39,	1	663	0.0015083	0
824	DCTN1,	2	1329	0.00150489	0
661	CKM,	1	665	0.00150376	0
1733	KIFC2,	2	1330	0.00150376	0
1770	LARS,	2	1330	0.00150376	0
3169	TERT,	3	1996	0.00150301	0
738	CSF3,	2	1331	0.00150263	0
1740	KLKB1,	1	666	0.0015015	0
3175	TFE3,	1	666	0.0015015	0
3394	VAMP2,	2	1332	0.0015015	0
2401	POLR2I,	2	1334	0.00149925	0
2952	SMNDC1,	1	667	0.00149925	0
1570	IL18R1,	1	668	0.00149701	0
2617	RARG,	1	669	0.00149477	0
990	ENO2,	3	2008	0.00149402	0
2535	PSMD4,	3	2008	0.00149402	0
100	AK7,	1	670	0.00149254	0
2161	NTNG2,	1	670	0.00149254	0
2369	PMAIP1,	1	670	0.00149254	0
3242	TNFRSF14,	1	670	0.00149254	0
3442	WIPF1,	1	670	0.00149254	0
2678	RIPK2,	2	1341	0.00149142	0
158	AP1M2,	1	671	0.00149031	0
672	CLEC5A,	1	671	0.00149031	0
967	EIF3B,	2	1342	0.00149031	0
1622	IQSEC2,	1	671	0.00149031	0
2138	NRAS,	4	2686	0.0014892	0
1614	INS,	9	6054	0.00148662	0
639	CHI3L1,	1	673	0.00148588	0
819	DCC,	1	673	0.00148588	0
1108	FCHO1,	1	675	0.00148148	0
1753	LAMA3,	1	676	0.00147929	0
1909	MCAM,	1	676	0.00147929	0
3346	U2SURP,	1	676	0.00147929	0
642	CHN2,	1	678	0.00147493	0
1013	EPN2,	1	678	0.00147493	0
2840	SEC22A,	1	678	0.00147493	0
2526	PSMC6,	3	2035	0.0014742	0
2098	NME1-NME2,	2	1357	0.00147384	0
1111	FEZ1,	1	680	0.00147059	0
1367	GZMB,	2	1361	0.00146951	0
269	ARHGEF5,	1	681	0.00146843	0
3071	STAU1,	1	681	0.00146843	0
1059	F2,	3	2045	0.00146699	0
3111	TAF9,	1	682	0.00146628	0
1109	FCHO2,	1	683	0.00146413	0
1114	FGD1,	1	683	0.00146413	0
2193	OPHN1,	1	683	0.00146413	0
3432	WASF2,	1	683	0.00146413	0
2360	PLEKHG5,	1	684	0.00146199	0
3345	U2AFBP,	1	684	0.00146199	0
1246	GGT1,	2	1370	0.00145985	0
1314	GP5,	1	685	0.00145985	0
1780	LEFTY2,	1	685	0.00145985	0
1939	METTL7A,	1	687	0.0014556	0
1755	LAMA5,	1	688	0.00145349	0
3016	SPHK2,	1	688	0.00145349	0
3399	VAPA,	2	1377	0.00145243	0
939	EDC3,	1	689	0.00145138	0
2047	NCK2,	1	689	0.00145138	0
2174	NUP85,	1	689	0.00145138	0
1008	EP300,	5	3447	0.00145054	0
2385	POLE4,	1	690	0.00144928	0
1748	KSR1,	2	1381	0.00144823	0
2477	PRL,	2	1381	0.00144823	0
166	AP2S1,	1	691	0.00144718	0
685	CNN2,	1	691	0.00144718	0
2931	SMAD2,	3	2074	0.00144648	0
1015	EPO,	2	1384	0.00144509	0
3164	TDG,	1	692	0.00144509	0
2173	NUP43,	1	693	0.001443	0
3215	TLR9,	3	2080	0.00144231	0
365	BDNF,	4	2776	0.00144092	0
3435	WBP11,	1	694	0.00144092	0
1310	GOT2,	2	1389	0.00143988	0
160	AP1S2,	1	695	0.00143885	0
272	ARHGEF9,	1	695	0.00143885	0
445	CARS,	2	1390	0.00143885	0
2875	SF3B6,	1	695	0.00143885	0
3425	VTI1B,	1	695	0.00143885	0
2773	RPS6,	3	2086	0.00143816	0
2276	PDGFRB,	3	2088	0.00143678	0
2404	POLR2L,	2	1392	0.00143678	0
1684	KAT2B,	3	2089	0.00143609	0
395	BRPF1,	1	697	0.00143472	0
584	CDH15,	1	697	0.00143472	0
2230	PAK3,	2	1394	0.00143472	0
602	CDO1,	1	698	0.00143266	0
1056	F12,	1	699	0.00143062	0
1338	GRB10,	1	699	0.00143062	0
1027	ERLEC1,	1	700	0.00142857	0
3195	TIAM2,	1	700	0.00142857	0
3255	TNK2,	1	700	0.00142857	0
1354	GSPT1,	2	1402	0.00142653	0
2630	RBM22,	1	701	0.00142653	0
3385	USP39,	1	701	0.00142653	0
1110	FERMT3,	1	702	0.0014245	0
2000	MTG1,	1	702	0.0014245	0
2347	PITRM1,	1	702	0.0014245	0
185	APOBEC3G,	1	703	0.00142248	0
760	CTSH,	1	703	0.00142248	0
2933	SMAD4,	3	2110	0.0014218	0
276	ARL8A,	2	1407	0.00142146	0
536	CD300A,	1	704	0.00142045	0
1593	IL3RA,	1	704	0.00142045	0
2711	RPL23,	2	1409	0.00141945	0
1448	HNRNPH2,	1	705	0.00141844	0
[truncated: 1,376 more rows]
