# Supplementary material for: TWIRLS, a knowledge‐mining technology, suggests a possible mechanism for the pathological changes in the human host after coronavirus infection via ACE2
Source: Drug Dev Res. 2020 Jul 13;81(8):1004–18. doi: 10.1002/ddr.21717 (PMC7404951; doi:10.1002/ddr.21717)
Supplement: Supplementary file 9 — Supplementary Table S9 [file DDR-81-1004-s011.xlsx]

## Sheet: Sheet1
No.	Gene	Class label	C0	C1	C2	C3	C4	C5	C6	C7	C8	C9	C10	C11	C12	C13	C14	C15	C16	C17	C18	C19	C20	C21	C22	C23	C24	C25	C26	C27	C28	C29	C30	C31
1	ACE2,	C5, C6, C24,	0	-0.288687	-0.175775	-0.325712	-0.248011	3.17821	-0.160048	-0.149908	-0.160048	-0.226877	-0.331313	-0.231705	6.66409	-0.149908	-0.0708527	-0.149908	-0.0839184	-0.282549	0	-0.142786	-0.166498	0	-0.0708527	-0.0897577	-0.153356	-0.100454	0	0	0	0	0	0
2	ADAM17,	C1,	0	0	0	0	0	0	0	0	0	0	0	0	0	0	0	0	0	0	0	0	0	0	0	0	0	0	0	0	0	0	0	0
3	ADK,		0	0	0	0	0	0	0	0	0	0	0	0	0	0	0	0	0	0	0	0	0	0	0	0	0	0	0	0	0	0	0	0
4	AICDA,		0	0	0	0	0	0	0	0	0	0	0	0	0	0	0	0	0	0	0	0	0	0	0	0	0	0	0	0	0	0	0	0
5	AKAP7,		0	0	0	0	0	0	0	0	0	0	0	0	0	0	0	0	0	0	0	0	0	0	0	0	0	0	0	0	0	0	0	0
6	AKT1,		0	0.489519	-0.608101	-0.923742	-0.747431	-0.903709	-0.376101	-0.4391	-0.493118	1.2559	-0.844909	-0.603227	-0.402031	-0.381425	-0.241128	-0.529404	-0.263532	-0.703245	0	-0.32787	-0.425443	0	-0.280482	-0.265694	-0.398562	-0.292729	0	0	0	0	0	0
7	ANPEP,		0	-0.286651	-0.211866	-0.312405	-0.286651	-0.292729	-0.123342	-0.163301	-0.163301	-0.195916	-0.288687	-0.211866	-0.119099	-0.146387	-0.0952505	-0.181727	-0.114709	-0.2388	0	-0.123342	-0.160048	0	-0.0839184	-0.0447438	-0.100454	-0.0708527	0	0	0	0	0	0
8	APCS,		0	0	0	0	0	0	0	0	0	0	0	0	0	0	0	0	0	0	0	0	0	0	0	0	0	0	0	0	0	0	0	0
9	ARF1,		0	-0.302674	-0.224432	-0.312405	-0.267842	-0.306591	-0.123342	-0.142786	-0.181727	-0.206664	-0.320052	-0.201351	-0.13532	-0.139099	-0.0897577	-0.195916	-0.0897577	-0.2388	0	-0.131441	-0.139099	0	-0.0776542	-0.0708527	-0.127452	-0.100454	0	0	0	0	0	0
10	ATF6,		0	0	0	0	0	0	0	0	0	0	0	0	0	0	0	0	0	0	0	0	0	0	0	0	0	0	0	0	0	0	0	0
11	BECN1,		0	-0.559245	-0.340767	-0.542914	-0.464031	-0.530066	-0.238961	-0.276315	-0.300793	-0.341496	-0.526028	-0.362561	-0.224432	-0.22216	-0.175775	-0.311171	-0.153356	-0.416774	0	-0.224621	-0.286045	0	-0.127452	-0.178773	-0.234258	-0.172732	0	0	0	0	0	0
12	BID,		0	0	0	0	0	0	0	0	0	0	0	0	0	0	0	0	0	0	0	0	0	0	0	0	0	0	0	0	0	0	0	0
13	BNIP3,		0	-0.280482	-0.166498	-0.308537	-0.272102	-0.321946	-0.123342	-0.160048	-0.160048	-0.187514	-0.327586	-0.216964	-0.114709	-0.123342	-0.0952505	-0.156734	-0.0839184	-0.226877	0	-0.166498	-0.19315	0	-0.0897577	-0.0708527	-0.114709	-0.0776542	0	0	0	0	0	0
14	BOLL,	C1, C17,	0	0	0	0	0	0	0	0	0	0	0	0	0	0	0	0	0	0	0	0	0	0	0	0	0	0	0	0	0	0	0	0
15	BST2,		0	0.72648	-0.868889	-1.32698	-1.09043	-1.31192	-0.575924	-0.635338	-0.700837	-0.884378	2.3877	0.436797	-0.552015	1.48261	-0.360296	-0.780825	-0.363827	1.1879	0	-0.552878	1.03561	0	-0.36734	2.45687	-0.559245	-0.401595	0	0	0	0	0	0
16	CALU,	C4,	0	-0.3941	3.58831	-0.452782	-0.358084	-0.434254	-0.19315	-0.214427	-0.241128	-0.288068	-0.452782	-0.231879	-0.181727	-0.195916	-0.13532	-0.263532	-0.153356	-0.34059	0	-0.181727	-0.243593	0	-0.114709	-0.127452	-0.19315	-0.142786	0	0	0	0	0	0
17	CCL3,		0	0.750597	-0.448554	8.24698	-0.646503	-0.764674	-0.310797	-0.376562	-0.412362	-0.533115	-0.818817	-0.513757	-0.347851	-0.329733	-0.221965	-0.422144	-0.241128	1.15019	0	-0.296828	-0.422187	0	-0.2388	-0.231705	-0.353178	-0.245733	0	0	0	0	0	0
18	CCL5,	C3,	0	0.423332	1.27187	7.85444	-0.740782	-0.840739	-0.354079	-0.481331	-0.490441	-0.562753	-0.89517	-0.612112	-0.369912	-0.3858	-0.269979	-0.545281	-0.245733	0.885421	0	-0.388265	-0.463855	0	-0.245733	-0.236453	-0.385408	-0.302674	0	0	0	0	0	0
19	CCL7,		0	1.21637	-0.402594	6.56665	-0.509542	-0.609995	-0.2593	-0.316324	-0.31881	-0.411916	-0.638747	-0.431445	-0.259169	-0.265694	-0.166498	-0.36292	-0.201351	1.63591	0	-0.291089	-0.337853	0	-0.172732	-0.19035	-0.241128	-0.19035	0	0	0	0	0	0
20	CCL8,	C11,	0	-0.760542	-0.50856	7.94299	-0.608324	-0.756273	-0.325712	-0.418922	-0.378275	-0.504919	-0.78518	-0.552266	-0.298815	-0.348717	-0.261357	-0.464867	-0.229301	1.29081	0	-0.312488	-0.424116	0	-0.206664	-0.25475	-0.311171	-0.219476	0	0	0	0	0	0
21	CCR9,	C2,	0	0.470338	-0.589356	9.44648	-0.793213	-0.84434	-0.397629	-0.472563	-0.444561	-0.588954	-0.937101	-0.565679	-0.336023	-0.396958	-0.265694	-0.53372	-0.267842	0.824141	0	-0.391852	-0.47134	0	-0.248011	-0.272102	-0.367397	-0.259169	0	0	0	0	0	0
22	CD1A,		0	-0.47224	-0.308537	-0.449623	-0.364319	-0.425443	-0.173103	-0.195916	-0.231705	-0.296734	-0.445177	-0.275138	-0.182053	-0.146387	-0.114709	-0.254887	-0.131441	2.73354	0	-0.196184	-0.227061	0	-0.123342	-0.131441	-0.160048	-0.156734	0	0	0	0	0	0
23	CD200,		0	0	0	0	0	0	0	0	0	0	0	0	0	0	0	0	0	0	0	0	0	0	0	0	0	0	0	0	0	0	0	0
24	CD209,	C1, C11,	0	-0.278404	-0.195916	-0.304636	-0.245733	-0.286651	-0.114709	-0.139099	-0.13532	-0.206664	-0.325712	-0.226877	-0.131441	-0.131441	-0.0952505	-0.156734	-0.0708527	-0.236453	0	-0.131441	-0.172732	0	-0.10541	-0.0952505	-0.13532	-0.0708527	0	0	0	0	0	0
25	CD28,		0	-0.623313	-0.42698	-0.635208	-0.535256	-0.577309	-0.22216	-0.331313	-0.324466	-0.432533	-0.637099	-0.444258	-0.256967	-0.276315	-0.18464	-0.385089	-0.178773	-0.504945	0	-0.2388	-0.309243	0	-0.187514	-0.18464	-0.248011	-0.19035	0	0	0	0	0	0
26	CD68,	C17,	0	-0.445177	-0.272102	-0.459278	-0.362123	-0.418595	-0.163301	-0.21717	-0.216964	-0.276315	-0.432259	-0.300793	-0.166498	-0.195916	-0.13532	-0.245883	-0.13532	-0.313578	0	-0.160048	-0.248011	0	-0.110153	-0.127452	-0.156734	-0.13532	0	0	0	0	0	0
27	CD69,		0	-0.437291	-0.276315	-0.434749	-0.39089	-0.446443	-0.211866	-0.201351	-0.217725	-0.289069	-0.434254	-0.284605	-0.19035	-0.19315	-0.10541	-0.219476	-0.156734	-0.330062	0	-0.211866	-0.231705	0	-0.139099	-0.131441	-0.19035	-0.123342	0	0	0	0	0	0
28	CD83,		0	-0.300703	-0.214427	-0.329452	-0.259169	-0.288687	-0.123342	-0.175775	-0.153356	-0.19035	-0.306591	-0.209279	-0.139099	-0.119099	-0.0897577	-0.187514	-0.0897577	-0.224432	0	-0.119099	-0.160048	0	-0.0776542	-0.0776542	-0.127452	-0.0776542	0	0	0	0	0	0
29	CDC42,		0	-0.408	-0.265817	-0.454373	-0.352297	-0.410611	-0.166498	-0.198908	-0.211866	-0.269979	-0.437119	-0.287485	-0.18464	-0.181727	-0.131441	-0.22948	-0.127452	-0.322023	0	-0.163301	-0.21464	0	-0.13532	-0.10541	-0.184953	-0.110153	0	0	0	0	0	0
30	CDK6,		0	-0.300703	-0.2388	-0.300703	-0.252519	-0.252519	-0.100454	-0.163301	-0.149908	-0.198649	-0.314328	-0.211866	-0.110153	-0.100454	-0.0708527	-0.211866	-0.0776542	-0.269979	0	-0.127452	-0.139099	0	-0.0708527	-0.0633407	-0.110153	-0.0952505	0	0	0	0	0	0
31	CEACAM1,		0	0	0	0	0	0	0	0	0	0	0	0	0	0	0	0	0	0	0	0	0	0	0	0	0	0	0	0	0	0	0	0
32	CLEC4G,		0	0	0	0	0	0	0	0	0	0	0	0	0	0	0	0	0	0	0	0	0	0	0	0	0	0	0	0	0	0	0	0
33	CLEC4M,		0	2.9985	-0.221965	-0.321946	-0.248011	-0.316243	-0.127452	-0.13532	-0.156734	-0.209279	-0.276315	5.09912	-0.149908	-0.127452	-0.0708527	-0.19315	-0.114709	-0.263532	0	-0.123342	-0.114709	0	-0.0897577	-0.0897577	-0.153356	-0.0776542	0	0	0	0	0	0
34	COMP,	C2, C9, C11, C15, C17,	0	0	0	0	0	0	0	0	0	0	0	0	0	0	0	0	0	0	0	0	0	0	0	0	0	0	0	0	0	0	0	0
35	CPE,	C2, C15,	0	0	0	0	0	0	0	0	0	0	0	0	0	0	0	0	0	0	0	0	0	0	0	0	0	0	0	0	0	0	0	0
36	CTSL,		0	-0.280482	-0.19035	-0.290713	-0.269979	-0.321946	-0.13532	-0.146387	-0.172732	5.17214	3.04959	-0.219476	-0.142786	-0.13532	-0.0708527	-0.16964	-0.0897577	-0.224432	0	-0.146387	-0.146387	0	11.13	-0.0708527	-0.139099	-0.0952505	0	0	0	0	0	0
37	CXCL1,	C1, C3,	0	-0.948787	0.953553	6.78604	-0.837283	-0.996431	-0.408388	-0.550354	-0.518963	-0.641308	-1.02628	-0.690578	-0.441127	-0.430315	-0.312405	-0.602118	-0.288687	0.607026	0	-0.403076	-0.499578	0	-0.265694	-0.290713	-0.446065	-0.284605	0	0	0	0	0	0
38	CXCL10,	C3, C17,	0	1.26423	0.250908	4.88337	-1.26059	-1.43645	-0.582208	-0.782389	-0.755171	0.286879	1.95721	0.28122	-0.635698	-0.589606	-0.414922	-0.837688	-0.434594	-0.154021	0	-0.610984	-0.774172	0	-0.442692	-0.436218	-0.600592	-0.432967	0	0	0	0	0	0
39	CXCL11,	C3,	0	0.352565	1.19809	7.62976	-0.826261	-0.940781	-0.3858	-0.521632	-0.473854	-0.65458	-0.994183	1.08468	-0.41096	-0.36794	-0.292729	-0.567852	-0.25475	0.747003	0	-0.393215	-0.483543	0	-0.300703	-0.306591	-0.401409	-0.231705	0	0	0	0	0	0
40	CXCL2,	C3,	0	0.199311	1.01262	6.65595	-0.889571	-0.950869	-0.437487	-0.523557	-0.502729	-0.687209	-0.996504	0.940682	-0.430635	-0.438734	-0.296734	-0.610056	-0.306591	0.618571	0	-0.426576	-0.503453	0	-0.306591	-0.292729	-0.430635	-0.306591	0	0	0	0	0	0
41	CXCL9,	C3,	0	0.135103	0.861797	6.8931	-0.892048	-1.05079	-0.420051	-0.568065	-0.543711	-0.722389	0	0.85826	-0.473548	-0.420051	-0.312405	-0.664853	-0.314328	0.503044	0	-0.440502	-0.553155	0	-0.284605	-0.329452	-0.432635	-0.318151	0	0	0	0	0	0
42	CXCR2,	C3,	0	0.178933	0.860445	6.83954	-0.915492	-0.994835	-0.448089	-0.509526	-0.534308	-0.68643	-1.0501	0.86616	-0.465041	-0.405338	-0.278404	-0.625829	-0.288687	0.55036	0	-0.430433	-0.519402	0	-0.280482	-0.327586	-0.435158	-0.314328	0	0	0	0	0	0
43	CXCR3,	C3,	0	0.121068	0.862995	6.63994	-0.900248	-1.09312	-0.430433	-0.519198	-0.544393	-0.717006	-1.11457	0.848915	-0.461201	-0.438425	-0.282549	-0.597486	-0.325712	0.480783	0	-0.446065	-0.526912	0	-0.316243	-0.296734	-0.460288	-0.310475	0	0	0	0	0	0
44	DBT,	C5, C13, C20,	0	0	0	0	0	0	0	0	0	0	0	0	0	0	0	0	0	0	0	0	0	0	0	0	0	0	0	0	0	0	0	0
45	DDX1,		0	0	0	0	0	0	0	0	0	0	0	0	0	0	0	0	0	0	0	0	0	0	0	0	0	0	0	0	0	0	0	0
46	DEDD,		0	0	0	0	0	0	0	0	0	0	0	0	0	0	0	0	0	0	0	0	0	0	0	0	0	0	0	0	0	0	0	0
47	DPP4,	C5, C12,	0	-0.282549	-0.204022	-0.269979	-0.284605	3.19777	6.9965	-0.187514	-0.178773	-0.216964	-0.323832	-0.211866	-0.119099	-0.131441	-0.0897577	-0.178773	-0.0952505	-0.245733	0	-0.149908	-0.18464	0	-0.0897577	-0.0897577	6.9965	-0.0776542	0	0	0	0	0	0
48	EDEM1,		0	0	0	0	0	0	0	0	0	0	0	0	0	0	0	0	0	0	0	0	0	0	0	0	0	0	0	0	0	0	0	0
49	ENDOU,		0	0	0	0	0	0	0	0	0	0	0	0	0	0	0	0	0	0	0	0	0	0	0	0	0	0	0	0	0	0	0	0
50	EPRS,		0	-0.428236	-0.300703	-0.446483	2.40808	2.29934	-0.172732	-0.209279	4.55196	-0.30105	-0.459563	-0.306591	5.41052	-0.21464	-0.114709	-0.243439	-0.119099	-0.343802	0	-0.160048	-0.236619	0	-0.153356	-0.13532	5.24822	-0.110153	0	0	0	0	0	0
51	EPS15,	C20,	0	0	0	0	0	0	0	0	0	0	0	0	0	0	0	0	0	0	0	0	0	0	0	0	0	0	0	0	0	0	0	0
52	F11,		0	0	0	0	0	0	0	0	0	0	0	0	0	0	0	0	0	0	0	0	0	0	0	0	0	0	0	0	0	0	0	0
53	F5,	C2,	0	-0.424116	-0.270427	-0.44106	2.38936	-0.410716	-0.204022	-0.196184	-0.226877	-0.263532	-0.434643	-0.2951	-0.172732	-0.206664	-0.114709	-0.221965	-0.114709	-0.346044	0	-0.187514	-0.241286	0	-0.110153	-0.131441	-0.198649	-0.127452	0	0	0	0	0	0
54	FAH,		0	0	0	0	0	0	0	0	0	0	0	0	0	0	0	0	0	0	0	0	0	0	0	0	0	0	0	0	0	0	0	0
55	FCER2,	C4,	0	-0.300703	-0.214427	-0.320052	-0.272102	-0.327586	-0.131441	-0.163301	-0.19035	-0.256967	3.21765	-0.204022	-0.142786	-0.114709	-0.0952505	-0.201351	-0.0708527	-0.250273	0	-0.156734	-0.156734	0	-0.100454	-0.0776542	-0.139099	-0.114709	0	0	0	0	0	0
56	FGF2,		0	-0.302674	-0.206664	-0.331313	-0.282549	-0.267842	-0.131441	-0.198649	-0.163301	-0.224432	-0.325712	-0.206664	-0.119099	-0.110153	-0.123342	-0.214427	-0.0633407	-0.243439	0	-0.127452	-0.146387	0	-0.0952505	0	-0.13532	-0.10541	0	0	0	0	0	0
57	FGL2,	C3,	0	0	0	0	0	0	0	0	0	0	0	0	0	0	0	0	0	0	0	0	0	0	0	0	0	0	0	0	0	0	0	0
58	FKBP1A,		0	-0.300703	-0.211866	-0.298723	-0.250273	-0.292729	-0.131441	-0.16964	-0.153356	-0.195916	-0.336856	-0.224432	-0.123342	-0.13532	-0.10541	-0.198649	-0.0897577	-0.229301	0	-0.119099	-0.175775	0	-0.100454	-0.0839184	-0.139099	-0.0839184	0	0	0	0	0	0
59	FKBP1B,		0	0	0	0	0	0	0	0	0	0	0	0	0	0	0	0	0	0	0	0	0	0	0	0	0	0	0	0	0	0	0	0
60	FURIN,	C5, C19,	0	0	0	0	0	0	0	0	0	0	0	0	0	0	0	0	0	0	0	0	0	0	0	0	0	0	0	0	0	0	0	0
61	GAPDH,		0	-0.424504	-0.286753	-0.41722	-0.383701	-0.404318	-0.1605	-0.236453	-0.241286	-0.280891	-0.429009	-0.284709	-0.181727	-0.150443	-0.123342	-0.241286	-0.13532	-0.323908	0	-0.175775	-0.234089	0	-0.131441	-0.100454	-0.175775	-0.149908	0	0	0	0	0	0
62	GBF1,		0	-0.274214	-0.206664	-0.335014	-0.25475	-0.308537	-0.142786	-0.149908	-0.13532	-0.216964	-0.351386	-0.219476	-0.119099	-0.146387	-0.0776542	-0.19035	-0.0839184	-0.261357	0	-0.131441	-0.204022	0	-0.100454	-0.0952505	-0.123342	-0.0776542	0	0	0	0	0	0
63	HRC,		0	-0.433312	3.19811	-0.453273	2.42779	-0.433881	-0.19315	-0.263532	-0.243439	-0.310475	-0.429389	-0.290713	-0.198649	-0.149908	-0.127452	-0.278513	-0.127452	-0.376101	0	-0.18464	-0.204022	0	-0.146387	-0.13532	-0.187514	-0.131441	0	0	0	0	0	0
64	HSPB1,	C9,	0	-0.320052	-0.18464	-0.327586	-0.282549	-0.314328	-0.114709	-0.160048	-0.178773	-0.201351	-0.318151	-0.211866	-0.146387	-0.110153	-0.0897577	-0.178773	-0.100454	-0.276315	0	-0.166498	-0.146387	0	-0.0708527	-0.0708527	-0.114709	-0.0897577	0	0	0	0	0	0
65	IFIT1,		0	0.556503	-0.931625	-0.470758	-1.18832	-1.28693	-0.580216	-0.699313	-0.680502	-0.860947	3.18116	0.382839	-0.566546	1.55071	-0.411608	-0.829034	-0.394859	1.17292	0	-0.551188	1.01385	0	-0.398233	2.44684	-0.546642	-0.409946	0	0	0	0	0	0
66	IFIT2,		0	0.593445	-0.899277	-0.47637	-1.12723	-1.31515	-0.555284	-0.690814	-0.6893	-0.902851	3.0639	0.435408	-0.570762	1.56401	-0.386362	-0.813138	-0.418226	1.21135	0	-0.571481	1.02983	0	-0.428075	2.50858	-0.55202	-0.384652	0	0	0	0	0	0
67	IFITM1,		0	0.788314	-0.859236	-1.29633	-1.11243	-1.20229	-0.498115	-0.665451	-0.632706	-0.84698	2.41964	0.518302	-0.527235	1.70621	-0.381222	-0.783525	-0.384652	0.157396	0	-0.52243	1.12985	0	-0.36909	2.65659	-0.533654	-0.3795	0	0	0	0	0	0
68	IFITM2,		0	0.805082	-0.840891	-1.28553	-1.15073	-1.21468	-0.540272	-0.648755	-0.642151	-0.835891	2.48369	0.601523	-0.512631	1.57623	-0.370835	-0.720164	-0.388069	0.142691	0	-0.534261	1.17158	0	-0.408282	2.55192	-0.523882	-0.354965	0	0	0	0	0	0
69	IFITM3,		0	0.694381	-0.857526	-1.24653	-1.08063	-1.20173	-0.525088	-0.654139	-0.640264	-0.842798	2.46048	0.618492	-0.477973	1.67744	-0.365586	-0.739265	-0.376046	0.138851	0	-0.541324	1.06234	0	-0.381222	2.70666	-0.506543	-0.356747	0	0	0	0	0	0
70	IFNAR1,		0	-0.720228	-0.47335	-0.691513	-0.639483	-0.697245	-0.310559	-0.383393	-0.371051	-0.481645	3.79207	1.80751	-0.272102	-0.32013	-0.216964	-0.42869	-0.221965	-0.568462	0	-0.303016	-0.381991	0	-0.224432	-0.18464	-0.277222	-0.221965	0	0	0	0	0	0
71	IL2,		0	-0.594911	-0.402288	-0.614401	-0.523161	-0.629249	-0.275138	-0.349835	-0.324125	-0.404237	1.11123	-0.409067	-0.256967	-0.256967	-0.206664	-0.353701	-0.163301	-0.500754	0	-0.294736	-0.32013	0	-0.198649	-0.175775	-0.265694	-0.187514	0	0	0	0	0	0
72	IRF1,	C13, C17,	0	0.695012	-0.890773	-1.31799	-1.14763	-1.25467	-0.523111	-0.68625	-0.663656	-0.903758	3.28333	0.456347	-0.552015	-0.542888	-0.401595	-0.793508	-0.396548	-1.07323	0	-0.542241	1.0978	0	-0.408282	2.63241	-0.516254	-0.396548	0	0	0	0	0	0
73	IRF3,	C10, C20,	0	0.364972	-1.02129	-1.48931	0.655806	-1.45784	-0.620532	-0.736123	-0.784509	1.50019	4.51699	0.245789	-0.619017	1.24472	-0.434594	-0.868853	-0.42644	0.909562	0	-0.666484	-0.784645	0	-0.452343	2.38866	-0.592606	-0.439459	0	0	0	0	0	0
74	IRF7,	C1, C10,	0	-0.705325	-1.09066	-0.899874	0.458684	-1.55238	-0.644013	-0.815069	-0.856784	2.43863	5.41423	0.0503779	-0.659743	1.1992	-0.471457	-0.966317	-0.457144	1.71601	0	-0.669732	0.610197	0	2.07044	2.09786	-0.664684	-0.473039	0	0	0	0	0	0
75	IRF9,	C10,	0	0.494103	-0.922062	-1.45018	-1.21969	-1.40166	-0.601509	-0.769466	-0.744467	-0.963954	3.06901	0.283485	-0.61226	1.36631	-0.421519	-0.850219	-0.416576	-0.0489593	0	-0.561675	0.928413	0	-0.396548	2.31604	-0.602088	-0.414922	0	0	0	0	0	0
76	ISG15,	C10,	0	0.618725	-0.878002	-0.534171	-1.11928	-1.23353	-0.54809	-0.686452	-0.684648	-0.88337	2.30144	0.401471	-0.515538	1.5048	-0.421519	-0.793545	-0.3795	1.17408	0	-0.575273	1.01385	0	-0.386362	2.3608	-0.531075	-0.418226	0	0	0	0	0	0
77	ISG20,		0	0.772284	-0.858783	-1.29256	-1.07543	-1.23052	-0.566546	-0.656171	-0.677319	-0.850219	2.49191	0.6005	-0.55358	1.66029	-0.376046	-0.743485	-0.36909	0.185877	0	-0.568065	1.13722	0	-0.363827	2.66889	-0.575924	-0.389771	0	0	0	0	0	0
78	KCTD9,	C1,	0	0	0	0	0	0	0	0	0	0	0	0	0	0	0	0	0	0	0	0	0	0	0	0	0	0	0	0	0	0	0	0
79	LTB,		0	-0.288687	-0.226877	-0.306591	4.22493	-0.312405	-0.119099	-0.156734	-0.153356	-0.206664	2.93373	-0.201351	-0.10541	-0.123342	-0.0897577	-0.198649	-0.0708527	-0.248011	0	-0.119099	-0.160048	0	-0.0839184	-0.0839184	-0.114709	-0.100454	0	0	0	0	0	0
80	MAVS,	C9, C10,	0	0.833832	-0.510891	-0.793055	2.74372	-0.687178	-0.325712	-0.41948	-0.36292	1.5468	6.37332	-0.550769	-0.288687	-0.316324	-0.231705	-0.461232	-0.231705	1.1745	0	-0.316552	2.47892	0	-0.231705	-0.231705	-0.285453	-0.204022	0	0	0	0	0	0
81	MICE,	C3, C7, C14, C15,	0	0	0	0	0	0	0	0	0	0	0	0	0	0	0	0	0	0	0	0	0	0	0	0	0	0	0	0	0	0	0	0
82	MNT,		0	0	0	0	0	0	0	0	0	0	0	0	0	0	0	0	0	0	0	0	0	0	0	0	0	0	0	0	0	0	0	0
83	MX1,	C1,	0	-0.398171	-0.938263	-0.562417	-1.18183	-1.37544	-0.607604	-0.7594	-0.73511	0.354987	3.90992	0.374356	-0.586704	1.57932	-0.429708	-0.833672	-0.431339	2.20216	0	-0.576883	0.893467	0	-0.382939	2.30733	-0.579765	-0.424802	0	0	0	0	0	0
84	NEU4,		0	0	0	0	0	0	0	0	0	0	0	0	0	0	0	0	0	0	0	0	0	0	0	0	0	0	0	0	0	0	0	0
85	NLRP3,		0	-0.493382	-0.3738	-0.555111	-0.477584	-0.511746	-0.231705	-0.286753	-0.270427	8.10669	5.40534	-0.353418	-0.229301	-0.234089	-0.153356	-0.337124	-0.153356	1.87429	0	-0.214427	-0.270427	0	6.9965	-0.149908	-0.234258	-0.146387	0	0	0	0	0	0
86	NPC1,	C11,	0	0	0	0	0	0	0	0	0	0	0	0	0	0	0	0	0	0	0	0	0	0	0	0	0	0	0	0	0	0	0	0
87	OAS1,	C23,	0	0.701743	-0.853317	-1.30956	-1.10993	-1.26804	-0.554096	-0.7143	-0.685861	-0.925175	3.33919	0.465226	-0.53684	1.45141	-0.441076	-0.83567	-0.396548	0.0429557	0	-0.512487	1.06075	0	-0.381222	-0.388069	-0.541592	-0.39147	0	0	0	0	0	0
88	OASL,		0	0.724737	-0.8989	-0.386547	-1.11036	-1.28131	-0.559125	-0.695806	-0.66952	-0.849124	2.39209	0.455151	-0.559125	1.60281	-0.384652	-0.817606	-0.382939	1.21567	0	-0.57601	1.05314	0	-0.386362	2.84303	-0.544015	-0.376046	0	0	0	0	0	0
89	PALM,	C4, C5, C8,	0	0	0	0	0	0	0	0	0	0	0	0	0	0	0	0	0	0	0	0	0	0	0	0	0	0	0	0	0	0	0	0
90	PDK1,	C1,	0	-0.286651	-0.211866	-0.306591	-0.267842	-0.269979	-0.110153	-0.156734	-0.149908	-0.214427	-0.340522	-0.198649	-0.119099	-0.123342	-0.0708527	-0.19315	-0.100454	-0.245733	0	-0.119099	-0.178773	0	-0.0897577	-0.0776542	-0.114709	-0.0897577	0	0	0	0	0	0
91	PIGS,	C2, C7, C15, C17,	0	0	0	0	0	0	0	0	0	0	0	0	0	0	0	0	0	0	0	0	0	0	0	0	0	0	0	0	0	0	0	0
92	PLP1,	C5,	0	-0.269979	-0.198649	-0.296734	-0.25475	3.38947	-0.123342	-0.13532	-0.163301	-0.224432	-0.306591	-0.214427	-0.131441	-0.139099	-0.0776542	-0.181727	-0.0952505	-0.226877	0	-0.123342	-0.156734	0	-0.0708527	-0.0548272	-0.127452	-0.100454	0	0	0	0	0	0
93	PLP2,	C5,	0	-0.290713	-0.19315	-0.342346	-0.209279	3.88766	-0.114709	-0.153356	-0.127452	-0.19035	-0.294736	-0.214427	-0.0839184	-0.131441	-0.0633407	-0.166498	-0.100454	-0.261357	0	-0.127452	-0.166498	0	-0.100454	-0.0952505	-0.0952505	-0.0952505	0	0	0	0	0	0
94	PPIA,	C4,	0	0	0	0	0	0	0	0	0	0	0	0	0	0	0	0	0	0	0	0	0	0	0	0	0	0	0	0	0	0	0	0
95	PRNT,		0	0	0	0	0	0	0	0	0	0	0	0	0	0	0	0	0	0	0	0	0	0	0	0	0	0	0	0	0	0	0	0
96	RAG1,	C3,	0	0	0	0	0	0	0	0	0	0	0	0	0	0	0	0	0	0	0	0	0	0	0	0	0	0	0	0	0	0	0	0
97	SARS,	C4, C5, C8, C12, C24,	0	-0.316243	-0.211866	-0.333167	-0.248011	-0.267842	-0.123342	-0.187514	-0.127452	-0.19035	-0.292729	-0.201351	-0.100454	-0.142786	-0.0776542	-0.18464	-0.100454	-0.261357	0	-0.119099	-0.149908	0	-0.0708527	-0.0776542	-0.0897577	-0.0839184	0	0	0	0	0	0
98	SF1,	C8, C25,	0	0	0	0	0	0	0	0	0	0	0	0	0	0	0	0	0	0	0	0	0	0	0	0	0	0	0	0	0	0	0	0
99	SMAD7,		0	-0.278404	-0.206664	-0.327586	-0.278404	-0.325712	-0.110153	-0.172732	-0.163301	-0.216964	-0.310475	-0.201351	-0.131441	-0.131441	-0.0897577	-0.198649	-0.0776542	-0.241128	0	-0.131441	-0.163301	0	-0.10541	-0.0776542	-0.114709	-0.0897577	0	0	0	0	0	0
100	SP2,	C7,	0	0	0	0	0	0	0	0	0	0	0	0	0	0	0	0	0	0	0	0	0	0	0	0	0	0	0	0	0	0	0	0
101	SP6,	C1, C16,	0	0	0	0	0	0	0	0	0	0	0	0	0	0	0	0	0	0	0	0	0	0	0	0	0	0	0	0	0	0	0	0
102	STAT1,	C10,	0	0.775215	-0.825915	0.668283	0.0199203	-1.22165	-0.490441	-0.643417	-0.636281	-0.827718	2.47246	0.523627	-0.55812	1.67202	-0.340522	-0.707418	-0.36909	1.42647	0	-0.512115	-0.646327	0	-0.36909	2.57429	-0.53874	-0.376046	0	0	0	0	0	0
103	STAT2,	C11,	0	0.541052	-0.935835	-1.49153	-1.24605	-1.33761	-0.591471	-0.758635	-0.722769	-0.96259	3.94558	-0.97441	-0.600592	1.47518	-0.421519	-0.841685	-0.414922	0	0	-0.588173	0.943328	0	-0.413267	2.39812	-0.589606	-0.396548	0	0	0	0	0	0
104	STRADA,	C1,	0	0	0	0	0	0	0	0	0	0	0	0	0	0	0	0	0	0	0	0	0	0	0	0	0	0	0	0	0	0	0	0
105	TBK1,	C4, C10,	0	0.802031	-0.512475	-0.799775	1.02378	-0.769861	-0.339266	-0.415913	-0.409149	3.53665	6.55738	-0.50871	-0.32787	-0.329525	-0.261357	-0.474931	-0.206664	1.21887	0	-0.31441	2.06017	0	-0.25475	-0.216964	-0.360296	-0.256967	0	0	0	0	0	0
106	TFEB,		0	0	0	0	0	0	0	0	0	0	0	0	0	0	0	0	0	0	0	0	0	0	0	0	0	0	0	0	0	0	0	0
107	THY1,		0	-0.278404	-0.221965	-0.292729	-0.261357	-0.302674	-0.13532	-0.172732	-0.13532	-0.19035	-0.272102	-0.219476	-0.100454	-0.131441	-0.0952505	-0.209279	-0.0776542	-0.256967	0	-0.149908	-0.149908	0	-0.0897577	-0.100454	-0.0952505	-0.0708527	0	0	0	0	0	0
108	TICAM2,		0	0.945725	-0.484215	-0.723894	3.16307	-0.699313	-0.288787	-0.357629	-0.367561	1.9075	7.3966	-0.463303	-0.284709	-0.320702	-0.231705	-0.439459	-0.229301	1.39119	0	-0.294832	2.48987	0	-0.204022	-0.211866	-0.27882	-0.216964	0	0	0	0	0	0
109	TLR3,	C9, C10, C17,	0	1.40897	-0.68992	0.103905	1.8087	-0.965461	-0.432635	-0.529676	-0.524628	2.69495	5.82578	-0.665617	-0.42111	-0.412362	-0.310475	-0.616384	-0.308537	0.602627	0	-0.436807	1.61733	0	3.25842	-0.288687	-0.444633	-0.327586	0	0	0	0	0	0
110	TLR7,	C9, C10, C22,	0	1.24202	-0.433566	-0.633205	-0.525151	-0.605541	-0.269979	-0.34442	-0.315485	2.11456	2.91418	-0.433544	-0.278404	-0.282549	-0.172732	-0.385089	-0.216964	1.59174	0	-0.261357	-0.335085	0	-0.206664	-0.181727	-0.278513	-0.19035	0	0	0	0	0	0
111	TMPRSS11A,		0	0	0	0	0	0	0	0	0	0	0	0	0	0	0	0	0	0	0	0	0	0	0	0	0	0	0	0	0	0	0	0
112	TMPRSS2,	C4, C5, C6, C19,	0	0	0	0	0	0	0	0	0	0	0	0	0	0	0	0	0	0	0	0	0	0	0	0	0	0	0	0	0	0	0	0
113	TRAF3,	C4, C10,	0	0.670293	-0.5597	-0.832489	0.782352	-0.816206	-0.372071	-0.429809	-0.423817	3.52861	5.83139	-0.54717	-0.365809	-0.353701	-0.252519	-0.489592	-0.2388	1.01858	0	-0.352158	2.00142	0	-0.243439	-0.219476	-0.377248	-0.229301	0	0	0	0	0	0
114	TRIM56,		0	0	0	0	0	0	0	0	0	0	0	0	0	0	0	0	0	0	0	0	0	0	0	0	0	0	0	0	0	0	0	0
115	TTK,		0	0	0	0	0	0	0	0	0	0	0	0	0	0	0	0	0	0	0	0	0	0	0	0	0	0	0	0	0	0	0	0
116	TYK2,	C10,	0	-0.609241	-0.412935	-0.659743	-0.540578	-0.61053	-0.272218	-0.289069	-0.306922	-0.427208	3.06165	1.94918	-0.241286	-0.282549	-0.175775	-0.358084	-0.216964	-0.520495	0	-0.274214	-0.313578	0	-0.19035	-0.178773	-0.272102	-0.175775	0	0	0	0	0	0
117	TYR,	C5,	0	0	0	0	0	0	0	0	0	0	0	0	0	0	0	0	0	0	0	0	0	0	0	0	0	0	0	0	0	0	0	0
118	U1,		0	0	0	0	0	0	0	0	0	0	0	0	0	0	0	0	0	0	0	0	0	0	0	0	0	0	0	0	0	0	0	0
119	U6,		0	0	0	0	0	0	0	0	0	0	0	0	0	0	0	0	0	0	0	0	0	0	0	0	0	0	0	0	0	0	0	0
120	ULK1,		0	-0.300703	-0.214427	-0.342346	-0.263532	-0.282549	-0.110153	-0.146387	-0.153356	-0.214427	-0.325712	-0.201351	-0.127452	-0.10541	-0.100454	-0.18464	-0.0633407	-0.236453	0	-0.139099	-0.149908	0	-0.10541	-0.123342	-0.10541	-0.0839184	0	0	0	0	0	0
121	UPF1,		0	0	0	0	0	0	0	0	0	0	0	0	0	0	0	0	0	0	0	0	0	0	0	0	0	0	0	0	0	0	0	0
122	USP14,		0	0	0	0	0	0	0	0	0	0	0	0	0	0	0	0	0	0	0	0	0	0	0	0	0	0	0	0	0	0	0	0
123	UST,		0	0	0	0	0	0	0	0	0	0	0	0	0	0	0	0	0	0	0	0	0	0	0	0	0	0	0	0	0	0	0	0
