# Supplementary material for: TWIRLS, a knowledge‐mining technology, suggests a possible mechanism for the pathological changes in the human host after coronavirus infection via ACE2
Source: Drug Dev Res. 2020 Jul 13;81(8):1004–18. doi: 10.1002/ddr.21717 (PMC7404951; doi:10.1002/ddr.21717)
Supplement: Supplementary file 10 — Supplementary Table S10 [file DDR-81-1004-s006.xlsx]

## Sheet: Sheet1
No.	Gene	Class label	C0	C1	C2	C3	C4	C5	C6	C7	C8	C9	C10	C11	C12	C13	C14	C15	C16	C17	C18	C19	C20	C21	C22	C23	C24	C25	C26	C27	C28	C29	C30	C31
1	ACE2,	C5, C6, C24,	0	-0.211442	0.695218	6.52556	-1.04525	-1.16439	-0.508006	-0.629592	-0.628386	-0.804814	-1.23949	-0.744191	-0.50856	-0.538927	-0.365586	-0.731637	-0.396548	1.51273	0	-0.527	1.18713	0	-0.370835	-0.362064	-0.493118	-0.345978	0	0	0	0	0	0
2	ADAM17,	C1,	0	-1.27243	0.0864481	2.53021	0.700051	-1.23654	-1.09431	-1.36934	-1.41458	1.95119	2.96246	-1.86723	-1.08626	0.294151	-0.765973	-1.60233	-0.802553	0.228454	0	0.290577	0.894004	0	1.21651	-0.779172	-1.09572	-0.775862	0	0	0	0	0	0
3	ADK,		0	-0.503339	-0.352297	-0.548869	-0.44928	1.71412	-0.204263	-0.280891	-0.275138	-0.358757	-0.522027	-0.345025	4.71549	-0.222685	-0.146387	-0.299482	-0.16964	-0.404696	0	-0.19315	-0.252519	0	-0.149908	-0.146387	-0.224432	-0.16964	0	0	0	0	0	0
4	AICDA,		0	-0.437291	-0.308622	-0.434254	-0.389966	-0.457112	-0.195916	-0.211866	-0.232353	-0.265817	-0.450338	-0.306922	-0.19035	-0.188599	-0.119099	-0.2593	-0.13532	-0.376256	0	-0.175775	-0.2388	0	-0.119099	-0.100454	-0.204263	-0.127452	0	0	0	0	0	0
5	AKAP7,		0	-0.423522	-0.280589	-0.450739	-0.355483	-0.405761	-0.18464	-0.2388	4.45144	-0.303931	-0.455393	-0.268299	-0.18464	-0.195916	-0.142786	-0.265817	-0.139099	-0.359031	0	-0.201351	-0.21464	0	-0.153356	-0.114709	-0.170029	7.60038	0	0	0	0	0	0
6	AKT1,		0	-0.802803	0.831422	1.40664	0.732612	-2.09036	-0.36488	-2.25386	-1.02667	0.80373	2.80632	0.835876	-0.306144	-0.280093	-1.23439	-0.547219	-1.29035	0.464234	0	1.04286	0.203912	0	0.770909	0.828042	-1.7365	0.79919	0	0	0	0	0	0
7	ANPEP,		0	-0.720806	0.134376	4.85206	-1.38315	1.77775	1.26593	-0.856974	-0.84769	-1.10802	-1.69577	-1.08033	1.12262	1.17738	-0.485652	-0.932205	-0.482507	0.672647	0	-0.711918	0.694007	0	-0.538546	-0.4762	1.19268	-0.498188	0	0	0	0	0	0
8	APCS,		0	0.13344	1.63263	3.4891	-0.970874	-1.27617	-0.845128	-1.07044	-1.03748	-1.42505	0.673079	-1.35934	0.771752	0.712529	-0.598613	-0.0782439	-0.644992	0.077291	0	-0.847524	0.21511	0	-0.623298	1.63931	-0.857605	-0.597072	0	0	0	0	0	0
9	ARF1,		0	1.10173	0.290419	0.881448	0.189053	-1.0144	-1.02469	-1.29129	-0.0358376	-1.69351	0.832843	-0.657514	1.90023	0.424689	-0.759414	-0.410003	-0.738275	0.502701	0	-1.04476	1.21317	0	-0.687227	1.40192	0.438579	-0.717382	0	0	0	0	0	0
10	ATF6,		0	-1.43908	1.44907	-1.58635	-0.327557	-0.578049	-0.600877	-0.814884	-0.812946	2.59417	0.989434	-1.04142	1.31964	-0.632687	-0.465111	0.475064	-0.442692	0.874599	0	-0.637971	-0.778865	0	2.24845	-0.450739	-0.607048	-0.432967	0	0	0	0	0	0
11	BECN1,		0	1.19079	-0.239408	-1.26135	0.0455891	-1.87792	-0.804711	-0.968876	-0.962012	0.780088	3.82124	-1.30288	-0.743017	0.81773	-0.566289	-1.15464	-0.569367	-0.659109	0	-0.802902	1.6751	0	-0.572445	-0.583217	-0.799448	-0.577062	0	0	0	0	0	0
12	BID,		0	0.620343	-1.20167	0.452058	0.245906	-1.77446	-0.745893	-0.996429	-0.938878	3.15319	4.07123	-1.18008	-0.788325	0.948168	-0.589374	-1.1235	-0.513769	1.38822	0	-0.733235	0.472699	0	1.77862	-0.587834	-0.762702	-0.567828	0	0	0	0	0	0
13	BNIP3,		0	-0.634477	-0.437487	-0.612112	-0.51283	-0.594378	-0.274328	-0.307216	-0.286753	-0.447543	-0.619474	-0.422187	-0.21717	-0.263532	-0.172732	-0.391892	-0.219476	-0.521655	0	-0.263658	-0.344165	0	-0.181727	-0.195916	-0.261357	-0.178773	0	0	0	0	0	0
14	BOLL,	C1, C17,	0	-0.344165	-0.234089	-0.335014	-0.256967	-0.261357	-0.119099	-0.163301	-0.123342	-0.195916	-0.320052	-0.221965	-0.0839184	-0.153356	-0.0952505	-0.214427	-0.13532	-0.250273	0	-0.0897577	-0.178773	0	-0.0897577	-0.0708527	-0.110153	-0.0708527	0	0	0	0	0	0
15	BST2,		0	-1.50866	0.391096	3.13213	0.418874	-0.82897	0.537741	-1.21252	-1.15592	1.32671	2.32004	-1.50778	0.643378	-0.96899	-0.654326	-1.36808	-0.684076	-0.182754	0	-0.967932	0.0551423	0	1.47734	-0.696705	0.578346	-0.643438	0	0	0	0	0	0
16	CALU,	C4,	0	-0.305626	0.296973	2.83602	-2.06817	-1.64847	-1.00383	-1.22291	-1.2837	1.22085	0.850567	-0.739917	-1.02331	0.51571	-0.698289	-0.365761	-0.738275	2.14394	0	0.520536	0.0410403	0	1.45034	-0.696705	-1.02171	-0.735045	0	0	0	0	0	0
17	CCL3,		0	0.502668	0.354721	-1.09761	1.01366	-2.19866	-0.987128	-1.20686	-1.22088	0.376729	4.37875	1.37847	-0.989021	0.550977	-0.72539	-1.43488	-0.684076	-0.18083	0	-0.972263	0.0251531	0	1.50523	-0.712592	-0.95783	-0.690382	0	0	0	0	0	0
18	CCL5,	C3,	0	-0.216492	-1.14387	-3.12873	0.351785	-1.58778	0.197596	-1.61002	-1.53911	0.707475	3.83987	0.720671	0.203601	0.158379	-0.885962	-1.7934	-0.884166	-0.0544839	0	-1.2354	0.793498	0	1.12759	1.11171	0.172356	-0.873444	0	0	0	0	0	0
19	CCL7,		0	-0.339758	0.853748	1.00791	-0.83908	-1.87346	-0.798423	-1.00197	-1.07563	0.857608	2.53398	0.837812	-0.788632	-0.837993	-0.580139	-1.1911	-0.609402	-0.573073	0	-0.796695	-0.977535	0	1.77862	-0.577062	-0.810658	-0.573984	0	0	0	0	0	0
20	CCL8,	C11,	0	1.50113	0.413469	0.420253	-1.21274	-1.31409	-0.565824	-0.683046	-0.721769	0.342425	2.05632	0.361814	-0.60578	-0.594959	-0.399916	-0.813329	-0.411608	0.0152876	0	-0.599505	-0.722317	0	-0.411608	-0.362064	-0.551188	-0.421519	0	0	0	0	0	0
21	CCR9,	C2,	0	0.0860709	-0.351555	-2.20532	-1.01483	-0.669504	0.693793	-1.06148	-1.14396	-0.424855	0.620683	0.551167	0.57809	-0.893226	-0.601694	-1.21874	-0.592453	0.0169004	0	-0.862789	0.171941	0	-0.615574	-0.627937	0.621177	-0.679357	0	0	0	0	0	0
22	CD1A,		0	0.343024	-1.0141	0.975735	-1.34122	-1.44978	-0.637239	-0.790332	-0.796559	1.47205	3.54682	0.213206	-0.650272	1.10097	-0.413267	-0.855547	-0.418226	1.86175	0	-0.604731	2.25652	0	2.25665	2.27325	-0.677801	-0.453945	0	0	0	0	0	0
23	CD200,		0	0	0	0	0	0	0	0	0	0	0	0	0	0	0	0	0	0	0	0	0	0	0	0	0	0	0	0	0	0	0	0
24	CD209,	C1, C11,	0	-0.545901	-0.993174	1.02057	0.699949	-1.41481	-0.617573	-0.792145	-0.7409	-0.982131	3.66779	-1.0135	-0.620116	-0.595656	-0.469873	-0.880438	-0.457144	-0.1635	0	-0.65179	0.855313	0	-0.428075	-0.431339	-0.608507	-0.452343	0	0	0	0	0	0
25	CD28,		0	0.891977	-0.299661	1.84571	-1.26825	-2.97983	-1.32979	-1.53566	-1.61622	1.54265	2.45719	0.611115	-1.35881	0.111973	-0.882372	-0.886187	-0.964143	1.36246	0	-1.30653	0.744906	0	1.13218	1.10276	-1.36285	-0.94881	0	0	0	0	0	0
26	CD68,	C17,	0	-0.424964	0.113826	2.62639	-1.51956	-1.12947	0.360349	-1.31532	-1.30598	-1.74163	0.661976	-0.806522	0.3795	0.454027	-0.735045	-1.51917	-0.738275	-0.436	0	-1.11113	1.06455	0	-0.744751	1.29311	0.385661	-0.739892	0	0	0	0	0	0
27	CD69,		0	-0.550149	-0.406765	3.44843	-0.143774	-2.00507	-0.850839	-1.10751	-1.08817	0.522662	3.37404	-1.4532	-0.85993	0.70147	-0.634131	-1.34264	-0.583217	1.77575	0	-0.819949	0.207698	0	1.64765	1.65607	-0.883717	-0.612487	0	0	0	0	0	0
28	CD83,		0	-0.397357	-0.246638	3.77531	-0.0266668	-1.924	-0.804376	-1.00574	-1.00053	0.783321	1.53996	-0.240729	-0.83208	0.778029	-0.580139	-1.16972	-0.601694	1.91609	0	-0.851557	-1.02202	0	1.69502	-0.569367	-0.804317	-0.567828	0	0	0	0	0	0
29	CDC42,		0	0.125456	1.04855	1.12315	-0.417608	-3.11612	-1.60729	-1.98292	-1.97579	2.03234	2.96095	1.03015	-1.71809	-0.222287	-1.17697	-0.270168	-1.22413	0.798525	0	-0.180074	0.374397	0	0.85754	0.939338	-1.62387	-1.15076	0	0	0	0	0	0
30	CDK6,		0	-0.49796	-0.97563	-1.48928	0.723261	-0.484879	1.49785	-0.786737	-0.737184	0.32131	2.81022	0.306248	-0.613441	-0.615255	-0.4667	-0.863965	-0.403272	0.928824	0	1.35656	-0.748541	0	-0.408282	-0.432967	-0.57643	-0.431339	0	0	0	0	0	0
31	CEACAM1,		0	0.00947334	1.90069	2.35342	-0.136844	-1.90797	-1.12547	-0.227865	-1.44125	-0.905711	1.72537	0.988597	-1.1593	0.287872	-0.78249	0.471534	-0.838376	1.76418	0	0.282883	0.933765	0	-0.772559	1.20896	-1.13087	-0.828042	0	0	0	0	0	0
32	CLEC4G,		0	0	0	0	0	0	0	0	0	0	0	0	0	0	0	0	0	0	0	0	0	0	0	0	0	0	0	0	0	0	0	0
33	CLEC4M,		0	-0.677515	-0.464829	-0.734217	-0.593042	-0.713805	-0.286651	-0.370835	-0.376837	-0.460703	-0.713833	-0.471989	-0.320702	-0.314641	-0.201351	-0.417848	-0.204022	-0.573442	0	-0.250273	-0.34623	0	-0.166498	-0.178773	-0.306677	-0.187514	0	0	0	0	0	0
34	COMP,	C2, C9, C11, C15, C17,	0	-0.993747	1.02026	-1.00861	0.37158	-0.996312	-0.443022	-0.523557	-0.551188	-0.633222	0.0751763	-0.621211	-0.441409	-0.393535	-0.304636	-0.576946	-0.290713	-0.814519	0	-0.413021	-0.508224	0	-0.302674	-0.269979	-0.46908	-0.286651	0	0	0	0	0	0
35	CPE,	C2, C15,	0	-0.987276	-0.69803	-1.05575	-0.918589	0.227128	-0.397258	-0.52388	-0.537918	-0.666005	-1.04611	-0.683732	2.06528	-0.455521	-0.302674	-0.616712	-0.284605	-0.787904	0	-0.413021	1.48657	0	-0.304636	-0.252519	-0.40265	-0.314328	0	0	0	0	0	0
36	CTSL,		0	0.173561	0.149825	-0.825374	0.588273	-1.53763	-0.654013	-0.818612	-0.779487	0.127066	2.51595	-0.990307	-0.655794	1.22242	-0.468287	-0.926734	-0.491929	0.820142	0	-0.688735	0.736669	0	-0.485652	2.11188	-0.655484	-0.445917	0	0	0	0	0	0
37	CXCL1,	C1, C3,	0	-0.841959	-1.06479	-3.09588	0.417427	-0.922244	0.198009	-1.51349	-1.54487	0.846702	3.97381	-0.113066	0.241652	1.56954	-0.882372	-1.79094	-0.86635	-0.0124734	0	-1.28085	1.98748	0	1.19405	1.15547	0.199303	-0.85754	0	0	0	0	0	0
38	CXCL10,	C3, C17,	0	-1.05212	-0.807264	-2.60813	0.809304	-1.1384	0.406035	-1.27458	-1.37646	0.212522	1.94422	0.170159	0.4104	0.339652	-0.714187	-1.47096	-0.735045	-0.413351	0	-1.10869	1.08066	0	1.33267	1.37112	0.372441	-0.738275	0	0	0	0	0	0
39	CXCL11,	C3,	0	0.0363948	-0.429764	-2.23358	-1.05648	-0.64564	0.593137	-1.19079	-1.13017	-0.46528	0.549355	-0.464701	0.7078	0.642274	-0.627937	-1.26526	-0.624844	0.848898	0	-0.883837	0.138857	0	-0.629485	-0.640333	0.623978	-0.624844	0	0	0	0	0	0
40	CXCL2,	C3,	0	-0.3796	-0.71358	-2.56481	0.0727263	-1.1462	0.43125	-1.26293	-1.3064	1.12108	3.97235	-0.752443	0.393288	0.395733	-0.698289	-1.52169	-0.752882	0.412996	0	-1.06635	1.0488	0	1.30703	-0.704634	0.384852	-0.72539	0	0	0	0	0	0
41	CXCL9,	C3,	0	0.543507	-0.621016	-2.36299	-0.418599	-0.82045	0.508975	-1.20537	-1.12719	-0.557237	1.04413	0.373396	0.609035	0.54803	-0.687227	-1.37947	-0.663688	0.674087	0	-0.984103	0.035302	0	-0.691961	1.49117	0.569905	-0.659003	0	0	0	0	0	0
42	CXCR2,	C3,	0	0.0467884	-0.39636	-2.31116	-1.06327	-0.623302	0.634938	-1.12391	-1.0625	-0.463541	0.453412	-0.405561	0.70236	-0.980178	-0.660564	-1.3137	-0.638782	-0.0676395	0	-0.921908	0.110131	0	-0.652769	-0.637231	0.678809	-0.638782	0	0	0	0	0	0
43	CXCR3,	C3,	0	-0.042842	-0.50072	-2.35543	-0.397011	-0.765016	0.572667	-1.14106	-1.17194	0.515811	1.83152	-0.549903	0.539146	0.616053	-0.652769	-1.30976	-0.668379	0.705442	0	-0.928717	0.12938	0	1.5526	-0.676216	0.556674	-0.679357	0	0	0	0	0	0
44	DBT,	C5, C13, C20,	0	2.84959	-0.4334	0.852049	-0.623748	-0.677176	-0.300793	-0.342574	-0.385091	-0.45317	-0.75091	-0.451588	-0.318456	-0.276739	-0.206664	-0.385329	-0.206664	-0.555733	0	-0.304636	-0.379443	0	-0.214427	-0.156734	-0.308622	-0.219476	0	0	0	0	0	0
45	DDX1,		0	2.10696	-0.282549	-0.459727	-0.337124	-0.407005	-0.181727	-0.195916	4.45124	-0.261357	2.30013	-0.296734	-0.150443	-0.166498	-0.13532	-0.248011	-0.139099	-0.344231	0	-0.16964	-0.201601	0	-0.123342	-0.139099	-0.181727	6.51428	0	0	0	0	0	0
46	DEDD,		0	0	0	0	0	0	0	0	0	0	0	0	0	0	0	0	0	0	0	0	0	0	0	0	0	0	0	0	0	0	0	0
47	DPP4,	C5, C12,	0	-0.681426	1.24982	5.04919	-1.40558	-1.54743	-0.678646	-0.849649	-0.817027	-1.09122	-1.54505	-1.06166	-0.661003	-0.660218	-0.450739	0.325189	-0.468287	0.72315	0	-0.664288	-0.776653	0	-0.488793	-0.501311	-0.678474	-0.437839	0	0	0	0	0	0
48	EDEM1,		0	-0.728783	1.48838	-0.752547	1.08777	-0.768669	-0.343802	-0.403958	-0.403668	-0.526919	-0.775727	-0.517798	-0.315005	-0.359397	-0.2388	-0.464031	-0.250273	-0.636844	0	-0.326784	-0.41096	0	-0.267842	-0.226877	-0.355203	-0.231705	0	0	0	0	0	0
49	ENDOU,		0	0	0	0	0	0	0	0	0	0	0	0	0	0	0	0	0	0	0	0	0	0	0	0	0	0	0	0	0	0	0	0
50	EPRS,		0	-0.957786	-0.6981	-1.00917	0.500267	-0.973691	-0.423318	-0.518719	1.5034	-0.681184	1.34121	-0.640657	-0.451588	-0.433064	-0.290713	-0.626599	-0.294736	-0.777412	0	-0.435872	-0.524628	0	-0.302674	-0.269979	-0.433034	3.14002	0	0	0	0	0	0
51	EPS15,	C20,	0	-0.590732	0.933106	2.51319	0.692048	-1.15559	0.364187	-1.41503	-0.120291	1.07896	2.42633	-1.86284	-1.09198	-1.12018	-0.819493	-0.615697	-0.775862	0.271406	0	0.318774	-0.154739	0	-0.774209	-0.790816	0.398246	1.34139	0	0	0	0	0	0
52	F11,		0	-0.0204466	2.07186	6.75326	0.159155	-0.0524892	-0.488468	-0.615413	-0.59918	-0.768852	-1.13371	-0.822823	-0.480699	-0.496818	-0.349589	-0.718336	-0.312405	0.300054	0	1.74331	-0.592881	0	-0.370835	-0.345978	-0.488886	-0.372576	0	0	0	0	0	0
53	F5,	C2,	0	-0.415696	0.210326	2.63204	-2.19334	-1.74845	-1.04218	-1.2837	-1.31045	1.11591	0.667118	-0.731247	-1.08474	-1.08767	-0.717382	-0.463059	-0.751252	1.0876	0	0.43194	-0.102029	0	1.30422	-0.752882	-1.07289	-0.78083	0	0	0	0	0	0
54	FAH,		0	1.17486	-0.426576	1.1435	-0.542807	3.0863	-0.243593	-0.336856	-0.28849	-0.446399	-0.659599	-0.409717	-0.259169	3.92163	-0.18464	-0.378966	-0.149908	-0.493382	0	-0.236619	3.12209	0	-0.19035	-0.181727	-0.227061	-0.19035	0	0	0	0	0	0
55	FCER2,	C4,	0	1.2302	-1.29058	2.55039	-0.749901	-1.0098	-0.784115	-1.00646	-0.983227	0.926299	3.15074	-0.186308	-0.795071	0.910198	-0.547804	-1.14623	-0.569367	1.19405	0	0.888854	-0.934991	0	1.75458	1.83918	-0.762498	-0.55551	0	0	0	0	0	0
56	FGF2,		0	0.116874	1.03364	1.03505	0.289203	-2.53868	-1.61278	-2.05674	-0.867395	1.96214	3.04437	0.997049	-0.213418	-0.187984	-1.14375	-0.343739	-1.17697	0.688575	0	-0.210889	0.342384	0	0.877007	0.891368	-1.66164	0.838376	0	0	0	0	0	0
57	FGL2,	C3,	0	0	0	0	0	0	0	0	0	0	0	0	0	0	0	0	0	0	0	0	0	0	0	0	0	0	0	0	0	0	0	0
58	FKBP1A,		0	0.617572	-0.0620052	-1.82951	-0.65396	-0.955217	-0.748496	-0.907889	-0.927872	-1.19357	1.27459	-0.106444	-0.765341	1.00266	-0.526177	-1.04227	-0.541634	-0.482434	0	0.91542	1.97884	0	-0.518427	1.80838	-0.743106	-0.537002	0	0	0	0	0	0
59	FKBP1B,		0	-0.0788773	-0.743661	-1.18344	-1.0353	-1.09766	-0.507679	-0.601723	-0.609938	-0.758093	0.75392	-0.771609	-0.489017	-0.472739	-0.347786	-0.679717	-0.347786	-0.936158	0	-0.513757	1.24946	0	-0.363827	-0.327586	-0.481331	-0.356747	0	0	0	0	0	0
60	FURIN,	C5, C19,	0	-0.305182	0.466193	-1.31828	1.03186	-1.32138	-0.57353	-0.67379	-0.711001	-0.879996	-0.394554	0.504695	-0.576802	-0.547679	-0.360296	-0.794528	-0.388069	-1.0402	0	-0.569336	1.07614	0	-0.424802	-0.362064	-0.61106	-0.382939	0	0	0	0	0	0
61	GAPDH,		0	0.227125	0.582201	1.79777	0.210998	-1.08564	0.0827718	-1.62071	0.716739	0.626039	1.21482	-2.08601	1.54823	0.113811	-0.931821	-0.87206	-0.920641	-0.191937	0	0.0948463	0.681514	0	1.09389	-0.969951	0.0886942	1.10499	0	0	0	0	0	0
62	GBF1,		0	-0.357016	1.82636	4.04964	-1.61258	-1.09465	-0.784949	-0.972523	-0.951812	-1.24717	-1.88794	-0.241397	0.914281	-0.833245	-0.572445	-0.0149357	-0.592453	0.273957	0	-0.783756	0.33347	0	-0.521529	-0.535457	-0.773323	-0.586295	0	0	0	0	0	0
63	HRC,		0	-0.241379	0.283216	2.77432	-2.1451	-1.63153	-1.0098	-1.30944	-1.20472	1.27719	0.892094	-0.658726	-0.981823	-1.00194	-0.707814	-0.382781	-0.695123	1.39286	0	0.487271	0.00249876	0	1.44043	-0.698289	-1.01697	-0.684076	0	0	0	0	0	0
64	HSPB1,	C9,	0	-0.289081	-1.17688	-1.84212	1.02007	-1.74458	-0.743555	-0.997932	0.487537	1.00894	4.01933	-1.21557	-0.782261	0.855458	-0.593992	-1.07671	-0.538546	0.428864	0	-0.750956	1.81099	0	-0.558591	-0.557051	-0.734153	1.8657	0	0	0	0	0	0
65	IFIT1,		0	-1.13252	-0.316935	3.06909	1.6106	-1.90415	-0.846214	-1.05542	-1.01776	1.7397	2.28173	-0.2879	-0.833351	-0.802372	-0.567828	-1.22625	-0.589374	0.125575	0	-0.855408	-1.0407	0	1.65185	-0.589374	-0.84918	-0.597072	0	0	0	0	0	0
66	IFIT2,		0	-0.949436	-0.0832676	3.52202	1.09911	-1.74069	-0.7305	-0.984742	-0.859834	2.12634	2.71754	-0.113277	-0.701755	-0.741379	-0.573984	-1.08795	-0.518427	0.500355	0	-0.751342	-0.964467	0	1.8986	-0.518427	-0.740242	-0.524628	0	0	0	0	0	0
67	IFITM1,		0	-1.11096	0.847569	3.86121	0.879073	-1.85034	-0.826916	-0.977967	-0.973471	1.94164	3.13401	-1.30637	-0.783436	-0.805346	-0.549346	-1.12349	-0.56321	1.10466	0	-0.831028	-0.975837	0	1.86033	-0.584756	-0.780647	-0.56321	0	0	0	0	0	0
68	IFITM2,		0	-1.27627	-0.899034	-0.374376	1.13088	-1.33764	-0.562638	-0.656094	-0.681618	3.14726	5.16782	-0.840496	-0.556594	-0.562887	-0.382939	-0.768557	-0.342346	2.3283	0	-0.573779	-0.729657	0	2.59715	-0.382939	-0.537918	-0.382939	0	0	0	0	0	0
69	IFITM3,		0	-1.23002	-0.855931	-0.399416	1.08195	-1.22735	-0.521632	-0.677095	-0.680949	3.24819	5.27621	-0.871674	-0.553764	-0.577512	-0.404945	-0.792965	-0.396548	2.56324	0	-0.565824	-0.716705	0	2.55192	-0.353178	-0.558634	-0.393166	0	0	0	0	0	0
70	IFNAR1,		0	-0.407868	-0.742331	2.07651	0.960535	-2.42158	-1.03435	-1.25534	-1.31031	1.23537	2.66708	-1.66966	-1.07806	0.486329	-0.718981	-1.47021	-0.78249	0.408715	0	-0.996432	-0.0288068	0	1.36209	1.38331	-1.07018	-0.72539	0	0	0	0	0	0
71	IL2,		0	0.152894	-0.801868	1.06021	0.272542	-3.2208	-1.70127	-1.99706	-2.04892	1.0369	2.39282	0.117125	-1.72414	-0.148621	-1.13448	-2.38242	-1.17939	0.0104888	0	-1.67979	0.326345	0	0.848793	0.877007	-1.64171	-1.21651	0	0	0	0	0	0
72	IRF1,	C13, C17,	0	-1.14758	-1.72209	1.90617	1.64871	-2.62816	-1.08505	-1.32281	-0.105123	2.05441	1.32964	-1.6634	-1.08566	-1.0762	-0.765973	-1.56095	-0.761051	0.365914	0	-1.1016	-1.31766	0	1.2876	-0.78083	-1.0705	1.36209	0	0	0	0	0	0
73	IRF3,	C10, C20,	0	-0.193023	-1.53746	0.295645	-1.24295	-2.23876	-0.944084	-1.22354	-0.0225651	0.354655	-0.433206	-0.606696	-0.987989	-0.958127	-0.726996	-1.40824	-0.687227	-0.252816	0	-0.96589	0.05222	0	1.45701	-0.690382	-1.02556	1.41457	0	0	0	0	0	0
74	IRF7,	C1, C10,	0	-0.430993	0.125892	1.84085	0.0666922	-2.5168	-1.07069	-1.31498	-0.0990563	-1.68899	-2.02688	0.144656	-1.10577	-1.06861	-0.747999	-1.52571	-0.739892	-1.26981	0	-1.09318	-1.32388	0	-0.733432	-0.774209	-1.05464	1.3269	0	0	0	0	0	0
75	IRF9,	C10,	0	-1.25416	-1.40818	1.48313	1.52654	-1.95435	-0.862657	-1.03009	-1.02215	1.68131	1.41436	-1.40743	-0.834202	-0.860363	-0.570906	-1.21836	-0.589374	0.898327	0	-0.872918	-1.07616	0	1.56012	-0.584756	-0.822637	-0.624844	0	0	0	0	0	0
76	ISG15,	C10,	0	-0.926151	-0.611169	2.25327	1.01918	-2.34259	-1.01069	-1.24165	-1.25497	2.24481	1.55027	-0.643803	-1.04852	-1.05725	-0.709405	-1.41035	-0.696705	-0.248693	0	-0.956929	-0.0673622	0	1.39256	-0.704634	-0.990311	-0.669945	0	0	0	0	0	0
77	ISG20,		0	-1.2516	-0.862206	-0.422832	1.03033	-1.21742	-0.543946	-0.687385	-0.663745	3.27982	5.23229	-0.89956	-0.545539	-0.531205	-0.382939	-0.765471	-0.401595	2.4762	0	-0.527559	-0.654288	0	2.41733	-0.377775	-0.534662	-0.409946	0	0	0	0	0	0
78	KCTD9,	C1,	0	0	0	0	0	0	0	0	0	0	0	0	0	0	0	0	0	0	0	0	0	0	0	0	0	0	0	0	0	0	0	0
79	LTB,		0	0.695659	-1.48344	-0.245878	-1.19604	-2.26983	-0.962572	-1.17214	-1.14131	1.54462	4.03101	-0.480506	-0.981433	0.621265	-0.680929	-1.31531	-0.620207	0.746025	0	-0.999377	0.152867	0	1.57924	1.5526	-0.972714	-0.665251	0	0	0	0	0	0
80	MAVS,	C9, C10,	0	-0.0574437	-1.47131	0.372552	-1.97211	-2.21288	-0.961948	-1.13587	0.0880838	0.51829	1.12543	-0.578755	-0.981466	0.618228	-0.655885	-1.29563	-0.674647	-0.114982	0	-0.947687	0.122187	0	1.63106	1.56772	-0.960436	1.50878	0	0	0	0	0	0
81	MICE,	C3, C7, C14, C15,	0	0	0	0	0	0	0	0	0	0	0	0	0	0	0	0	0	0	0	0	0	0	0	0	0	0	0	0	0	0	0	0
82	MNT,		0	0	0	0	0	0	0	0	0	0	0	0	0	0	0	0	0	0	0	0	0	0	0	0	0	0	0	0	0	0	0	0
83	MX1,	C1,	0	-1.18727	-0.370774	2.91807	1.46395	-1.91281	-0.932024	-1.0065	-1.04825	0.658501	1.41276	-0.384133	-0.875399	-0.825019	-0.560131	-1.15186	-0.567828	-0.788739	0	-0.889817	0.268615	0	1.65607	-0.615574	-0.862828	-0.586295	0	0	0	0	0	0
84	NEU4,		0	0	0	0	0	0	0	0	0	0	0	0	0	0	0	0	0	0	0	0	0	0	0	0	0	0	0	0	0	0	0	0
85	NLRP3,		0	1.68471	-0.361744	0.790813	0.683581	-1.26782	-0.86982	-1.03526	-1.04693	-0.353883	2.09181	-0.389396	-0.85993	2.40562	-0.607859	-1.21902	-0.612487	0.157471	0	-0.810828	1.51403	0	-0.631033	-0.634131	-0.858136	-0.606318	0	0	0	0	0	0
86	NPC1,	C11,	0	-0.407005	-0.286753	-0.428201	-0.369308	2.17048	-0.204022	-0.22216	-0.231705	-0.304724	-0.449594	-0.312405	-0.198649	-0.166498	-0.127452	-0.267842	-0.10541	-0.340783	0	6.24187	-0.211866	0	-0.139099	-0.131441	-0.224432	-0.13532	0	0	0	0	0	0
87	OAS1,	C23,	0	-1.21937	-1.38806	0.837205	1.6065	-1.99017	-0.84642	-0.989798	-1.05546	1.7888	2.27227	-1.37721	-0.827273	-0.863987	-0.586295	-1.18119	-0.586295	1.11586	0	-0.862147	-1.00221	0	1.76412	-0.592453	-0.838842	-0.580139	0	0	0	0	0	0
88	OASL,		0	-1.52654	-0.517849	2.39157	0.346169	-2.30499	-0.96591	-1.12659	-1.21695	1.41211	2.35627	-0.618523	-0.980061	-0.993783	-0.685651	-1.37869	-0.652769	-0.193743	0	-0.933348	-1.18439	0	1.54513	-0.674647	-0.982011	-0.714187	0	0	0	0	0	0
89	PALM,	C4, C5, C8,	0	0	0	0	0	0	0	0	0	0	0	0	0	0	0	0	0	0	0	0	0	0	0	0	0	0	0	0	0	0	0	0
90	PDK1,	C1,	0	-1.19098	-0.829273	-1.21309	-1.06942	-0.279859	-0.554397	-0.660624	-0.652216	0.526752	-0.354378	-0.810501	-0.534261	1.56895	-0.372576	-0.71051	-0.376046	-0.994718	0	-0.563509	1.23006	0	-0.39147	-0.36909	-0.530621	-0.36909	0	0	0	0	0	0
91	PIGS,	C2, C7, C15, C17,	0	-0.316243	-0.178773	-0.308537	-0.272102	-0.304636	-0.119099	-0.146387	-0.181727	-0.175775	-0.323832	-0.211866	-0.153356	-0.10541	-0.0839184	-0.149908	-0.10541	-0.219476	0	-0.123342	-0.13532	0	-0.0708527	-0.0952505	-0.146387	-0.0897577	0	0	0	0	0	0
92	PLP1,	C5,	0	0	0	0	0	0	0	0	0	0	0	0	0	0	0	0	0	0	0	0	0	0	0	0	0	0	0	0	0	0	0	0
93	PLP2,	C5,	0	0	0	0	0	0	0	0	0	0	0	0	0	0	0	0	0	0	0	0	0	0	0	0	0	0	0	0	0	0	0	0
94	PPIA,	C4,	0	0.12755	-1.10075	-1.64704	-1.37645	-1.59299	-0.69335	-0.82874	-0.831243	0.0863337	3.29774	0.0825061	-0.650164	1.12042	-0.460336	-0.946828	-0.442692	-0.345932	0	-0.676988	2.19486	0	-0.477779	2.05703	-0.679126	-0.474621	0	0	0	0	0	0
95	PRNT,		0	-0.306591	-0.221965	-0.265694	-0.267842	-0.292729	-0.131441	-0.163301	-0.142786	-0.19315	-0.318151	-0.19035	-0.114709	-0.13532	-0.0708527	-0.178773	-0.0952505	-0.234089	0	-0.114709	-0.166498	0	-0.0776542	-0.0952505	-0.13532	-0.0776542	0	0	0	0	0	0
96	RAG1,	C3,	0	-0.278404	-0.224432	-0.312405	-0.314328	-0.294736	-0.139099	-0.160048	-0.149908	-0.221965	-0.320052	-0.214427	-0.110153	-0.156734	-0.0839184	-0.209279	-0.0776542	-0.25475	0	-0.156734	-0.181727	0	-0.0776542	-0.0776542	-0.114709	-0.0708527	0	0	0	0	0	0
97	SARS,	C4, C5, C8, C12, C24,	0	-0.535788	-0.338956	-0.519335	-0.438379	-0.511936	-0.221965	-0.250416	-0.265241	-0.314641	1.48869	-0.335085	-0.221965	-0.226877	-0.119099	-0.274214	-0.16964	-0.405626	0	-0.216964	-0.2951	0	-0.123342	-0.172732	-0.21717	-0.16964	0	0	0	0	0	0
98	SF1,	C8, C25,	0	-0.301026	-0.897443	-1.38726	-1.076	-1.22554	-0.520109	-0.665563	-0.648182	1.81772	1.42123	-0.84372	-0.551047	1.52266	-0.399916	-0.805346	-0.394859	0.149572	0	-0.543946	2.58981	0	-0.386362	-0.401595	-0.501298	-0.406615	0	0	0	0	0	0
99	SMAD7,		0	0.141884	-0.349919	-2.11461	0.640401	-1.29421	-0.898734	-1.13376	0.264647	1.57438	3.45799	-1.41991	-0.859425	0.618463	-0.617118	-1.23187	-0.595532	-0.027937	0	0.709264	1.51067	0	-0.644992	1.62288	-0.893873	1.74985	0	0	0	0	0	0
100	SP2,	C7,	0	0	0	0	0	0	0	0	0	0	0	0	0	0	0	0	0	0	0	0	0	0	0	0	0	0	0	0	0	0	0	0
101	SP6,	C1, C16,	0	0	0	0	0	0	0	0	0	0	0	0	0	0	0	0	0	0	0	0	0	0	0	0	0	0	0	0	0	0	0	0
102	STAT1,	C10,	0	-0.988726	0.687675	0.71326	1.06325	-1.70438	-1.29085	-1.54578	-0.397103	2.55581	0.75185	0.754468	0.0984981	-1.27808	-0.893176	-0.829797	-0.898616	-0.111308	0	0.160785	0.766796	0	1.12759	-0.869892	0.0971081	-0.871667	0	0	0	0	0	0
103	STAT2,	C11,	0	-1.35203	-0.366646	3.49462	1.39506	-2.07632	-0.854812	-1.09632	-1.10902	1.6385	1.34769	-0.441151	-0.911674	-0.917487	-0.618662	-1.27537	-0.604776	0.893326	0	-0.88381	-1.08547	0	1.74047	-0.627937	-0.882638	-0.643438	0	0	0	0	0	0
104	STRADA,	C1,	0	-0.484207	-0.322242	-0.423817	-0.366424	-0.359216	-0.175775	-0.2388	-0.181727	-0.305363	-0.449692	-0.291521	-0.172732	-0.18464	-0.153356	-0.297092	-0.13532	-0.370891	0	-0.175775	-0.211866	0	-0.131441	-0.127452	-0.156734	-0.114709	0	0	0	0	0	0
105	TBK1,	C4, C10,	0	0.406571	-1.63454	0.201941	-1.2696	-2.30396	-1.02682	-1.23772	-1.2207	0.312291	0.845171	0.276615	-0.990464	0.488165	-0.680929	-1.44455	-0.712592	-0.35122	0	-1.04449	-0.0011887	0	1.46036	1.37719	-1.0091	-0.691961	0	0	0	0	0	0
106	TFEB,		0	0.324649	-0.624809	-0.964003	-0.817487	0.376753	-0.394266	-0.4381	-0.512631	-0.653185	-1.04098	-0.639653	-0.383393	-0.384097	-0.284605	-0.554781	-0.298723	-0.793231	0	-0.407644	-0.483402	0	-0.265694	-0.284605	-0.408459	-0.312405	0	0	0	0	0	0
107	THY1,		0	-1.16342	0.837574	-1.25174	-0.832369	0.38371	0.779159	-0.976002	0.394003	-0.240211	0.947441	0.815189	0.787021	0.841655	-0.547804	0.0758584	-0.617118	1.08565	0	0.7913	0.351204	0	-0.573984	1.7084	0.769792	1.84442	0	0	0	0	0	0
108	TICAM2,		0	0.526209	-1.66124	0.153239	-1.99696	-2.26413	-1.01695	-1.26426	-1.23482	1.35657	1.6271	0.327367	-1.01209	0.480441	-0.74151	-1.48147	-0.682502	-0.250709	0	-1.02043	-0.0319557	0	1.47734	1.42096	-0.976465	-0.676216	0	0	0	0	0	0
109	TLR3,	C9, C10, C17,	0	-1.50212	-0.163666	1.44795	-1.11098	-2.68971	-1.18752	-1.47715	-1.51375	-1.05083	-0.493718	-0.165427	-1.19855	0.191515	-0.834922	-1.74687	-0.834922	-1.5343	0	-1.23759	-0.369003	0	-0.862818	1.14142	-1.19109	-0.873444	0	0	0	0	0	0
110	TLR7,	C9, C10, C22,	0	-0.603293	-0.856136	0.437979	0.742544	-2.50569	-1.09256	-1.4143	-1.33977	-0.880111	2.42111	-0.892557	-1.11562	0.349752	-0.843574	-1.65345	-0.775862	-0.539439	0	-1.14563	-0.215403	0	-0.774209	1.26592	-1.10843	-0.759414	0	0	0	0	0	0
111	TMPRSS11A,		0	0	0	0	0	0	0	0	0	0	0	0	0	0	0	0	0	0	0	0	0	0	0	0	0	0	0	0	0	0	0	0
112	TMPRSS2,	C4, C5, C6, C19,	0	-0.5413	-0.384704	-0.565671	-0.474844	-0.522651	-0.2388	-0.302763	-0.27882	-0.360356	-0.547336	-0.331647	-0.212085	-0.221965	-0.178773	-0.34623	-0.156734	-0.420556	0	-0.241128	-0.280589	0	-0.160048	-0.178773	-0.234089	-0.142786	0	0	0	0	0	0
113	TRAF3,	C4, C10,	0	0.319785	-1.65627	-0.583542	-2.19998	-2.38477	-1.0448	-1.32671	-1.31484	0.31144	0.767249	0.262574	-1.0352	0.491974	-0.809304	-1.50623	-0.769262	-0.336799	0	-0.99638	-0.0180387	0	1.49817	1.33847	-1.01922	-0.757779	0	0	0	0	0	0
114	TRIM56,		0	-0.337867	-0.912263	-1.37189	0.974964	-1.34424	-0.56169	-0.659639	1.0285	3.07091	3.80412	-0.884668	-0.58205	-0.59059	-0.386362	-0.780008	-0.421519	0.0693634	0	-0.55946	2.61391	0	-0.374314	-0.411608	-0.586915	2.7326	0	0	0	0	0	0
115	TTK,		0	-1.02757	-0.705913	-1.10144	0.570537	-0.955688	-0.405223	-0.545067	-0.508006	-0.718734	0.204149	-0.701333	-0.405982	-0.420556	-0.325712	-0.625987	-0.294736	-0.805665	0	-0.435501	-0.517062	0	-0.294736	-0.272102	-0.39864	-0.284605	0	0	0	0	0	0
116	TYK2,	C10,	0	0.596854	-0.958934	0.9922	1.31004	-2.81578	-1.17093	-1.45725	-1.42047	1.91854	2.29722	-0.900863	-1.17436	0.301131	-0.821198	-1.61104	-0.847051	0.133092	0	-1.22501	0.928681	0	1.25529	1.17214	-1.17241	-0.812692	0	0	0	0	0	0
117	TYR,	C5,	0	0.985152	-0.471029	-0.690574	-0.609995	-0.719139	-0.299075	-0.332345	-0.356852	-0.463299	-0.69276	-0.471169	-0.315005	-0.302763	-0.16964	-0.386321	-0.224432	-0.587148	0	-0.289069	-0.355856	0	-0.178773	-0.211866	-0.301451	-0.19315	0	0	0	0	0	0
118	U1,		0	0	0	0	0	0	0	0	0	0	0	0	0	0	0	0	0	0	0	0	0	0	0	0	0	0	0	0	0	0	0	0
119	U6,		0	0	0	0	0	0	0	0	0	0	0	0	0	0	0	0	0	0	0	0	0	0	0	0	0	0	0	0	0	0	0	0
120	ULK1,		0	1.40488	-0.166963	-1.03341	0.259081	-1.72456	-0.767143	-0.968818	-0.863808	2.06412	3.51359	-1.22237	-0.705534	-0.774727	-0.533912	-1.10651	-0.516875	0.473643	0	-0.734153	0.498238	0	1.8657	-0.513769	-0.73982	-0.538546	0	0	0	0	0	0
121	UPF1,		0	0.0816059	-1.35537	-1.55162	-0.278275	-2.10677	-0.934387	-1.14815	0.131006	0.55341	2.5887	-0.430006	-0.954764	0.616053	-0.662125	-1.27098	-0.609402	-0.0439589	0	-0.965283	1.39196	0	-0.644992	1.58312	-0.911354	1.5526	0	0	0	0	0	0
122	USP14,		0	0.318622	-1.32718	-2.01029	-0.0819509	-1.99538	-0.85425	-0.995148	-1.02866	1.70868	3.66723	-0.331634	-0.867732	0.861008	-0.577062	-1.22036	-0.581678	0.16894	0	-0.827273	1.64342	0	-0.593992	1.71744	-0.886051	-0.595532	0	0	0	0	0	0
123	UST,		0	-0.613463	2.27465	-0.637099	1.42985	-0.568131	-0.238961	-0.310797	-0.330062	-0.375154	-0.638848	-0.434254	-0.264007	-0.256967	-0.175775	-0.356315	-0.204022	-0.477336	0	-0.244014	-0.323908	0	-0.156734	-0.175775	-0.25475	-0.187514	0	0	0	0	0	0
