# Supplementary material for: TWIRLS, a knowledge‐mining technology, suggests a possible mechanism for the pathological changes in the human host after coronavirus infection via ACE2
Source: Drug Dev Res. 2020 Jul 13;81(8):1004–18. doi: 10.1002/ddr.21717 (PMC7404951; doi:10.1002/ddr.21717)
Supplement: Supplementary file 11 — Supplementary Table S11 [file DDR-81-1004-s007.xls]

## Sheet: Patient information sheet
										Virus test results					Basic medical history			Treatment		Complication types							Vital signs											Antihypertensive therapy											Severe situation
Patient ID	Admission number (AD)	Name	Gender	Age	Place of residence (province, city, county)	Admission time	Admission Unit	Discharge time	Time of death	Virus detection type (PCR / ELISA / NGS / OTHER)	Virus test results	First time for throat swab to start positive	The time when the throat swab was last positive	First time for throat swab to start negative	Whether there is a basic disease	Basic disease types	Hypertension or not	Antiviral regimen	Aerobic treatment	acute respiratory distress syndrome(ARDS)	Shock	If shock, causes	Acid alkali poisoning	Respiratory failure	Bacterial pneumonia	Other organ failure (specific organs)	Weight	Maximal heart rate (HRmax) Date	Maximal heart rate (HRmax)	Minimal heart rate（HRmin）Date	Minimal heart rate（HRmin）	Highest blood pressure Date	Highest blood pressure	Lowest blood pressure Date	Lowest blood pressure	Prehospital history of antihypertensive drugs	Antihypertensive drugs while in hospital	Whether to take antihypertensive drugs	Diuretics	Beta-blockers	Angiotensin-converting enzyme inhibitors	Angiotensin II receptor antagonists	Calcium antagonists	Alpha-blockers	Renin inhibitors	Central antihypertensive drugs	Other types of antihypertensive drugs	Baseline oxygen saturation	Duration time of critical illness
Units of measurement	NA	NA	NA	NA	NA	NA	NA	NA	NA	NA	NA	NA	NA	NA	NA	NA	NA	NA	NA	NA	NA	NA	NA	NA	NA	NA	NA	NA	(次/分)（beats/min）	NA	(次/分)（beats/min）	NA	mmHg	NA	mmHg	NA	NA	NA	NA	NA	NA	NA	NA	NA	NA	NA	NA	NA	Day
xngw-004	NA	NA	Male	52	Changshou District, Chongqing City, China	2020.1.25	Chongqing public health medical center，China	2020.02.12	NA	PCR	Positive	2020-01-25	2020-02-04	2020-02-07	Yes	Pulmonary tuberculosis	NA	Interferon、KALETRA®（Lopinavir and Ritonavir Tablets）	Nasal catheter	No	No	No	No	Yes	Bacterial pneumonia	No	NA	2020.01.26	89	2020.01.30	63	2020.01.25	129/70	2020.01.29	91/59	No	No	No	NA	NA	NA	NA	NA	NA	NA	NA	NA	94	NA
xngw-049	NA	NA	Female	39	Yubei District, Chongqing City, China	2020.1.25	Chongqing southwest hospital，China	2020.02.28	NA	PCR	Positive	2020-01-25	2020-01-28	2020-02-16	Yes	HBV	NA	Interferon、KALETRA®（Lopinavir and Ritonavir Tablets）	Yes	No	No	No	No	No	No	No	NA	2020.02.23	110	2020.02.11	78	2020.01.30	121/74	2020.01.31	112/75	No	No	No	NA	NA	NA	NA	NA	NA	NA	NA	NA	99	NA
xngw-045	NA	NA	Male	47	Yubei District, Chongqing City, China	2020.1.25	Chongqing southwest hospital，China	2020.02.20	NA	PCR	Positive	2020-01-25	2020-02-22	2020/2/22 Still positive	No	NA	NA	Interferon、KALETRA®（Lopinavir and Ritonavir Tablets）	Nasal catheter	No	No	No	No	No	No	No	NA	2020.02.27	97	2020.02.28	86	2020.02.27	132/76	2020.02.25	124/89	No	No	No	NA	NA	NA	NA	NA	NA	NA	NA	NA	96	NA
xngw-013	NA	NA	Female	67	Yubei District, Chongqing City, China	2020.1.27	Chongqing public health medical center，China	2020.02.15	NA	PCR	Positive	2020-01-26	2020-02-05	2020-02-08	Yes	Hypertension grade 1, Type 2 diabetes	Hypertension	Interferon、KALETRA®（Lopinavir and Ritonavir Tablets）	No	No	No	No	No	No	No	No	NA	2020.01.29	112	2020.02.08	86	2020.02.03	123/74	2020.02.15	120/68	Amlodipine tablet，Candesartan	Amlodipine tablet	Yes	No	No	No	Candesartan (before admission)	Amlodipine tablet	No	No	No	No	98	NA
xngw-046	NA	NA	Female	24	Jiulongpo District, Chongqing City, China	2020.1.29	Chongqing public health medical center，China	2020.02.15	NA	PCR	Positive	2020-01-21	2020-02-09	2020-02-12	No	NA	NA	Interferon、KALETRA®（Lopinavir and Ritonavir Tablets）、Ribavirin	No	No	No	No	No	No	No	No	NA	2020.02.09	112	2020.01.31	85	2020.02.05	125/78	2020.02.12	120/68	No	No	No	NA	NA	NA	NA	NA	NA	NA	NA	NA	97	NA
xngw-047	NA	NA	Female	24	Jiulongpo District, Chongqing City, China	2020.1.29	Chongqing public health medical center，China	2020.02.15	NA	PCR	Positive	2020-01-22	2020-02-01	2020-02-03	No	NA	NA	Interferon、KALETRA®（Lopinavir and Ritonavir Tablets）、Ribavirin	Nasal catheter	No	No	No	Metabolic acidosis	No	No	No	NA	2020.01.31	116	2020.02.14	80	2020.02.05	125/78	2020.02.12	113/78	No	No	No	NA	NA	NA	NA	NA	NA	NA	NA	NA	99	NA
xngw-048	NA	NA	Female	24	Jiulongpo District, Chongqing City, China	2020.1.29	Chongqing public health medical center，China	2020.02.08	NA	PCR	Positive	2020-01-27	2020-02-04	2020-02-07	No	NA	NA	Interferon、KALETRA®（Lopinavir and Ritonavir Tablets）、Ribavirin	No	No	No	No	No	No	No	No	NA	2020.01.30	100	2020.02.03	86	2020.01.29	120/68	2020.02.06	117/78	No	No	No	NA	NA	NA	NA	NA	NA	NA	NA	NA	98	NA
xngw-039	NA	NA	Female	56	Jiulongpo District, Chongqing City, China	2020.1.30	Chongqing public health medical center，China	2020.02.12	NA	PCR	Positive	2020-01-29	2020-02-04	2020-02-07	Yes	HBV	NA	Interferon、KALETRA®（Lopinavir and Ritonavir Tablets）、Ribavirin	No	No	No	No	No	No	No	No	NA	2020.02.10	94	2020.02.03	83	2020.02.07	125/78	2020.02.07	125/78	No	No	No	NA	NA	NA	NA	NA	NA	NA	NA	NA	95	NA
xngw-001	NA	NA	Male	64	Dadukou District, Chongqing City, China	2020.1.25	Chongqing public health medical center，China	2020.02.12	NA	PCR	Positive	2020-01-21	Negative on admission	2020-01-26	No	NA	NA	Interferon、KALETRA®（Lopinavir and Ritonavir Tablets）	Nasal catheter	No	No	No	No	Yes	No	No	NA	2020.02.05	113	2020.02.01	78	2020.01.29	129/80	2020.01.28	103/60	No	No	No	NA	NA	NA	NA	NA	NA	NA	NA	NA	90	NA
xngw-002	NA	NA	Male	70	Qingshan District, Wuhan City, Hubei Province, China	2020.1.25	Chongqing public health medical center，China	2020.03.04	NA	PCR	Positive	2020-01-21	2020-02-22	2020/2/22 Still positive	Yes	Hypertension grade 3, Subtotal gastrectomy, Mild anemia	Hypertension	Interferon、KALETRA®（Lopinavir and Ritonavir Tablets）	Nasal catheter	No	No	No	No	No	No	No	NA	2020.02.23	118	2020.01.26	70	2020.01.25	155/81	2020.03.02	103/69	Amlodipine tablet	Amlodipine tablet	Yes	No	No	No	No	Amlodipine tablet	No	No	No	No	98	NA
xngw-003	NA	NA	Male	58	Yubei District, Chongqing City, China	2020.1.25	Chongqing public health medical center，China	2020.03.01	NA	PCR	Positive	2020-01-23	2020-02-19	2020-02-22	No	NA	NA	Interferon、KALETRA®（Lopinavir and Ritonavir Tablets）	Nasal catheter	No	No	No	No	No	No	No	NA	2020.01.29	106	2020.02.11	82	2020.02.10	123/86	2020.02.24	109/65	No	No	No	NA	NA	NA	NA	NA	NA	NA	NA	NA	98	NA
xngw-005	NA	NA	Female	18	Wuchang District, Wuhan City, Hubei Province, China	2020.1.26	Chongqing public health medical center，China	2020.02.14	NA	PCR	Positive	2020-01-23	2020-02-01	2020-02-03	No	NA	NA	Interferon、KALETRA®（Lopinavir and Ritonavir Tablets）、Prezcobix(Darunavir and Cobicistat Tablets)	No	No	No	No	No	No	No	No	NA	2020.01.27	102	2020.01.28	84	2020.02.03	122/78	2020.01.28	108/74	No	No	No	NA	NA	NA	NA	NA	NA	NA	NA	NA	99	NA
xngw-006	NA	NA	Male	38	Bishan District, Chongqing City, China	2020.1.24	Chongqing public health medical center，China	2020.02.14	NA	PCR	Positive	2020-01-24	2020-02-05	2020-02-08	No	NA	NA	Interferon、KALETRA®（Lopinavir and Ritonavir Tablets）	Nasal catheter	No	No	No	Respiratory alkalosis	No	No	No	NA	2020.01.25	104	2020.02.13	79	2020.02.05	125/78	2020.02.13	118/65	No	No	No	NA	NA	NA	NA	NA	NA	NA	NA	NA	97	NA
xngw-007	NA	NA	Male	73	Jiulongpo District, Chongqing City, China	2020.1.24	Chongqing public health medical center，China	2020.02.12	NA	PCR	Positive	2020-01-20	2020-02-04	2020-02-07	Yes	Hypertension, Type 2 diabetes, Renal cyst	Hypertension	Interferon、KALETRA®（Lopinavir and Ritonavir Tablets）	Nasal catheter	No	No	No	No	Yes	No	No	NA	2020.01.25	101	2020.01.27	78	2020.02.06	138/79	2020.02.09	112/66	No	No	No	No	No	No	No	No	No	No	No	No	94	NA
xngw-008	NA	NA	Female	70	Jiangbei District, Chongqing City, China	2020.1.26	Chongqing public health medical center，China	2020.03.02	NA	PCR	Positive	2020-01-24	2020-02-13	2020-02-19	Yes	Type 2 diabetes	NA	Interferon、KALETRA®（Lopinavir and Ritonavir Tablets）	Nasal catheter	No	No	No	No	No	No	No	NA	2020.02.18	101	2020.02.11	61	2020.01.27	132/73	2020.02.25	100/63	No	No	No	NA	NA	NA	NA	NA	NA	NA	NA	NA	96	NA
xngw-009	NA	NA	Male	55	Jiangbei District, Chongqing City, China	2020.1.26	Chongqing public health medical center，China	2020.02.06	NA	PCR	Positive	2020-01-25	2020-01-30	2020-02-03	No	NA	NA	Interferon、KALETRA®（Lopinavir and Ritonavir Tablets）	Nasal catheter	No	No	No	No	No	No	No	NA	2020.01.31	92	2020.01.29	78	2020.02.01	133/74	2020.01.26	118/88	No	No	No	NA	NA	NA	NA	NA	NA	NA	NA	NA	96	NA
xngw-010	NA	NA	Male	39	Yubei District, Chongqing City, China	2020.1.26	Chongqing public health medical center，China	2020.02.11	NA	PCR	Positive	2020-01-25	2020-01-30	2020-02-03	No	NA	NA	Interferon、KALETRA®（Lopinavir and Ritonavir Tablets）	Nasal catheter	No	No	No	No	No	No	No	NA	2020.02.07	110	2020.02.02	86	2020.02.12	122/74	2020.02.01	110/68	No	No	No	NA	NA	NA	NA	NA	NA	NA	NA	NA	99	NA
xngw-011	NA	NA	Male	39	Yubei District, Chongqing City, China	2020.1.26	Chongqing public health medical center，China	2020.02.06	NA	PCR	Positive	2020-01-24	2020-01-27	2020-01-30	No	NA	NA	Interferon、KALETRA®（Lopinavir and Ritonavir Tablets）	Nasal catheter	No	No	No	No	No	No	No	NA	2020.01.26	112	2020.01.29	84	2020.02.05	133/86	2020.02.01	121/84	No	No	No	NA	NA	NA	NA	NA	NA	NA	NA	NA	99	NA
xngw-014	NA	NA	Male	50	Yuzhong District, Chongqing City, China	2020.1.27	Chongqing public health medical center，China	2020.02.15	NA	PCR	Positive	2020-01-26	2020-02-05	2020-02-08	No	NA	NA	Interferon、KALETRA®（Lopinavir and Ritonavir Tablets）	No	No	No	No	No	No	No	No	NA	2020.02.01	94	2020.01.28	83	2020.02.11	133/69	2020.02.03	113/74	No	No	No	NA	NA	NA	NA	NA	NA	NA	NA	NA	98	NA
xngw-015	NA	NA	Male	38	Yubei District, Chongqing City, China	2020.1.26	Chongqing public health medical center，China	2020.02.13	NA	PCR	Positive	2020-01-23	Negative on admission	2020-01-27	No	NA	NA	Interferon、KALETRA®（Lopinavir and Ritonavir Tablets）	Non-invasive mechanical ventilation	No	No	No	No	Yes	Bacterial pneumonia	No	NA	2020.02.25	102	2020.02.27	80	2020.02.25	137/102	2020.02.24	137/90	No	No	No	NA	NA	NA	NA	NA	NA	NA	NA	NA	98	NA
xngw-016	NA	NA	Female	53	Jiulongpo District, Chongqing City, China	2020.1.26	Chongqing public health medical center，China	2020.02.21	NA	PCR	Positive	2020-01-24	2020-02-05	2020-02-10	Yes	Type 2 diabetes, Hypoproteinemia	NA	Interferon、KALETRA®（Lopinavir and Ritonavir Tablets）	Non-invasive mechanical ventilation	Yes	Yes	Septic shock	Electrolyte metabolic disturbance	Yes	Bacterial pneumonia	MODS（Circulatory/Respiratory failure）	NA	2020.02.22	132	2020.02.25	81	2020.03.06	174/80	2020.02.22	101/62	No	No	No	NA	NA	NA	NA	NA	NA	NA	NA	NA	65	40
xngw-017	NA	NA	Female	65	Jiangbei District, Chongqing City, China	2020.1.26	Chongqing public health medical center，China	2020.02.17	NA	PCR	Positive	2020-01-24	2020-02-11	2020/2/11 Still positive	No	NA	NA	Interferon、KALETRA®（Lopinavir and Ritonavir Tablets）	Non-invasive mechanical ventilation	Yes, severe ARDS	Yes	Septic shock	Electrolyte metabolic disturbance	Yes	Bacterial pneumonia	Circulatory/Respiratory failure, Multiple organ failure	NA	2020.02.23	124	2020.02.24	75	2020.02.20	136/61	2020.03.01	93/62	No	No	No	NA	NA	NA	NA	NA	NA	NA	NA	NA	100	40
xngw-018	NA	NA	Male	36	Dadukou District, Chongqing City, China	2020.1.27	Chongqing public health medical center，China	2020.02.16	NA	PCR	Positive	2020-01-25	2020-02-03	2020-02-06	No	NA	NA	Interferon、KALETRA®（Lopinavir and Ritonavir Tablets）	No	No	No	No	No	No	No	No	NA	2020.02.15	98	2020.02.16	84	2020.02.03	126/69	2020.02.10	119/68	No	No	No	NA	NA	NA	NA	NA	NA	NA	NA	NA	98	NA
xngw-019	NA	NA	Male	62	Dadukou District, Chongqing City, China	2020.1.27	Chongqing public health medical center，China	2020.02.6	NA	PCR	Positive	2020-01-25	2020-01-30	2020-02-03	Yes	HBV	NA	Interferon、KALETRA®（Lopinavir and Ritonavir Tablets）	Nasal catheter	No	No	No	No	No	No	No	NA	2020.02.05	89	2020.01.27	80	2020.02.05	135/78	2020.02.06	122/71	No	No	No	NA	NA	NA	NA	NA	NA	NA	NA	NA	98	NA
xngw-020	NA	NA	Female	60	Dadukou District, Chongqing City, China	2020.1.27	Chongqing public health medical center，China	2020.02.12	NA	PCR	Positive	2020-01-25	2020-01-27	2020-01-29	Yes	Hypertension grade 1, Type 2 diabetes, Hyperlipidemia, Cholecystectomy	Hypertension	Interferon、KALETRA®（Lopinavir and Ritonavir Tablets）	Nasal catheter	No	No	No	No	No	Bacterial pneumonia	No	NA	2020.01.27	112	2020.02.03	63	2020.01.28	126/70	2020.01.30	104/63	Self-report intermittent medication and unknown drug name	No	Yes, pre-hospital medication, name unknown	NA	NA	NA	NA	NA	NA	NA	NA	NA	96	NA
xngw-021	NA	NA	Female	46	Jiangnan District, Wuhan City, Hubei Province, China	2020.1.27	Chongqing public health medical center，China	2020.02.14	NA	PCR	Positive	2020-01-27	2020-02-09	2020-02-12	Yes	HBV	NA	Interferon、KALETRA®（Lopinavir and Ritonavir Tablets）	Nasal catheter	No	No	No	No	No	No	No	NA	2020.02.02	102	2020.02.01	81	2020.02.14	105/68	2020.02.12	123/67	No	No	No	NA	NA	NA	NA	NA	NA	NA	NA	NA	99	NA
xngw-022	NA	NA	Female	38	Qijiang District, Chongqing City, China	2020.1.29	Chongqing public health medical center，China	2020.02.14	NA	PCR	Positive	2020-01-27	2020-02-05	2020-02-07	No	NA	NA	Interferon、KALETRA®（Lopinavir and Ritonavir Tablets）、Ribavirin	No	No	No	No	No	No	No	No	NA	2020.02.10	112	2020.02.14	82	2020.02.04	122/84	2020.02.14	105/68	No	No	No	NA	NA	NA	NA	NA	NA	NA	NA	NA	98	NA
xngw-023	NA	NA	Female	56	Qijiang District, Chongqing City, China	2020.1.29	Chongqing public health medical center，China	2020.02.28	NA	PCR	Positive	2020-01-28	2020-02-19	2020/2/19 Still positive	No	NA	NA	Interferon, Ribavirin	Mask oxygen inhalation	No	No	No	No	Yes	No	No	NA	2020.02.25	114	2020.02.17	69	2020.02.10	138/68	2020.02.15	100/67	No	No	No	NA	NA	NA	NA	NA	NA	NA	NA	NA	98	NA
xngw-024	NA	NA	Male	33	Qijiang District, Chongqing City, China	2020.1.29	Chongqing public health medical center，China	2020.02.15	NA	PCR	Positive	2020-01-27	2020-01-29	2020-02-03	No	NA	NA	Interferon、KALETRA®（Lopinavir and Ritonavir Tablets）、Ribavirin	Nasal catheter	No	No	No	No	No	No	No	NA	2020.02.07	112	2020.02.14	84	2020.02.11	125/84	2020.02.04	115/76	No	No	No	NA	NA	NA	NA	NA	NA	NA	NA	NA	97	NA
xngw-025	NA	NA	Female	57	Changshou District, Chongqing City, China	2020.1.28	Chongqing public health medical center，China	2020.03.01	NA	PCR	Positive	2020-01-27	2020-02-22	2020/2/22 Still positive	No	NA	NA	Interferon、KALETRA®（Lopinavir and Ritonavir Tablets）	No	No	No	No	No	No	No	No	NA	2020.02.19	100	2020.02.07	82	2020.02.28	125/84	2020.02.20	115/86	No	No	No	NA	NA	NA	NA	NA	NA	NA	NA	NA	97	NA
xngw-027	NA	NA	Male	35	Yubei District, Chongqing City, China	2020.1.28	Chongqing public health medical center，China	2020.02.16	NA	PCR	Positive	2020-01-28	2020-02-09	2020-02-12	No	NA	NA	Interferon、KALETRA®（Lopinavir and Ritonavir Tablets）	No	No	No	No	No	No	No	No	NA	2020.01.30	103	2020.01.28	78	2020.02.10	124/69	2020.02.03	116/78	No	No	No	NA	NA	NA	NA	NA	NA	NA	NA	NA	98	NA
xngw-028	NA	NA	Male	49	Dianjiang County, Chongqing City, China	2020.1.28	Chongqing public health medical center，China	2020.03.01	NA	PCR	Positive	2020-01-25	2020-02-22	2020/2/22 Still positive	No	NA	NA	Interferon、KALETRA®（Lopinavir and Ritonavir Tablets）	No	No	No	No	No	No	No	No	NA	2020.02.07	112	2020.02.03	79	2020.02.03	137/84	2020.02.25	108/63	No	No	No	NA	NA	NA	NA	NA	NA	NA	NA	NA	98	NA
xngw-029	NA	NA	Female	21	Dianjiang County, Chongqing City, China	2020.1.28	Chongqing public health medical center，China	2020.02.16	NA	PCR	Positive	2020-01-27	Negative on admission	2020-01-29	No	NA	NA	Interferon、KALETRA®（Lopinavir and Ritonavir Tablets）	Nasal catheter	No	No	No	No	No	No	No	NA	2020.02.02	108	2020.02.15	82	2020.02.03	125/68	2020.02.16	120/62	No	No	No	NA	NA	NA	NA	NA	NA	NA	NA	NA	98	NA
xngw-030	NA	NA	Male	34	Dianjiang County, Chongqing City, China	2020.1.28	Chongqing public health medical center，China	2020.02.15	NA	PCR	Positive	2020-01-25	2020-02-05	2020-02-07	No	NA	NA	Interferon、KALETRA®（Lopinavir and Ritonavir Tablets）	No	No	No	No	No	No	No	No	NA	2020.01.29	126	2020.02.09	84	2020.02.10	133/78	2020.02.15	121/84	No	No	No	NA	NA	NA	NA	NA	NA	NA	NA	NA	98	NA
xngw-031	NA	NA	Male	38	Jiangbei District, Chongqing City, China	2020.1.29	Chongqing public health medical center，China	2020.03.11	NA	PCR	Positive	2020-01-27	2020-02-19	2020-02-22	No	NA	NA	Interferon、KALETRA®（Lopinavir and Ritonavir Tablets）、Ribavirin	No	No	No	No	No	No	No	No	NA	2020.02.02	112	2020.03.03	74	2020.03.01	136/94	2020.01.29	123/56	No	No	No	NA	NA	NA	NA	NA	NA	NA	NA	NA	96	NA
xngw-032	NA	NA	Male	12	Changshou District, Chongqing City, China	2020.1.29	Chongqing public health medical center，China	2020.02.06	NA	PCR	Positive	2020-01-22	Negative on admission	2020-01-29	No	NA	NA	Interferon	Nasal catheter	No	No	No	No	No	No	No	NA	2020.01.30	104	2020.01.29	86	2020.02.05	113/74	2020.02.06	102/74	No	No	No	NA	NA	NA	NA	NA	NA	NA	NA	NA	98	NA
xngw-033	NA	NA	Female	50	Changshou District, Chongqing City, China	2020.1.29	Chongqing public health medical center，China	2020.02.12	NA	PCR	Positive	2020-01-18	Negative on admission	2020-01-29	No	NA	NA	Interferon、KALETRA®（Lopinavir and Ritonavir Tablets）	Nasal catheter	No	No	No	No	No	No	No	NA	2020.02.01	120	2020.01.29	84	2020.02.11	125/74	2020.02.12	112/68	No	No	No	NA	NA	NA	NA	NA	NA	NA	NA	NA	98	NA
xngw-034	NA	NA	Female	46	Changshou District, Chongqing City, China	2020.1.29	Chongqing public health medical center，China	2020.02.06	NA	PCR	Positive	2020-01-22	Negative on admission	2020-01-29	No	NA	NA	Interferon、KALETRA®（Lopinavir and Ritonavir Tablets）	No	No	No	No	No	No	No	No	NA	2020.01.29	96	2020.02.06	85	2020.02.05	120/78	2020.02.06	115/74	No	No	No	NA	NA	NA	NA	NA	NA	NA	NA	NA	98	NA
xngw-035	NA	NA	Male	39	Qijiang District, Chongqing City, China	2020.1.26	Chongqing public health medical center，China	2020.02.12	NA	PCR	Positive	2020-01-25	Negative on admission	2020-01-29	No	NA	NA	Interferon、KALETRA®（Lopinavir and Ritonavir Tablets）	Non-invasive mechanical ventilation	No	No	No	No	Yes	Bacterial pneumonia	No	NA	2020.02.07	98	2020.02.03	62	2020.01.28	126/84	2020.01.29	98/66	No	No	No	NA	NA	NA	NA	NA	NA	NA	NA	NA	95	NA
xngw-036	NA	NA	Male	34	Wuhan East Lake High-tech Development Zone, Hubei Province,China	2020.1.28	Chongqing public health medical center，China	2020.02.13	NA	PCR	Positive	2020-01-22	2020-02-04	2020-02-08	Yes	Hyperlipidemia	NA	Interferon、KALETRA®（Lopinavir and Ritonavir Tablets）	Mask oxygen inhalation	No	No	No	Respiratory alkalosis	Yes	Bacterial pneumonia	No	NA	2020.01.29	113	2020.01.30	69	2020.02.05	122/75	2020.02.01	100/63	No	No	No	NA	NA	NA	NA	NA	NA	NA	NA	NA	98	NA
xngw-037	NA	NA	Female	70	Changshou District, Chongqing City, China	2020.1.29	Chongqing public health medical center，China	2020.02.12	NA	PCR	Positive	2020-01-22	Negative on admission	2020-01-29	Yes	Bronchodilatation, Chronic bronchitis, Decompensation of hepatitis B cirrhosis	NA	Interferon、KALETRA®（Lopinavir and Ritonavir Tablets）	Nasal catheter	No	No	No	No	Yes	Bronchial infection.	No	NA	2020.02.08	95	2020.01.30	67	2020.01.30	135/67	2020.02.02	112/68	No	No	No	NA	NA	NA	NA	NA	NA	NA	NA	NA	95	NA
xngw-038	NA	NA	Female	56	Changshou District, Chongqing City, China	2020.1.29	Chongqing public health medical center，China	2020.02.25	NA	PCR	Positive	2020-01-22	Negative on admission	2020-02-01	Yes	Type 2 diabetes, Hypoproteinemia	NA	Interferon、KALETRA®（Lopinavir and Ritonavir Tablets）	Non-invasive mechanical ventilation	Yes	No	No	No	Yes	Bacterial pneumonia	No	NA	2020.02.09	89	2020.02.03	57	2020.02.12	138/79	2020.02.03	90/60	No	No	No	NA	NA	NA	NA	NA	NA	NA	NA	NA	88	NA
xngw-040	NA	NA	Male	50	Hankou County, wuhan City, hubei Province, China	2020.1.30	Chongqing public health medical center，China	2020.02.16	NA	PCR	Positive	2020-01-25	2020-02-01	2020-02-04	No	NA	NA	Interferon、KALETRA®（Lopinavir and Ritonavir Tablets）	Nasal catheter	No	No	No	No	No	No	No	NA	2020.02.14	90	2020.02.03	57	2020.01.30	149/104	2020.02.05	105/72	No	No	No	NA	NA	NA	NA	NA	NA	NA	NA	NA	92	NA
xngw-041	NA	NA	Male	39	Jiangbei District, Chongqing City, China	2020.1.29	Chongqing public health medical center，China	2020.02.07	NA	PCR	Positive	2020-01-25	2020-02-01	2020-02-03	No	NA	NA	Interferon、KALETRA®（Lopinavir and Ritonavir Tablets）	Nasal catheter	No	No	No	No	No	No	No	NA	2020.01.31	89	2020.01.30	84	2020.02.06	133/87	2020.01.29	114/77	No	No	No	NA	NA	NA	NA	NA	NA	NA	NA	NA	96	NA
xngw-042	NA	NA	Male	37	Liangjiang New District, Chongqing City, China	2020.1.29	Chongqing public health medical center，China	2020.02.11	NA	PCR	Positive	2020-01-27	2020-02-05	2020-02-08	No	NA	NA	Interferon、KALETRA®（Lopinavir and Ritonavir Tablets）	No	No	No	No	No	No	No	No	NA	2020.02.10	94	2020.01.29	84	2020.02.06	123/78	2020.01.29	121/89	No	No	No	NA	NA	NA	NA	NA	NA	NA	NA	NA	99	NA
xngw-043	NA	NA	Male	67	Jiangbei District, Chongqing City, China	2020.1.29	Chongqing public health medical center，China	2020.02.11	NA	PCR	Positive	2020-01-27	2020-01-31	2020-02-05	Yes	Hypertension grade 3, Coronary heart disease, Type 2 diabetes, Asthma, Kidney stones, Prostatic hyperplasia, Cholecystolithiasis, Cholecystectomy	Hypertension	Interferon、KALETRA®（Lopinavir and Ritonavir Tablets）	Nasal catheter	No	No	No	No	No	No	No	NA	2020.02.03	88	2020.02.09	65	2020.02.03	140/85	2020.02.06	112/72	Irbesartan、Amlodipine 、Hydrochlorothiazide	Amlodipine tablet	Yes	Hydrochlorothiazide (before admission)	No	No	Irbesartan (before admission)	Amlodipine tablets (before and during admission)	No	No	No	No	92	NA
xngw-044	NA	NA	Male	38	Yuzhong District, Chongqing City, China	2020.1.29	Chongqing public health medical center，China	2020.02.27	NA	PCR	Positive	2020-01-29	2020-02-20	2020-02-22	No	NA	NA	Interferon、KALETRA®（Lopinavir and Ritonavir Tablets）	Mask oxygen inhalation，Non-invasive mechanical ventilation	Yes	No	No	No	No	No	No	NA	2020.03.04	104	2020.03.02	85	2020.03.03	132/87	2020.03.02	115/75	No	No	No	NA	NA	NA	NA	NA	NA	NA	NA	NA	96	6
xngw-052	NA	NA	Male	10	Dadukou District, Chongqing City, China	2020.1.31	Chongqing public health medical center，China	2020.02.13	NA	PCR	Positive	2020-01-26	2020-02-05	2020-02-07	No	NA	NA	Interferon	No	No	No	No	No	No	No	No	NA	2020.02.08	104	2020.01.31	80	2020.02.09	113/78	2020.02.06	110/74	No	No	No	NA	NA	NA	NA	NA	NA	NA	NA	NA	99	NA
xngw-053	NA	NA	Male	51	Jiangbei District, Chongqing City, China	2020.2.2	Chongqing public health medical center，China	2020.03.03	NA	PCR	Positive	2020-01-30	2020-02-11	2020-02-14	Yes	Hypertension grade 3,HBV	Hypertension	Interferon、KALETRA®（Lopinavir and Ritonavir Tablets）	Nasal catheter	No	No	No	Electrolyte metabolic disturbance	Yes	Bacterial pneumonia	No	NA	2020.02.26	122	2020.02.16	64	2020.02.25	131/81	2020.02.15	100/63	Nifedipine controled-releasetablet	Nifedipine controlled release tablets	Yes	No	No	No	No	Nifedipine controled-releasetablet	No	No	No	No	97	8
xngw-056	NA	NA	Female	61	Yuzhong District, Chongqing City, China	2020.1.30	Chongqing public health medical center，China	2020.03.07	NA	PCR	Positive	2020-01-29	2020-02-16	2020-02-19	Yes	Type 2 diabetes	NA	Interferon、KALETRA®（Lopinavir and Ritonavir Tablets）	Nasal catheter	No	No	No	No	No	No	No	NA	2020.02.01	102	2020.02.23	70	2020.03.01	119/72	2020.03.02	115/65	No	Furosemide	Yes	Furosemide	No	No	No	No	No	No	No	No	97	NA
xngw-057	NA	NA	Female	50	Fengdu County, Chongqing City, China	2020.1.30	Chongqing public health medical center，China	2020.02.14	NA	PCR	Positive	2020-01-23	Negative on admission	NA (Negative at admission and late in the course of the disease)	Yes	Type 2 diabetes, Hypoproteinemia	NA	Interferon、KALETRA®（Lopinavir and Ritonavir Tablets）、Ribavirin	Nasal catheter	No	No	No	No	No	No	No	NA	2020.02.10	102	2020.02.15	84	2020.02.07	123/74	2020.02.14	115/74	No	No	No	NA	NA	NA	NA	NA	NA	NA	NA	NA	96	NA
xngw-058	NA	NA	Female	69	Nan'an District, Chongqing City, China	2020.1.30	Chongqing public health medical center，China	2020.03.05	NA	PCR	Positive	2020-01-28	2020-02-10	2020-02-13	No	NA	NA	Interferon、KALETRA®（Lopinavir and Ritonavir Tablets）	Non-invasive mechanical ventilation、Invasive mechanical ventilation	Yes	Yes	Septic shock	Electrolyte metabolic disturbance	Yes	Bacterial pneumonia	MODS（Respiratory function, Circulatory function, Liver function, Secondary immune decline, Electrolyte disorder）	NA	2020.02.18	122	2020.02.07	77	2020.02.17	136/85	2020.02.11	94/61	No	No	No	NA	NA	NA	NA	NA	NA	NA	NA	NA	92	21
xngw-059	NA	NA	Male	66	Yuzhong District, Chongqing City, China	2020.1.30	Chongqing public health medical center，China	2020.03.01	NA	PCR	Positive	2020-01-29	2020-02-19	2020-02-22	Yes	Coronary heart disease	NA	Interferon、KALETRA®（Lopinavir and Ritonavir Tablets）	No	No	No	No	No	No	No	No	NA	2020.02.11	92	2020.02.10	82	2020.02.29	125/84	2020.02.21	122/76	No	No	No	NA	NA	NA	NA	NA	NA	NA	NA	NA	96	NA
xngw-060	NA	NA	Female	36	Yuzhong District, Chongqing City, China	2020.1.30	Chongqing public health medical center，China	2020.03.09	NA	PCR	Positive	2020-01-29	2020-02-22	2020/2/22 Still positive	No	NA	NA	Interferon、KALETRA®（Lopinavir and Ritonavir Tablets）	No	No	No	No	No	No	No	No	NA	2020.03.05	95	2020.03.04	77	2020.03.01	106/60	2020.03.02	104/60	No	No	No	NA	NA	NA	NA	NA	NA	NA	NA	NA	100	NA
xngw-062	NA	NA	Male	36	Fengdu County, chongqing City, China	2020.2.2	Chongqing public health medical center，China	2020.02.27	NA	PCR	Positive	2020-01-30	2020-02-19	2020-02-22	Yes	Fatty liver	NA	Interferon、KALETRA®（Lopinavir and Ritonavir Tablets）	Non-invasive mechanical ventilation	No	No	No	Electrolyte metabolic disturbance	No	Bacterial pneumonia	No	NA	2020.02.23	110	2020.02.11	84	2020.02.22	140/97	2020.02.03	115/68	No	No	No	NA	NA	NA	NA	NA	NA	NA	NA	NA	98	17
xngw-061	NA	NA	Male	57	Jiulongpo District, Chongqing City, China	2020.2.4	Chongqing public health medical center，China	2020.03.02	NA	PCR	Positive	2020-02-03	2020-02-19	2020-02-22	No	NA	NA	Interferon、KALETRA®（Lopinavir and Ritonavir Tablets）、Ribavirin	Mask oxygen inhalation、Non-invasive mechanical ventilation	No	No	No	Electrolyte metabolic disturbance	No	No	No	NA	2020.02.18	109	2020.02.21	75	2020.02.19	138/88	2020.02.08	93/52	No	No	No	NA	NA	NA	NA	NA	NA	NA	NA	NA	98	4
xngw-063	NA	NA	Male	39	Shapingba District, chongqing City, China	2020.2.3	Chongqing public health medical center，China	2020.02.13	NA	PCR	Positive	2020-02-02	2020-02-02	2020-02-05	No	NA	NA	Interferon、KALETRA®（Lopinavir and Ritonavir Tablets）	No	No	No	No	No	No	No	No	NA	2020.02.04	102	2020.02.09	70	2020.02.04	128/89	2020.02.03	115/68	No	No	No	NA	NA	NA	NA	NA	NA	NA	NA	NA	99	NA
xngw-064	NA	NA	Male	77	Qijiang District, Chongqing City, China	2020.2.3	Chongqing public health medical center，China	2020.02.24	NA	PCR	Positive	2020-02-02	2020-02-11	2020-02-19	No	NA	NA	Interferon、KALETRA®（Lopinavir and Ritonavir Tablets）	Mask oxygen inhalation	Yes	No	No	Electrolyte metabolic disturbance	No	Bacterial pneumonia	No	NA	2020.02.22	114	2020.02.20	64	2020.02.04	142/88	2020.02.22	95/67	No	No	No	NA	NA	NA	NA	NA	NA	NA	NA	NA	88	6
xngw-071	NA	NA	Male	66	Jiangbei District, Chongqing City, China	2020.2.7	Chongqing public health medical center，China	2020.2.19	NA	PCR	Positive	2020-02-05	2020-02-10	2020-02-16	Yes	Hypertension grade 2	Hypertension	Interferon、KALETRA®（Lopinavir and Ritonavir Tablets）、Ribavirin	Invasive mechanical ventilation	Yes	No	No	No	Yes	Bacterial pneumonia	No	NA	2020.02.20	105	2020.02.11	55	2020.02.08	141/83	2020.02.14	105/74	Levamlodipine benzene sulfonate tablet、Telmisartan	Amlodipine tablet	Yes	No	No	No	Telmisartan (before admission)	Amlodipine tablet	No	No	No	No	87	4
GXY-2	NA	NA	Male	51	Changshou District, Chongqing City, China	2020.02.10	Chongqing public health medical center，China	2020.03.15	NA	RCR	Positive	2020.02.10	2020.03.12	2020.03.14	Yes	Hypertension grade 3	Hypertension	Interferon, KALETRA®（Lopinavir and Ritonavir Tablets)	Yes	No	No	No	No	No	No	No	80	2020.02.10	98	2020.02.12	85	2020.03.12	149/91	2020.03.02	101/68	Levamlodipine Besylate Tablets	Levamlodipine Besylate Tablets	Yes	NA	NA	NA	NA	Levamlodipine Besylate Tablets	NA	NA	NA	NA	92	NA
GXY-5	NA	NA	Female	66	Jiangbei District, Chongqing City, China	2020.02.13	Chongqing public health medical center，China	2020.03.13	NA	RCR	Positive	2020.02.08	2020.03.10	2020.03.08	Yes	Hypertension grade 3, Type 2 diabetes, Coronal atherosclerosis heart disease	Hypertension	Interferon, KALETRA®（Lopinavir and Ritonavir Tablets), Arbidol Hydrochloride Tablets	No	No	No	No	No	No	No	No	60	2020.03.04	109	2020.03.05	65	2020.03.10	156/96	2020.03.08	132/86	Levamlodipine Besylate Tablets	Levamlodipine Besylate Tablets	Yes	NA	NA	NA	NA	Levamlodipine Besylate Tablets	NA	NA	NA	NA	97	NA
GXY-10	NA	NA	Female	57	Yajiang Town, Wulong County, Chongqing City, China	2020.02.07	Chongqing public health medical center，China	2020.03.12	NA	RCR	Positive	2020.02.05	2020.02.25	2020.02.08	No	NA	NA	Interferon, KALETRA®（Lopinavir and Ritonavir Tablets), Arbidol Hydrochloride Tablets	No	No	No	No	No	No	No	No	67	2020.02.07	90	2020.02.07	90	2020.02.07	133/76	2020.02.07	133/76	No	No	No	NA	NA	NA	NA	NA	NA	NA	NA	NA	98	NA
GXY-12	NA	NA	Female	54	Jiulongpo District, Chongqing City, China	2020.02.24	Chongqing public health medical center，China	2020.03.12	NA	RCR	Positive	2020.02.24	2020.03.09	2020.03.05	Yes	Hypertension	Hypertension	Interferon, Arbidol Hydrochloride Tablets	No	No	No	No	No	No	No	No	70	2020.02.24	93	2020.02.25	90	2020.02.24	173/105	2020.02.28	107/81	Levamlodipine Besylate Tablets	Levamlodipine Besylate Tablets	Yes	NA	NA	NA	NA	Levamlodipine Besylate Tablets	NA	NA	NA	NA	99	NA
GXY-24	NA	NA	Male	56	Dianjiang County, Chongqing City, China	2020.02.07	Chongqing public health medical center，China	2020.03.09	NA	RCR	Positive	2020.02.04	2020.03.05	2020.02.26	Yes	Hypertension grade 3	Hypertension	Interferon, KALETRA®（Lopinavir and Ritonavir Tablets), Arbidol Hydrochloride Tablets, Darunavir and Cobicistat Tablets, Hydroxychloroquine Sulfate Tablets	No	No	No	No	No	No	No	No	62.5	2020.02.13	98	2020.02.07	75	2020.02.07	148/112	2020.03.02	101/83	Candesartan	Levamlodipine Besylate Tablets	Yes	NA	NA	NA	Candesartan	Levamlodipine Besylate Tablets	NA	NA	NA	NA	99	NA
GXY-28	NA	NA	Female	53	Wuhan City, Hubei Province, China	2020.02.09	Chongqing public health medical center，China	2020.03.07	NA	RCR	Positive	2020.02.06	2020.03.04	2020.02.29	Yes	Hypertension grade 2	Hypertension	Interferon, KALETRA®（Lopinavir and Ritonavir Tablets), Arbidol Hydrochloride Tablets	No	No	No	No	No	No	No	No	65	2020.02.19	97	2020.02.09	75	2020.02.18	140/95	2020.02.21	114/85	Nifedipine Sustained-release Tablets（Taking intermittently）	Occasional hypertension, no indication for medication	intermittently	NA	NA	NA	NA	Nifedipine Sustained-release Tablets	NA	NA	NA	NA	98	NA
GXY-36	NA	NA	Male	45	Dianjiang County, Chongqing City, China	2020.01.30	Chongqing public health medical center，China	2020.03.05	NA	RCR	Positive	2020.01.28	2020.03.02	2020.02.16	No	NA	NA	Interferon, Ribavirin, Arbidol Hydrochloride Tablets, Chloroquine Phosphate Tablets	Yes	No	No	No	No	No	No	No	63	2020.01.30	117	2020.02.04	80	2020.01.30	148/109	2020.01.31	96/64	No	No	No	NA	NA	NA	NA	NA	NA	NA	NA	NA	97	NA
GXY-42	NA	NA	Female	86	Qijiang County, Chongqing City, China	2020.02.12	Chongqing public health medical center，China	2020.03.04	NA	RCR	Positive	2020.02.11	2020.02.29	2020.02.23	No	NA	Hypertension	Interferon, KALETRA®（Lopinavir and Ritonavir Tablets), Arbidol Hydrochloride Tablets	Yes	No	No	No	No	No	No	No	40	2020.02.25	99	2020.02.14	72	2020.02.12	158/103	2020.02.18	114/62	No	No	No	NA	NA	NA	NA	NA	NA	NA	NA	NA	97	NA
GXY-48	NA	NA	Female	57	Dianjiang County, Chongqing City, China	2020.02.04	Chongqing public health medical center，China	2020.03.03	NA	RCR	Positive	2020.01.31	2020.02.29	2020.02.20	Yes	Hypertension grade 2	Hypertension	Interferon, KALETRA®（Lopinavir and Ritonavir Tablets), Ribavirin, Arbidol Hydrochloride Tablets	Yes	No	No	No	Electrolyte metabolic disturbance	No	No	No	55	2020.02.19	115	2020.02.21	63	2020.02.06	150/92	2020.02.18	101/62	Levamlodipine Besylate Tablets	Levamlodipine Besylate Tablets	Yes	NA	NA	NA	NA	Levamlodipine Besylate Tablets	NA	NA	NA	NA	97	NA
GXY-52	NA	NA	Female	72	Fuling District, Chongqing City, China	2020.02.05	Chongqing public health medical center，China	2020.03.03	NA	RCR	Positive	2020.02.03	2020.02.29	2020.02.20	Yes	Hypertension grade 2	Hypertension	Interferon, KALETRA®（Lopinavir and Ritonavir Tablets), Arbidol Hydrochloride Tablets	Yes	No	No	No	No	No	No	No	41	2020.02.08	82	2020.02.07	66	2020.02.05	160/78	2020.02.21	99/64	Self-administered antihypertensive drugs (unknown drug name)	Levamlodipine Besylate Tablets	Yes	NA	NA	NA	NA	Levamlodipine Besylate Tablets	NA	NA	NA	NA	97	NA
GXY-67	NA	NA	Female	86	Jiangbei District, Chongqing City, China	2020.02.16	Chongqing public health medical center，China	2020.03.01	NA	RCR	Positive	2020.02.14	2020.02.24	2020.02.27	Yes	Hypertension grade 1 [Previous blood pressure was normal, and high blood pressure was found in this out-of-hospital monitoring], Removal of cholecystitis 30 years ago	Hypertension	Interferon, KALETRA®（Lopinavir and Ritonavir Tablets)	No	No	No	No	No	No	No	No	50	2020.02.20	98	2020.02.16	73	2020.02.16	157/69	2020.02.17	109/70	No	No	No	NA	NA	NA	NA	NA	NA	NA	NA	NA	98	NA
GXY-92	NA	NA	Male	63	Yubei District, Chongqing City, China	2020.02.17	Chongqing public health medical center，China	2020.02.27	NA	RCR	Positive	2020.02.11	2020.02.25	2020.02.26	Yes	Hypertension grade 3, Type 2 diabetes	Hypertension	Interferon, Ribavirin	No	No	No	No	No	No	No	No	80	2020.02.26	88	2020.02.22	59	2020.02.17	161/98	2020.02.22	148/95	Levamlodipine Besylate Tablets，Valsartan	Levamlodipine Besylate Tablets	Yes	NA	NA	NA	Valsartan	Levamlodipine Besylate Tablets	NA	NA	NA	NA	97	NA
GXY-99	NA	NA	Female	74	Changshou District, Chongqing City, China	2020.02.11	Chongqing public health medical center，China	2020.02.26	NA	RCR	Positive	2020.02.10	2020.02.21	2020.02.25	Yes	Hypertension grade 1, Coronal atherosclerosis heart disease	Hypertension	Interferon, KALETRA®（Lopinavir and Ritonavir Tablets)	No	No	No	No	No	No	No	No	56	2020.02.22	105	2020.02.13	71	2020.02.26	163/77	2020.02.13	112/58	Levamlodipine Besylate Tablets	Levamlodipine Besylate Tablets	Yes	NA	NA	NA	NA	Levamlodipine Besylate Tablets	NA	NA	NA	NA	97	NA
GXY-101	NA	NA	Male	64	Jingmen City, Hubei Province, China	2020.01.31	Chongqing public health medical center，China	2020.02.26	NA	RCR	Positive	2020.01.28	2020.02.21	2020.02.24	Yes	Hypertension grade 1, Hypertensive kidney disease	Hypertension	Interferon, KALETRA®（Lopinavir and Ritonavir Tablets), Chloroquine Phosphate Tablets	Yes	No	No	No	No	No	Bacterial pneumonia	No	83	2020.02.04	110	2020.02.05	76	2020.01.31	127/90	2020.01.31	127/90	Levamlodipine Besylate Tablets, Irbesartan Tablets	Irbesartan Tablets, Levamlodipine Besylate Tablets	Yes	NA	NA	NA	Irbesartan Tablets	Levamlodipine Besylate Tablets	NA	NA	NA	NA	97	NA
GXY-129	NA	NA	Female	63	Changshou District, Chongqing City, China	2020.01.31	Chongqing public health medical center，China	2020.02.20	NA	RCR	Positive	2020.01.31	2020.02.15	2020.02.20	Yes	Hypertension grade 1	Hypertension	Interferon, KALETRA®（Lopinavir and Ritonavir Tablets), Ribavirin	Yes	No	No	No	No	No	No	No	63	2020.02.20	106	2020.02.04	78	2020.02.16	154/88	2020.02.04	109/70	Indapamide Tablets	Indapamide Tablets	Yes	Indapamide Tablets	NA	NA	NA	NA	NA	NA	NA	NA	97	NA
GXY-134	NA	NA	Male	26	Dianjiang County, Chongqing City, China	2020.02.05	Chongqing public health medical center，China	2020.02.19	NA	RCR	Positive	2020.02.03	2020.02.14	2020.02.18	Yes	Hypertension grade 1	Hypertension	Interferon, KALETRA®（Lopinavir and Ritonavir Tablets)	Yes	No	No	No	No	No	No	No	68	2020.02.05	111	2020.02.07	82	2020.02.06	146/111	2020.02.15	112/62	Levamlodipine Besylate Tablets	Levamlodipine Besylate Tablets	Yes	NA	NA	NA	NA	Levamlodipine Besylate Tablets	NA	NA	NA	NA	98	NA
GXY-137	NA	NA	Male	58	Nanan District, Chongqing City, China	2020.02.13	Chongqing public health medical center，China	2020.02.19	NA	RCR	Positive	2020.02.12	2020.02.17	2020.02.19	Yes	Hypertension grade 2	Hypertension	Interferon, KALETRA®（Lopinavir and Ritonavir Tablets), Ribavirin	No	No	No	No	No	No	No	No	70	2020.02.13	104	2020.02.19	74	2020.02.13	140/101	2020.02.18	124/80	Nifedipine Sustained-release Tablets	Nifedipine Sustained-release Tablets	Yes	NA	NA	NA	NA	Nifedipine Sustained-release Tablets	NA	NA	NA	NA	98	NA
GXY-138	NA	NA	Female	74	Dianjiang County, Chongqing City, China	2020.02.02	Chongqing public health medical center，China	2020.02.18	NA	RCR	Positive	2020.01.31	2020.02.12	2020.02.18	Yes	Hypertension grade 1	Hypertension	Interferon, KALETRA®（Lopinavir and Ritonavir Tablets)	No	No	No	No	No	No	No	No	46	2020.02.05	114	2020.02.06	70	2020.02.02	178/105	2020.02.13	125/89	No	Nifedipine Sustained-release Tablets	Yes	NA	NA	NA	NA	Nifedipine Sustained-release Tablets	NA	NA	NA	NA	98	NA
GXY-142	NA	NA	Male	68	Changshou District, Chongqing City, China	2020.02.09	Chongqing public health medical center，China	2020.02.18	NA	RCR	Positive	2020.02.08	2020.02.11	2020.02.16	Yes	Hypertension grade 2, Chronic Type-B hepatitis, Chronic Hepatitis b, Prostatic hyperplasia	Hypertension	Interferon, KALETRA®（Lopinavir and Ritonavir Tablets), Entecavir Diapersible Tablets/TDF	Yes	No	No	No	No	No	No	No	70	2020.02.15	99	2020.02.12	71	2020.02.09	152/94	2020.02.10	106/64	Self-administered antihypertensive drugs (unknown drug name)	Nifedipine Sustained-release Tablets	Yes	NA	NA	NA	NA	Nifedipine Sustained-release Tablets	NA	NA	NA	NA	96	NA
GXY-144	NA	NA	Male	48	Qijiang County, Chongqing City, China	2020.02.03	Chongqing public health medical center，China	2020.02.18	NA	RCR	Positive	2020.01.30	2020.02.14	2020.02.17	Yes	Hypertension grade 1, Type 2 diabetes	Hypertension	Interferon, KALETRA®（Lopinavir and Ritonavir Tablets)	Yes	No	No	No	No	No	No	No	78	2020.02.07	124	2020.02.12	67	2020.02.03	144/99	2020.02.04	110/70	Metoprolol Tartaric Acid	Metoprolol Tartaric Acid	Yes	NA	Metoprolol Tartaric Acid	NA	NA	NA	NA	NA	NA	NA	96	NA
GXY-145	NA	NA	Female	72	Yuzhong District, Chongqing City, China	2020.02.04	Chongqing public health medical center，China	2020.02.18	NA	RCR	Positive	2020.02.03	2020.02.16	2020.02.17	Yes	Hypertension grade 3	Hypertension	Interferon, KALETRA®（Lopinavir and Ritonavir Tablets)	Yes	No	No	No	No	No	No	No	55	2020.02.04	82	2020.02.06	65	2020.02.07	135/76	2020.02.09	98/62	Extended Release Felodipine Tablets	Extended Release Felodipine Tablets	Yes	NA	NA	NA	NA	Extended Release Felodipine Tablets	NA	NA	NA	NA	98	NA
GXY-151	NA	NA	Male	52	Yuzhong District, Chongqing City, China	2020.02.02	Chongqing public health medical center，China	2020.02.16	NA	PCR	Positive	2020.02.01	2020.02.14	2020.02.16	Yes	Hypertension, Gout	Hypertension	Interferon, KALETRA®（Lopinavir and Ritonavir Tablets)	No	No	No	No	No	No	No	No	70	43865	94	43873	62	43863	158/106	43867	115/79	Valsartan	Valsartan	Yes	NA	NA	NA	Valsartan	NA	NA	NA	NA	NA	99	NA
GXY-154	NA	NA	Female	61	Fuling District, Chongqing City, China	2020.02.01	Chongqing public health medical center，China	2020.02.17	NA	PCR	Positive	2020.01.21	2020.02.12	2020.02.15	No	Hypertension, History of head injury, Poor vision	Hypertension	Interferon, KALETRA®（Lopinavir and Ritonavir Tablets)	Yes	No	No	No	No	No	No	No	50	43862	107	43865	70	43862	156/90	43865	108/64	Self-administered antihypertensive drugs (unknown drug name)	Nifedipine Sustained-release Tablets	Yes	NA	NA	NA	NA	Nifedipine Sustained-release Tablets	NA	NA	NA	NA	99	NA
GXY-158	NA	NA	Male	71	Jiangbei District, Chongqing City, China	2020.02.07	Chongqing public health medical center，China	2020.02.17	NA	PCR	Positive	2020.02.06	2020.02.14	2020.02.16	No	Hypertension	Hypertension	Interferon, KALETRA®（Lopinavir and Ritonavir Tablets)	Yes	No	No	No	No	Type I respiratory failure	No	No	60	44087	97	43872	73	43862	103/84	2020-28	100/68	Nifedipine Sustained-release Tablets	Nifedipine Sustained-release Tablets	Yes	NA	NA	NA	NA	Nifedipine Sustained-release Tablets	NA	NA	NA	NA	97	NA
GXY-198	NA	NA	Female	40	Yuzhong District, Chongqing City, China	2020.02.03	Chongqing public health medical center，China	2020.02.13	NA	RCR	Positive	2020.02.03	2020.02.08	2020.02.12	Yes	Hypertension grade 3, Arrhythmia, Hepatitis B surface antigen (HBsAg), hepatitis B e antibody (HBeAb), and hepatitis B core antibody (anti-HBC) were positive 20 years ago, Adiposis hepatica 7 years ago	Hypertension	Interferon, KALETRA®（Lopinavir and Ritonavir Tablets)	No	No	No	No	No	No	No	No	65	2020.02.03	130	2020.02.07	70	2020.02.03	141/102	2020.02.12	105/67	Irbesartan Tablets, Hydrochlorothiazide Tablets	Irbesartan Tablets, Hydrochlorothiazide Tablets	Yes	Hydrochlorothiazide Tablets	NA	NA	Irbesartan Tablets	NA	NA	NA	NA	NA	99	NA
GW073	NA	NA	Male	54	Qijiang County, Chongqing City, China	2020.02.03	Chongqing public health medical center，China	2020.02.17	NA	PCR	Positive	2020.02.03	2020.02.14	2020.02.17	No	NA	NA	Interferon, KALETRA®（Lopinavir and Ritonavir Tablets)	No	No	No	No	No	No	No	No	65	43866	92	43869	61	43864	118/81	43864	118/81	No	No	No	NA	NA	NA	NA	NA	NA	NA	NA	NA	97	NA
GW074	NA	NA	Male	32	Banan District, Chongqing City, China	2020.02.03	Chongqing public health medical center，China	2020.02.17	NA	RCR	Positive	2020.02.03	2020.02.14	2020.02.16	Yes	IgA nephropathy, Nephrosis hypertension	Hypertension	Interferon	Yes	No	No	No	Metabolic acidosis	No	No	Renal failure (basis of IgA nephropathy)	60	2020.02.13	118	2020.02.11	70	2020.02.03	148/87	2020.02.14	115/83	Levamlodipine Besylate Tablets, Benazepril Hydrochloride Tablets , Metoprolol Succinate Sustained-release Tablets	Levamlodipine Besylate Tablets, Benazepril Hydrochloride Tablets (Benazepril tablets were discontinued due to hyperkalemia on February 13 and the dose of amlodipine was increased), Metoprolol Succinate Sustained-release Tablets	Yes	NA	Metoprolol Succinate Sustained-release Tablets	Benazepril Hydrochloride Tablets	NA	Levamlodipine Besylate Tablets	NA	NA	NA	NA	97	NA
GW075	NA	NA	Male	47	Nanchuan District, Chongqing City, China	2020.02.02	Chongqing public health medical center，China	2020.02.17	NA	RCR	Positive	2020.02.01	2020.02.10	2020.02.16	Yes	Type 2 diabetes	NA	Interferon, Ribavirin	No	No	No	No	No	No	No	No	72	2020.02.11	107	2020.02.12	71	2020.02.02	133/85	-	-	No	No	No	NA	NA	NA	NA	NA	NA	NA	NA	NA	97	NA
GW077	NA	NA	Male	43	Jiulongpo District, Chongqing City, China	2020.02.05	Chongqing public health medical center，China	2020.03.01	NA	RCR	Positive	2020.02.03	2020.02.26	2020.02.29	No	Self-report occasionally hypertension, History of Meniere's syndrome	NA	Interferon, KALETRA®（Lopinavir and Ritonavir Tablets), Arbidol Hydrochloride Tablets, Chloroquine Phosphate Tablets	No	No	No	No	No	No	No	No	67	2020.02.05	94	2020.02.06	64	2020.02.25	156/93	2020.02.13	97/60	No	No	No	NA	NA	NA	NA	NA	NA	NA	NA	NA	98	NA
GW078	NA	NA	Male	53	Jiulongpo District, Chongqing City, China	2020.02.03	Chongqing public health medical center，China	2020.02.28	NA	RCR	Positive	2020.02.02	2020.02.21	2020.02.25	Yes	Chronic gastritis	NA	Interferon, KALETRA®（Lopinavir and Ritonavir Tablets), Ribavirin, Chloroquine Phosphate Tablets	Yes	No	No	No	Electrolyte metabolic disturbance	No	Bacterial pneumonia	No	53	2020.02.03	118	2020.02.14	60	2020.02.03	136/80	2020.02.14	90/57	No	No	No	NA	NA	NA	NA	NA	NA	NA	NA	NA	98	NA
GW079	NA	NA	Female	43	Dadukou District, Chongqing City, China	2020.01.31	Chongqing public health medical center，China	2020.02.28	NA	RCR	Positive	2020.01.30	2020.02.24	2020.02.26	No	NA	NA	Interferon, KALETRA®（Lopinavir and Ritonavir Tablets), Ribavirin, Chloroquine Phosphate Tablets	Yes	No	No	No	No	No	No	No	62.5	2020.02.01	98	2020.02.04	78	2020.01.31	99/60	-	-	No	No	No	NA	NA	NA	NA	NA	NA	NA	NA	NA	96	NA
GW080	NA	NA	Female	72	Jiulongpo District, Chongqing City, China	2020.02.05	Chongqing public health medical center，China	2020.02.27	NA	RCR	Positive	2020.02.02	2020.02.23	2020.02.25	No	Chronic gastritis	NA	Interferon, KALETRA®（Lopinavir and Ritonavir Tablets), Arbidol Hydrochloride Tablets, Chloroquine Phosphate Tablets	Yes	No	No	No	No	No	No	No	-	2020.02.07	77	2020.02.05	73	2020.02.05	139/93	-	-	No	No	No	NA	NA	NA	NA	NA	NA	NA	NA	NA	98	NA
GW081	NA	NA	Female	55	Jiulongpo District, Chongqing City, China	2020.02.05	Chongqing public health medical center，China	2020.02.15	NA	RCR	Positive	2020.02.02	2020.02.05	2020.02.13	No	NA	NA	Interferon, KALETRA®（Lopinavir and Ritonavir Tablets)	No	No	No	No	No	No	No	No	56	2020.02.06	93	2020.02.08	71	2020.02.05	141/96	-	-	No	No	No	NA	NA	NA	NA	NA	NA	NA	NA	NA	99	NA
[truncated: 49 more columns]
